# Supplementary material for: Systematic metabolic profiling and bioactivity assays for bioconversion of Aceraceae family
Source: PLoS One. 2018 Jun 7;13(6):e0198739. doi: 10.1371/journal.pone.0198739 (PMC5991731; doi:10.1371/journal.pone.0198739)
Supplement: S1 Table — (XLSX) [file pone.0198739.s003.xlsx]

## Sheet: Table S1
Peak Area	TR1	TR2	TR3	PM1	PM2	PM3	BU1	BU2	BU3	KO1	KO2	KO3	TA1	TA2	TA3	PS1	PS2	PS3	PI1	PI2	PI3	*VIP1	*VIP2	**p-value
Quinic acid	0.953123	0.989458	0.949889	0.772595	0.769113	0.781131	0.796527	0.802167	0.800179	0.431928	0.39947	0.399383	0.880772	0.905184	0.946669	2.25669	2.30364	2.33884	1.00823	1.04521	1.07686	0.85	0.67	<0.01
Caffeoylquinic acid	0.154761	0.153441	0.151405	0.0417456	0.0422095	0.0397958	0.0785591	0.0726509	0.0721618	1.87782	1.8088	1.81079	0.00619573	0.00585572	0.00524287	1.25374	1.28854	1.28207	0.0715133	0.0697755	0.0678571	1.39	1.62	<0.01
Galloylquinic acid derivative	0	0	0	0	0	0	0.000514212	0.000449149	0.000524706	0	0	0	0	0	0	1.67859	1.75492	1.63748	0	0	0	0.9	0.83	<0.01
Trigalloyl glucose	0	0	0	0	0	0	0	0	0	0.000419765	0.000302231	0.000959163	0	0	0	0	0	0	0.133567	0.134501	0.136902	1.26	1.48	<0.01
Ellagic acid	0.275057	0.273786	0.278034	0.0194897	0.0195736	0.0185431	0.344212	0.339397	0.341437	0.159416	0.161318	0.159292	0.103506	0.101999	0.104033	0.0974611	0.0934166	0.0927219	0.0195359	0.0188978	0.0196219	1.37	1.61	<0.01
Ethyl gallate	0.866784	0.892179	0.888605	0.690757	0.689697	0.707703	0.28331	0.285856	0.279079	3.42525	3.65772	3.70431	14.5455	14.9118	15.606	0.503313	0.508546	0.521544	3.3408	3.29494	3.26954	1.75	1.64	<0.01
Ethyl gallate derivative	0.000444951	0.000610758	0.000409271	0.171235	0.173443	0.17819	0.00103682	0.00119633	0.00120892	0.090302	0.0916893	0.0910324	0.40542	0.403793	0.403919	0	0	0	0.0168326	0.0167297	0.0166983	1.44	1.63	<0.01
Maplexin B	0.0082148	0.00794406	0.00846876	0.00297194	0.0028586	0.00394789	0.0271399	0.0272616	0.0279459	0.00993584	0.00999461	0.0085737	1.0493	1.06257	1.06467	0.0197877	0.0216746	0.0200585	0.00452297	0.00466149	0.00620203	1.03	1	<0.01
Maplexin E	0	0	0	0	0	0	0	0	0	9.23483e-05	7.97554e-05	8.3953e-05	3.34656	3.34426	3.32233	0	0	0	0	0	0	1.23	1.3	<0.01
Maplexin J	0	0	0	0	0	0	0	0	0	0	0	0	0.836697	0.840233	0.841222	0	0	0	0.00379678	0.00440753	0.00338541	1.23	1.35	<0.01
Quercetin	0.00530163	0.00601943	0.00544226	0.00680439	0.00644759	0.00686526	0.00189944	0.00239476	0.00314404	0.0774866	0.0786073	0.0811469	0.17585	0.179905	0.177922	0.276401	0.279582	0.280076	0.34124	0.337806	0.336878	0.71	0.61	<0.01
Quercetin-O-glucoside	0.118783	0.118363	0.118886	0.100395	0.10096	0.102246	0.0114827	0.012041	0.0108132	0.122364	0.121845	0.123205	0.0322296	0.0310899	0.0308632	0.622587	0.618037	0.625488	0.880275	0.884296	0.867422	1.24	1.44	<0.01
Quercetin-(galloyl)glucoside	0	0	0	0.131926	0.133341	0.132677	0.0642472	0.064499	0.062927	0	0	0	0.389863	0.385901	0.393874	0.00128028	0.0014272	0.0012593	0.693435	0.694407	0.688094	1.33	1.59	<0.01
Quercetin-O-arabinoside	0	0	0	0	0	0	0.0760845	0.0762231	0.0753059	0.22457	0.220007	0.222503	0.024019	0.0237377	0.023446	0.353327	0.352036	0.3528	0.397793	0.407521	0.39688	1.21	1.23	<0.01
Quercetin-(galloyl)arabinoside	0	0	0	0.00270749	0.00324898	0.00272218	0.0753772	0.0685267	0.0761979	0	0	0	0.132608	0.132837	0.135551	0	0	0	0.182829	0.181788	0.179068	1.15	1.14	<0.01
Quercetin-O-rhamnoside	1.00328	1.00254	1.00204	1.59103	1.58015	1.61213	0.0526092	0.0518053	0.0517424	0.190567	0.188151	0.189014	0.155701	0.154799	0.154125	0	0	0	1.59834	1.58969	1.59791	1.44	1.63	<0.01
Quercetin-(galloyl)rhamnoside	0.428754	0.423367	0.423457	1.01697	1.01514	1.04155	0.194141	0.196022	0.196717	0.00034001	0.000801751	0.00030433	1.24669	1.24267	1.23008	0.00101373	0.000547794	0.000388283	0.365775	0.364893	0.364705	1.14	1.13	<0.01
Quercetin-(digalloyl)rhamnoside	0	0	0	0.0802822	0.0812288	0.08321	0.000209883	0.000264452	0.000533102	0	0	0	0.262888	0.264792	0.261944	0	0	0	0.000648537	0.00100534	0.000843728	1.73	1.64	<0.01
Kaempferol-O-glucoside	0	0	0	0	0	0	0	0	0	0	0	0	0	0	0	0.697148	0.701136	0.709911	0	0	0	0.85	0.68	<0.01
Kaempferol-O-arabinoside	0.0119759	0.011554	0.0107691	0	0	0	0.16892	0.167025	0.169065	0.122513	0.121734	0.12322	0.000640142	0.000247661	0.000430259	0.255843	0.2543	0.244904	0.162665	0.160071	0.160543	1.07	1.02	<0.01
Kaempferol-(galloyl)arabinoside	0.000172104	0.000138523	0.000180499	0.0140223	0.0140894	0.0156111	0.142374	0.142926	0.147573	0	0	0	0.0299083	0.0286637	0.0283341	0	0	0	0.00966719	0.00838271	0.00978682	1.22	1.27	<0.01
Kaempferol-(digalloyl)glucoside	0	3.14824e-05	4.19765e-05	0	0	0	0.0510434	0.050269	0.0529219	0	0	0	0	0	0	0	0	0	0	0	0	0.89	0.79	<0.01
Kaempferol-O-rhamnoside	0.0679642	0.067664	0.0691311	0.247145	0.248083	0.253383	0.065666	0.0661592	0.0670911	0.150941	0.149344	0.149974	0.00224994	0.00131386	0.0016014	0.000432358	0.000306429	0.0007157	0.159693	0.158371	0.161488	1.16	1.17	<0.01
Kaempferol-(galloyl)rhamnoside	0	0	0	0.186806	0.185584	0.188588	0.242372	0.249361	0.248407	0	0	0	0.142143	0.143176	0.140531	0	0	0	0	0	0	0.82	0.66	<0.01
Trihydroxy-octadecadienoic acid	0.124198	0.12891	0.123808	0.37068	0.370944	0.380265	0.226075	0.226654	0.224018	0.208439	0.210382	0.205028	0.169701	0.166536	0.169491	0.21794	0.223286	0.225181	0.46021	0.451113	0.444107	0.99	0.95	<0.01
Acerogenin A	2.47626	2.49309	2.43928	0	0	0	0	0	0	0	0	0	0	0	0	0	0	0	0	0	0	0.89	0.8	<0.01
Aceroside III	1.28456	1.25906	1.27183	0	0	0	0	0	0	0	0	0	0	0	0	0	0	0	0	0	0	0.88	0.72	<0.01
Aceroside VIII	0.594692	0.577563	0.587035	0	0	0	0	0	0	0	0	0	0	0	0	0	0	0	0	0	0	0.89	0.81	<0.01
Fraxin	0	0	0	0.2622	0.25813	0.252094	0	0	0	0	0	0	0	0	0	0	0	0	0.00193932	0.00158881	0.00164968	0.83	0.67	<0.01
Procyanidin dimer	0	0	0	0.207142	0.201586	0.20147	0	0	0	0	0	0	0	0	0	0.00188265	0.00146078	0.00165597	0	0	0	0.7	0.61	<0.01
	TR, Acer triflorum; PM, Acer pictum subsp.mono; BU, Acer buergerianum; KO, Acer komarovii; TA, Acer tataricum; PS, Acer pseudosieboldianum; PI, Acer pictum; PA, Acer palmatum.
	*VIP : variable important projection
	**p-value calculated by Bonferroni test
