# Supplementary material for: Systematic metabolic profiling and bioactivity assays for bioconversion of Aceraceae family
Source: PLoS One. 2018 Jun 7;13(6):e0198739. doi: 10.1371/journal.pone.0198739 (PMC5991731; doi:10.1371/journal.pone.0198739)
Supplement: S2 Table — (XLSX) [file pone.0198739.s004.xlsx]

## Sheet: Fig 1
Peak Nr	Scan Nr	Ret(umin)	Mass	Mass_Scan	103ros	108ros	110ros	115ast	11_ros	120ros	137ros	140ast	144ace	146ast	147ros	148ace	150ace	155ace	160ros	163ast	171ros	173ast	182ast	23_ace	27_ace	43_ros	52_ros	53_ace	56_ros	58_ros	62_ros	67_ast	69_ros	6__ros	77_ros	79_ast	94_ros	98_ast
1	450	1000353	150	150_ 450	9	9	9	319	9	9	9	9	419	9	9	9	9	870	378	9	9	4117	9	9	224	9	9	9	9	9	9	8492	9	9	9	254	212	272
2	414	920403	151	151_ 414	11607	1753	9	2030	1447	3197	1367	1147	1662	1711	2587	1120	968	3332	2276	961	1249	3635	1506	1265	4185	2152	12675	9	1471	3061	1850	9489	2630	1212	1913	5859	2093	2644
3	462	1027032	151	151_ 462	4503	9	1923	595	9	9	9	9	9	2931	9	9	9	2355	9	9	9	9	9	9	881	1436	9	9	9	9	9	11263	9	689	9	2417	9	871
4	499	1109187	151	151_ 499	9	9	9	9	9	9	9	9	9	9	9	9	9	9	9	9	9	9	9	9	9	9	2420	9	9	9	9	9	9	671	9	1943	9	9
5	548	1217990	151	151_ 548	9	9	9	9	9	9	9	9	9	9	9	9	9	437	9	9	9	9	9	9	882	653	9	9	9	9	9	4874	9	9	441	1237	9	9
6	555	1233542	151	151_ 555	2572	9	9	9	9	9	9	9	9	299	9	9	9	9	274	9	9	9	9	9	9	591	1758	9	9	9	9	7400	9	9	9	893	9	9
7	671	1491125	151	151_ 671	9	9	9	9	9	9	132	9	9	9	9	9	9	9	9	9	9	9	9	9	9	9	877	9	9	9	9	957	9	9	9	522	9	9
8	411	913753	152	152_ 411	9	9	9	9764	9	1020	9	9	9	9	9	9	9	364	9	968	9	9	9	9	623	9	558	9	9	9	9	5619	9	9	9	1457	9	9
9	4617	10245858	152	152_4617	9	9	9	9	527	9	9	9	9	9	9	9	9	9	9	9	9	9	9	9	1883	9	9	9	9	9	731	9	9	9	9	9	9	9
10	4808	10669890	152	152_4808	2357	551	9	9	1877	602	9	9	484	9	9	220	9	2464	255	9	1335	9	9	4827	21123	665	676	906	9	9	386	9	9	204	9	9	844	9
11	469	1042562	153	153_ 469	9	9	2125	9	9	9	9	9	9	1329	9	9	9	1466	9	1650	9	2139	9	9	1991	9	9	9	349	9	9	9	9	273	1191	690	9	9
12	686	1524425	153	153_ 686	9	9	9	9	9	9	9	9	9	9	9	9	9	9	9	9	9	9	9	9	9	8251	9	1794	9	3352	9	9	9	618	481	9	9	4037
13	705	1566623	153	153_ 705	9	9	1470	9	969	9	9	2656	4570	5454	2089	2878	4188	17148	1828	5491	7688	26793	7698	2596	41329	9872	1711	9	2568	5073	3693	3523	4488	948	989	5095	9	5963
14	768	1706475	153	153_ 768	9	9	9	9	9	9	9	9	9	9	9	327	9	9	9	9	9	9	9	9	9	9	9	9	9	1387	1439	9	9	222	9	9	9	9
15	2696	5982857	153	153_2696	5085	9	1434	9	1943	9	9	9	9	9	9	9	9	9	9	9	9	9	9	9	9	9	9	9	9	9	9	9	9	9	9	9	9	6858
16	2749	6100457	153	153_2749	9	9	1412	9	8359	9	9	9	9	9	9	9	9	9	9	9	9	9	9	9	9	9	9	9	9	9	9	9	9	9	9	9	9	4647
17	713	1584393	154	154_ 713	1353	9	9	9	9	9	9	9	246	9	9	9	9	1538	9	9	9	2061	9	9	3289	9	9	9	9	9	9	9	353	9	9	729	9	539
18	463	1029248	155	155_ 463	9	9	9	9	218	9	9	9	9	9	9	9	9	9	9	10710	9	9	9	9	9	9	9	1317	9	9	9	9	9	9	9	9	9	9
19	629	1397820	156	156_ 629	440	352	9	9	9	9	9	9	9	9	9	9	9	9	9	9	9	9	9	9	9	9	9	9	9	9	9	721	9	9	9	411	231	9
20	419	931522	157	157_ 419	9	9	9	9	9	2383	9	9	9	9	9	444	9	5158	9	9	9	9	9	9	3889	9	9	9	9	9	9	9	9	9	9	908	9	9
21	525	1166935	157	157_ 525	666	9	9	9	9	9	9	9	9	9	5141	9	9	622	9	9	9	9	9	9	9	9	9	9	9	9	9	9	9	9	9	9	9	9
22	2113	4689110	157	157_2113	9	752	9	9	9	9	9	9	9	9	9	9	9	9	9	9	9	9	9	9	9	9	9	9	9	9	9	9	9	9	9	4214	9	940
23	2197	4875613	157	157_2197	1013	905	9	9	9	9	9	9	9	741	9	9	9	9	9	9	9	9	9	9	9	9	9	9	9	9	9	9	9	9	9	6576	9	1753
24	2239	4968757	157	157_2239	9	799	9	9	9	9	9	658	9	780	9	9	9	9	9	9	9	9	9	9	9	9	9	9	9	9	9	9	9	9	9	6985	9	2321
25	354	787170	159	159_ 354	13963	15310	14348	13124	1242	14815	4313	10876	9451	7693	11978	6639	16144	16073	8793	11012	12713	19240	9034	13510	17116	9518	9932	17455	8215	14835	13975	22393	12017	9578	17715	13453	16665	5275
26	417	927088	159	159_ 417	9	9	9	1156	9	9	9	9	9	9	9	9	9	1355	9	9	9	9	9	9	478	9	9	9	9	9	9	9	9	9	9	9	9	9
27	464	1031467	159	159_ 464	1363	10066	9	9	9	1992	9	9	9	9	1425	9	9	1495	9	9	9	9	9	9	464	9	9	9	365	9	9	9	9	9	711	9	9	9
28	485	1078105	159	159_ 485	9	9249	9	9	9	633	9	9	9	9	9	9	9	735	9	9	9	9	9	9	9	9	9	9	9	9	9	9	9	9	9	9	9	9
29	537	1193603	159	159_ 537	9	5992	9	9	9	9	9	9	9	9	9	9	9	9	9	9	9	9	9	9	9	9	9	9	9	9	2102	9	344	9	411	9	9	9
30	564	1253495	159	159_ 564	9	5192	9	9	9	9	9	9	9	9	9	9	9	9	9	9	9	9	9	9	9	9	9	9	9	9	1974	9	260	9	465	9	9	9
31	1094	2430122	159	159_1094	9	9	9	9	9	9	9	9	9	882	9	9	9	9	9	9	9	9	9	9	1898	9	9	9	9	9	9	9	395	9	9	9	9	1658
32	1362	3024870	159	159_1362	9	9	9	9	9	9	9	9	9	421	9	9	9	9	9	9	9	9	9	9	1032	9	9	9	9	9	9	9	9	9	9	9	9	1537
33	1387	3080357	159	159_1387	9	9	9	9	9	9	9	9	9	505	9	9	9	9	9	9	9	9	9	9	833	9	9	9	9	9	9	9	566	9	9	9	9	1819
34	2574	5712173	159	159_2574	9	9	9	9	9	1395	9	9	9	9	9	9	9	475	9	638	9	9	9	9	9	9	315	9	9	9	9	9	9	9	9	9	9	9
35	2760	6124862	159	159_2760	9	9	9	9	9	9	9	9	9	9	9	9	9	1402	9	547	9	9	9	9	9	9	713	9	9	9	9	9	9	9	9	9	9	9
36	354	787170	160	160_ 354	2215	2459	2329	2076	9	2378	692	1695	1485	1221	1964	1090	2501	2461	1456	1650	2034	2606	1452	2191	2762	1528	1563	2674	1302	2273	2363	3540	2075	1568	2642	1784	2689	846
37	474	1053647	160	160_ 474	880	1154	9	9	9	9	9	462	9	9	9	9	9	628	9	9	9	916	9	9	9	9	311	9	9	9	9	1455	9	9	9	9	9	9
38	357	793855	161	161_ 357	9	1884	1941	9	9	2165	720	9	9	9	9	9	9	1811	772	9	1887	9	9	9	9	9	9	9	813	9	9	9	1710	1022	2051	1795	2098	9
39	457	1015910	161	161_ 457	9	9	9	9	9	7997	9	9	9	30496	9	9	9	3419	9	9	9	9	9	9	3274	9	9	9	9	9	9	23212	9	9	9	4338	9	9
40	499	1109187	161	161_ 499	9	9	9	9	14402	2084	9	9	9	9043	9	9	9	9	4177	9	9	9	9	9	9	9	9	9	9	9	9	16760	9	9	9	9	9	9
41	630	1400037	161	161_ 630	22314	9	21245	8518	9015	2815	9	8111	9	39214	9	9	9	8379	9	9	9	38644	16727	9	7481	9	9	9	9	9	9	78255	9	9	9	15068	9	2251
42	675	1499992	161	161_ 675	9	9	9	9	117110	19727	9	9	9	9	24423	17489	17552	9	31652	9	22351	9	9	9	9	29654	3947	11673	10332	16657	21440	9	6032	31455	16773	9	26024	9
43	406	902688	162	162_ 406	9	9	9	12232	9	9	9	9	9	9	9	9	9	9	9	9	9	9	9	9	9	9	776	9	9	9	9	5554	9	9	9	9	9	9
44	448	995920	162	162_ 448	502	9	9	9	9	9	9	9	9	1931	9	9	9	9	9	9	9	9	9	9	9	9	9	9	9	9	9	1950	9	9	9	9	9	9
45	542	1204690	162	162_ 542	9	9	9	9	875	9	9	9	9	640	9	9	9	9	9	9	9	9	9	9	9	9	9	9	9	9	9	1643	9	9	9	9	9	9
46	628	1395603	162	162_ 628	971	9	1307	9	9	9	9	9	9	2308	9	9	9	9	9	9	9	2247	9	9	555	9	9	9	9	9	9	4505	9	9	9	9	9	9
47	675	1499992	162	162_ 675	9	9	502	9	7290	1029	9	622	9	686	1906	1229	9	9	2168	9	1523	9	9	9	9	1885	9	9	719	1125	1422	2430	9	1930	909	9	1695	9
48	428	951503	163	163_ 428	635	9	439	9	1174	9	9	9	9	9	9	9	9	9	9	9	9	2995	9	1242	9	9	381	9	9	9	9	9	9	9	9	9	9	9
49	469	1042562	163	163_ 469	9	9	727	9	1401	22702	541	9	2641	9	9	9	2576	1860	9	9	9	9	9	9	9	9	9	2462	427	9	9	6612	9	1103	9	9	9	9
50	3163	7019588	163	163_3163	9	9	9	9	9	9	961	9	9	9	9	9	9	9	9	9	2488	9	9	9	9	589	1000	9	9	9	9	1596	9	1265	9	9	9	9
51	472	1049212	164	164_ 472	9	9	9	9	9	7456	9	667	9	9	9	9	9	9	9	9	9	9	9	9	435	9	9	9	9	9	9	9	9	9	9	1178	9	9
52	417	927088	165	165_ 417	13288	7124	4201	8140	8464	4636	3658	3978	17834	2202	10042	7924	6024	21852	13100	3478	18796	7599	6322	10878	9732	9537	9057	14715	7328	5725	15981	4276	6563	5442	9147	5603	23870	3116
53	453	1007040	165	165_ 453	9	9	9	1733	1973	9	9	2121	9	1021	9	9	9	9	1492	9	2030	5048	1951	2116	4040	9	1292	9	1575	9	9	9	2404	1138	1496	9	9	9
54	500	1111405	165	165_ 500	1893	9	9	9	9	9	475	9	9	461	1188	9	9	9	9	9	9	9	9	1834	9	9	9	9	9	9	2659	9	9	9	9	9	1982	9
55	555	1233542	165	165_ 555	1062	9	9	1244	1393	545	335	1475	2544	9	749	573	9	4173	1353	1896	527	1427	9	1047	1878	804	333	9	9	9	1906	9	9	775	730	9	1307	9
56	577	1282372	165	165_ 577	9	9	9	9	968	9	117	9	1142	9	329	9	9	1816	1201	9	9	9	738	264	1116	9	9	9	9	9	1046	9	734	9	9	9	834	9
57	631	1402292	165	165_ 631	9	9	332	9	395	9	101	9	390	9	9	9	9	1182	9	1779	9	9	9	9	1014	9	9	9	9	9	9	9	9	244	9	9	9	9
58	687	1526642	165	165_ 687	9	9	9	9	158	9	9	9	9	9	9	9	9	630	9	578	9	9	9	9	9	9	9	9	9	9	9	9	9	9	9	9	9	9
59	3182	7061769	165	165_3182	6313	9	9	9	9	9	9	9	9	9	9	9	9	9	9	9	9	9	9	9	9	9	9	9	9	16931	9	9	9	9	2084	9	9	9
60	3268	7252727	165	165_3268	7708	1936	9	9	9	9	9	325	9	9	9	9	9	291	9	2150	9	9	9	13204	1556	9	9	9	4313	19272	9	9	1090	9	3358	2284	5730	9
61	3270	7257160	165	165_3270	9	9	9	9	9	9	9	9	9	178	9	9	9	444	9	9	9	9	9	17044	294	9	9	9	6465	9	9	9	9	9	9	9	9	9
62	3837	8516129	165	165_3837	9	9	9	9	9	9	9	9	9	9	9	9	9	9	9	9	9	9	9	858	501	9	3244	9	2003	9	9	9	9	9	9	9	9	9
63	457	1015910	166	166_ 457	629	9	9	9	388	298	168	9	926	9	444	386	9	1447	615	9	1026	9	9	439	9	465	614	907	334	367	855	9	303	247	608	580	1295	9
64	486	1080322	166	166_ 486	9	9	9	9	9	9	9	9	9	9	9	9	9	597	9	9	174	9	9	9	9	9	9	253	9	9	9	9	9	9	9	9	9	9
65	3162	7017380	166	166_3162	257	9	9	9	9	9	9	9	9	9	9	9	9	9	9	9	9	9	9	979	9	9	9	9	223	1581	9	9	9	9	9	9	9	9
66	3270	7257160	166	166_3270	725	9	9	9	9	9	9	9	9	9	9	9	9	9	9	9	9	9	9	1335	9	9	9	9	611	1984	9	9	9	9	9	9	9	9
67	5349	11870530	166	166_5349	218	9	9	9	515	9	9	9	9	9	9	9	9	533	9	9	267	9	9	817	2135	9	9	9	9	9	9	9	9	9	9	9	9	9
68	425	944852	167	167_ 425	6628	640	1561	1531	9	1870	143	2006	993	841	777	360	665	3236	473	661	439	9	9	832	2623	470	4157	392	423	1100	470	2474	964	9	1664	4842	1283	1450
69	466	1035900	167	167_ 466	2993	9	9	9	9	9	9	1097	486	9	9	9	9	9	9	9	161	9	9	9	9	9	9	9	9	9	9	9	9	9	9	2013	9	9
70	507	1127002	167	167_ 507	2281	9	774	367	9	9	9	9	9	9	9	9	517	9	200	9	202	9	9	9	9	9	9	9	9	9	367	3215	9	9	9	1576	9	9
71	543	1206907	167	167_ 543	2305	9	430	9	9	9	9	453	9	9	9	9	9	9	9	9	9	9	9	9	9	9	9	9	9	9	268	9	9	9	9	9	9	9
72	578	1284595	167	167_ 578	920	9	191	9	9	9	9	9	9	9	9	9	9	9	9	9	9	9	9	9	9	9	9	9	9	9	9	884	9	9	9	9	9	9
73	640	1422247	167	167_ 640	9	9	335	9	9	9	9	9	9	191	9	9	467	9	226	184	355	9	9	9	646	9	9	9	9	9	9	9	9	9	9	9	9	9
74	3641	8081043	167	167_3641	9	9	9	9	1593	9	229	9	9	9	9	9	9	9	9	9	683	9	9	9	230	9	1087	9	9	9	9	9	9	9	9	9	9	9
75	436	969277	168	168_ 436	382	9	9	9	9	297	9	9	9	9	9	9	9	751	9	9	9	1803	1032	9	9	9	343	9	9	9	9	1013	250	9	9	9	9	9
76	449	998137	169	169_ 449	9	1558	1927	830	9	9	9	9	8842	9	9	19132	2063	23620	9	1093	9	641	9	9	24040	9	9	2416	9	9	9	9	9	9	9	1250	728	217
77	473	1051428	169	169_ 473	9	9	9	9	9	9	9	9	9	9	9	16666	2661	16431	9	250	386	9	9	2977	18595	9	9	9	9	9	966	9	9	9	9	551	9	9
78	526	1169150	169	169_ 526	9	9	9	9	9	9	9	9	4353	9	9	14176	1452	8710	9	9	9	9	9	1753	11801	9	9	9	9	9	9	9	9	9	9	495	9	403
79	629	1397820	169	169_ 629	2127	2391	5246	9	9	9	9	9	17465	526	9	59454	6048	46406	9	730	9	605	192	8672	28964	9	9	3973	9	9	9	9	9	9	2051	9	5849	571
80	685	1522208	169	169_ 685	9	355	9	9	9	9	9	9	9	9	9	9	9	11045	9	654	9	9	9	640	2356	9	9	9	9	9	9	9	9	9	9	9	822	9
81	4798	10647695	169	169_4798	9	9	9	9	9	9	9	9	9	9	9	9	1500	9	9	178	9	9	9	9	9	9	9	9	9	9	9	9	9	9	9	9	9	283
82	5047	11200265	169	169_5047	9	3379	2426	2175	9	9	377	1743	536	413	9	490	2718	702	9	1645	569	6461	5153	9	5342	9	9	9	7958	3882	9	9	1313	425	1120	3727	827	9
83	450	1000353	170	170_ 450	9	9	9	9	9	292	9	466	954	9	9	1727	9	2077	9	9	9	428	9	223	2001	9	9	9	9	9	9	9	9	9	766	636	9	290
84	476	1058080	170	170_ 476	9	9	9	9	9	9	9	9	763	9	9	1322	9	1545	9	9	483	9	9	9	1303	9	9	9	9	9	9	9	9	9	9	9	9	9
85	622	1382300	170	170_ 622	9	9	9	9	9	9	9	9	1331	9	9	4503	406	3563	9	9	9	9	9	527	2404	9	9	9	9	9	9	9	9	9	9	9	516	9
86	393	873828	171	171_ 393	9	9	9	2265	9	9	9	9	9	9	247	428	9	9	524	1117	766	9	9	9	9	9	9	9	9	9	482	2288	9	262	9	9	958	9
87	435	967060	171	171_ 435	9	9	613	2573	1731	3389	195	9	9	764	1269	1425	4929	5917	1194	2164	2037	2228	2647	2807	5083	1279	760	2608	2472	2884	2043	1561	9	1100	9	9	1501	2317
88	474	1053647	171	171_ 474	9	9	9	9	9	9	9	9	9	9	9	9	9	9	9	9	9	9	9	9	4321	9	9	3017	9	9	9	9	9	9	9	9	1836	1757
89	494	1098103	171	171_ 494	9	1469	872	4842	4492	9	545	843	4176	1274	2369	2170	6468	4193	2026	3337	3885	2126	3940	4950	3118	2299	1347	3329	6616	4770	3594	2795	1127	3999	5216	4800	3341	2595
90	518	1151383	171	171_ 518	9	920	623	9	4584	9	9	9	2112	9	9	9	3776	9	9	9	2442	9	1851	9	9	652	9	2029	9	9	1311	9	9	9	9	9	9	9
91	555	1233542	171	171_ 555	9	9	9	922	1967	9	9	9	1399	9	9	9	9	1224	9	1325	739	9	858	9	9	279	9	9	9	507	9	9	9	9	9	1302	560	9
92	614	1364488	171	171_ 614	9	9	9	9	9	9	9	9	262	9	9	9	9	9	9	1725	9	9	9	9	9	9	9	292	9	9	9	9	9	9	9	9	9	9
93	638	1417810	171	171_ 638	9	9	9	357	9	9	9	9	750	9	207	9	791	9	9	2371	9	1615	750	581	399	214	9	653	159	9	413	9	9	9	9	9	9	9
94	694	1542197	171	171_ 694	9	9	9	9	9	9	9	9	9	9	9	9	9	1003	9	1556	9	798	9	9	9	174	9	9	9	9	9	9	9	9	9	9	9	9
95	719	1597693	171	171_ 719	9	9	9	9	9	9	9	9	9	281	9	9	9	842	9	1611	9	512	9	9	9	9	302	9	9	9	9	9	9	9	9	741	9	9
96	2536	5627837	171	171_2536	9	9	9	9	9	9	61	9	9	1332	9	9	330	518	9	9	9	9	9	9	9	9	9	9	9	952	9	9	2654	9	9	389	9	9
97	2574	5712173	171	171_2574	9	9	390	9	9	9	150	9	9	1413	843	9	706	1464	2552	9	9	9	9	9	400	1490	9	9	9	881	1845	9	3490	9	9	406	9	9
98	2601	5772092	171	171_2601	9	9	9	9	9	9	9	9	712	9	9	9	9	9	9	9	9	9	9	9	9	9	9	9	9	889	1892	9	3270	9	9	9	9	9
99	2676	5938477	171	171_2676	9	9	9	9	9	9	9	9	9	1511	9	9	9	9	9	9	9	9	9	9	9	2829	9	9	9	9	1791	9	3403	9	9	9	274	9
100	2714	6022799	171	171_2714	9	9	236	9	9	9	9	9	9	1593	653	9	9	1526	9	9	9	9	9	9	9	3058	9	9	9	1128	9	9	3889	9	9	9	234	9
101	2753	6109320	171	171_2753	9	9	9	9	9	9	9	267	1043	2196	1714	9	919	1767	9	9	9	9	9	9	9	4256	9	9	132	1239	2392	9	4578	9	9	9	254	9
102	2810	6235895	171	171_2810	9	9	747	9	9	9	523	308	9	2680	1557	9	1093	2489	5185	9	9	9	9	9	1012	9	9	9	334	9	2360	9	9	381	9	9	9	9
103	2867	6362390	171	171_2867	9	9	9	9	9	9	9	9	9	854	307	9	9	1106	9	9	9	9	9	9	9	9	9	9	9	258	624	9	1605	9	9	9	9	9
104	2904	6444527	171	171_2904	9	9	9	9	9	9	9	9	9	9	9	9	9	334	9	9	9	9	9	9	9	9	9	9	9	9	321	9	681	9	9	9	9	9
105	3521	7814527	171	171_3521	9	9	9	9	9	1948	9	9	9	1064	9	9	9	9	9	9	9	9	827	9	9	9	9	9	9	9	9	9	9	9	9	9	9	9
106	3569	7921120	171	171_3569	9	9	9	9	9	9	9	623	9	1724	9	9	9	9	9	9	9	1599	1470	9	9	9	9	9	9	9	9	1284	9	9	9	1984	9	9
107	425	944852	172	172_ 425	366	9	9	9	9	9	9	1182	9	182	9	9	9	442	9	9	9	9	9	9	356	9	9	9	9	9	9	9	9	9	394	362	9	9
108	494	1098103	172	172_ 494	9	9	9	9	9	9	9	9	9	175	9	9	9	9	9	9	9	9	9	9	9	9	9	9	277	341	9	9	9	311	9	9	9	9
109	2535	5625622	172	172_2535	9	9	9	555	9	9	9	9	9	351	9	9	9	9	9	9	9	9	9	9	9	9	9	9	9	9	9	9	9	9	9	1025	9	9
110	2557	5674463	172	172_2557	519	9	9	454	9	9	9	9	9	547	9	9	9	9	9	9	9	9	9	9	9	9	9	9	9	9	9	9	9	9	454	1058	9	9
111	2620	5814253	172	172_2620	358	9	9	9	9	9	9	9	9	171	9	9	9	9	9	9	9	9	9	9	9	9	9	9	9	9	9	9	9	9	9	482	9	9
112	2841	6304680	172	172_2841	377	9	9	9	9	9	9	9	9	307	9	9	9	9	296	9	9	9	9	9	9	9	9	9	9	9	9	9	9	9	9	9	9	9
113	359	798287	173	173_ 359	9	9	9	9	753	9	9	9	9	9	369	9	9	9	9	9	316	9	9	9	9	9	9	9	9	9	9	9	9	9	9	9	9	9
114	463	1029248	173	173_ 463	41897	4197	3500	16575	9	9969	9	6506	5416	10863	3923	5011	9171	11698	3637	11407	4993	22611	18097	9	5796	9	2673	24564	6090	15703	2459	5717	8867	1486	141556	10923	21242	8714
115	487	1082542	173	173_ 487	9	9	9	9	9	9	9	9	9	5650	9	9	7269	9	2865	9	9	9	11824	9	9	9	9	9	9	9	9	9	9	9	9	9	9	9
116	500	1111405	173	173_ 500	27823	3602	2561	10541	3124	9	9	2908	2629	4024	2089	9	4421	5798	2389	3820	2947	9	8031	3840	2727	4408	2390	20210	4953	11584	9	3174	6401	1761	80983	4294	16028	4704
117	555	1233542	173	173_ 555	20297	3244	2274	9	2303	9	9	9	9	9	9	9	9	9	1168	9	9	9	7497	2883	9	2138	1581	14151	2942	6796	599	2689	3620	9	77815	9	9	9
118	614	1364488	173	173_ 614	11474	3007	9	7277	9	2203	9	3028	2794	4551	9	2341	9	4436	9	4906	1921	12148	17532	2402	9	9	9	9	2632	4273	9	6360	2974	9	48603	6521	3789	9
119	620	1377835	173	173_ 620	9	9	1108	5031	1229	3191	9	9	9	9	1815	3033	9	6278	436	5715	9	9	9	726	9	2313	1254	9	9	3418	9	8627	9	9	19242	9	9	3773
120	680	1511115	173	173_ 680	9	444	9	645	909	6463	9	9	9	456	591	9	501	1391	9	902	481	1466	9	9	9	9	9	3200	9	9	9	9	244	9	2114	1289	707	544
121	746	1657650	173	173_ 746	414	9	9	9	9	640	9	9	9	9	9	9	9	308	9	437	9	9	9	9	9	9	9	9	9	9	9	9	9	9	1330	9	9	9
122	3211	7126137	173	173_3211	995	9	652	9	625	9	9	9	9	1200	1334	9	1223	1268	2089	465	9	1596	9	9	9	1679	916	9	9	9	9	9	1005	9	9	9	9	1667
123	3507	7783427	173	173_3507	9	9	9	4666	9	9	9	7157	9	9	9	9	9	9	9	1376	9	9	9	9	9	9	9	9	9	9	9	9	9	9	9	9	9	9
124	3583	7952225	173	173_3583	9	6132	2967	4123	9	9	9	8849	9	9	9	9	9	9	9	1493	9	9	9	9	9	9	9	9	9	9	9	9	9	9	9	9	9	9
125	3611	8014410	173	173_3611	9	10458	3562	11872	9	9	9	12679	9	9	9	9	9	9	9	2350	492	992	9	9	9	9	9	9	9	9	9	9	9	9	9	9	9	1626
126	3690	8189858	173	173_3690	9	12601	9	9	9	9	9	4638	9	9	9	9	9	9	9	6453	9	9	9	9	9	9	9	9	9	9	9	9	9	9	9	9	9	9
127	3728	8274197	173	173_3728	9	20881	9	5411	9	9	9	6546	9	9	9	9	9	9	9	9366	9	9	9	9	9	9	9	9	9	9	9	9	9	10285	9	1037	1105	9
128	462	1027032	174	174_ 462	9	512	9	1441	9	710	9	737	408	1682	9	241	9	911	9	9	9	1757	1221	423	9	9	9	1253	380	961	9	9	598	9	9954	1545	1410	666
129	509	1131437	174	174_ 509	9	9	9	9	9	9	9	9	9	9	9	9	9	9	9	9	9	9	9	280	9	9	9	9	9	9	9	9	9	9	6073	9	9	319
130	567	1260173	174	174_ 567	1732	9	9	9	9	9	9	9	9	9	9	9	9	9	9	9	9	9	9	212	9	9	9	9	9	9	9	9	9	9	5742	9	9	9
131	3348	7430423	174	174_3348	9	9	9	9	9	9	9	489	9	1209	9	9	9	9	9	9	9	1716	9	9	9	9	9	9	9	9	9	9	9	9	9	9	9	221
132	3622	8038836	174	174_3622	9	678	9	722	9	9	9	946	9	9	9	9	9	9	9	9	9	9	9	9	9	9	9	9	9	9	9	9	9	9	9	9	9	9
133	3727	8271980	174	174_3727	9	1639	9	9	9	9	9	319	9	9	9	9	9	9	9	9	9	9	9	9	9	9	9	9	9	9	9	9	9	1514	9	9	9	9
134	351	780522	175	175_ 351	9	1961	1764	2187	9	3550	1455	3117	3356	1351	2703	1726	4654	9	3708	5215	9	9	2206	5084	3439	1602	9	6955	2251	1788	10311	9	3603	2312	9	1239	9	2738
135	461	1024778	175	175_ 461	96008	11780	2574	2586	9	9	9	3723	9	2498	3156	9	9	9	9	9	9	9	9	9	9	9	9	1306	9	1411	9	9	9	9	3969	13541	9	3129
136	613	1362272	175	175_ 613	13574	9	9	9	9	9	9	1810	9	9	9	9	9	9	9	9	9	9	2691	9	9	9	9	2520	9	9	9	9	9	9	9	9	9	9
137	854	1897407	175	175_ 854	20137	9	9	9	9	9	9	11443	9	2347	9	9	9	9	9	15457	9	9	8981	9	9	9	1465	9	9	8035	9	16240	3429	1367	9	60114	9	8406
138	832	1848547	175	175_ 832	9	9	1517	8254	9	9	9	11506	9	1242	9	9	9	9	9	9	9	9	9071	9	9	9	9	9	9	5582	9	9	9	9	6246	9	9031	9
139	937	2081650	175	175_ 937	9	9	9	8957	9	9	9	12781	9	9	9	9	9	9	9	9601	9	9	9	9	9	9	9	9	6335	9	9	3411	9	9	9	9	9	9
140	962	2137147	175	175_ 962	9	9	777	9	9	9	9	14469	9	1097	9	9	9	1161	9	9459	9	9	11534	9	9	9	9	9	7377	11647	9	9	9	9	9	9	9	9
141	1023	2272638	175	175_1023	9	9	9	9	9	9	9	15455	9	3326	9	9	9	9	9	9	9	9	13242	9	3675	7913	9	9	8772	16010	9	9	9	9	9	9	9	9
142	1043	2316987	175	175_1043	25055	12673	9	12845	983	9	9	15653	9	3251	9	9	9	9	9	9	9	9	8313	9	9	6765	819	9	9	11993	9	18913	2078	750	9	9	12432	11418
143	1082	2403500	175	175_1082	16518	9	9	5293	9	9	9	7136	9	2362	9	9	9	9	9	2955	9	9	4122	9	9	9	9	9	3791	5932	9	9	9	9	9	9	9	6303
144	1113	2472400	175	175_1113	8685	9	9	1398	9	9	9	3851	9	9	9	9	9	9	9	1286	9	9	9	9	9	935	9	9	1546	1495	9	9	9	9	6638	20008	9	1473
145	1180	2621098	175	175_1180	2064	9	9	9	9	9	9	9	9	9	9	9	9	9	9	9	9	9	9	9	9	9	9	9	9	9	9	9	9	9	2727	4767	9	609
146	451	1002572	176	176_ 451	6420	617	9	9	9	9	9	9	9	315	328	9	9	409	9	9	9	9	9	9	9	9	9	9	9	9	9	9	9	9	335	1301	9	9
147	867	1926257	176	176_ 867	913	9	9	9	9	9	9	9	9	186	9	9	9	9	9	1198	9	9	9	9	9	9	9	9	549	9	9	962	9	9	9	4820	9	9
148	1003	2228127	176	176_1003	9	9	9	975	9	9	9	9	9	9	9	9	9	9	9	899	9	9	9	9	9	9	9	9	9	9	9	9	9	9	9	6454	9	9
149	1042	2314772	176	176_1042	1251	854	9	496	9	9	9	9	9	9	9	9	9	9	9	869	9	9	9	9	9	714	9	9	9	471	9	9	379	9	9	6810	9	875
150	450	1000353	177	177_ 450	4950	30909	9	9	3262	9	9	9	9	760	5248	9	9	9	1753	6946	9	9	9	9	734	9	1915	9	11974	4138	9	9	9	2906	1746	9	2854	9
151	498	1106970	177	177_ 498	9	14925	9	9	9	9	9	9	9	9	9	9	9	9	9	9	9	4132	9	9	9	9	9	9	9	9	9	9	9	2738	9	9	9	9
152	538	1195818	177	177_ 538	9	10818	9	9	9	9	9	9	9	9	9	9	9	9	9	9	9	9	9	9	9	9	9	9	3400	9	9	9	9	2088	9	9	9	9
153	3729	8276448	177	177_3729	9	9	9	9	9	9	9	9	9	9	9	9	3940	9	9	9	9	9	9	9	591	9	9	9	9	9	9	9	9	9	9	15637	9	9
154	467	1038117	178	178_ 467	9	9	9	9	9	9	9	9	9	9	9	9	9	9	9	9	9	3501	9	9	9	9	9	9	461	9	9	12802	738	9	9	9	9	9
155	413	918185	179	179_ 413	147358	94394	73350	58213	43232	6546	14171	33971	18838	60515	42451	13207	30333	13093	29814	84551	62984	104684	86486	32690	22137	73323	36181	59363	67161	63802	46974	155149	25110	68369	65626	36613	170149	16410
156	462	1027032	179	179_ 462	67470	48279	9	9	9	9	9	26033	9	29239	28630	9	9	9	12225	70111	37665	68044	51211	9	9	54691	9	9	42125	9	9	77919	9	49290	22477	9	104126	9
157	481	1069238	179	179_ 481	9	9	9	9	9	2820	9	9	9	9	9	9	9	9	9	9	9	70878	9	9	9	41073	9	9	9	9	9	74771	9	9	9	9	9	9
158	531	1180235	179	179_ 531	53666	52014	37355	9	22584	2303	9	19017	9	21698	9	9	9	9	7429	9	27666	74457	24945	9	9	38248	9	9	35384	9	9	97231	9	42098	9	14565	77393	9
159	561	1246847	179	179_ 561	9	43756	9	9	9	9	9	9	9	12671	9	9	9	9	9	9	9	9	23423	9	9	9	9	9	9	9	9	9	9	34902	9	12378	57345	9
160	639	1420028	179	179_ 639	29412	25879	9	9	10435	9	9	13214	9	4704	9	9	9	9	3116	41350	5989	47635	9	9	9	13637	9	9	14657	9	9	70857	9	21679	8911	5823	32623	9
161	660	1466668	179	179_ 660	27859	9	9	9	9	9	9	9	9	9	9	9	9	9	9	9	9	44403	9	9	9	4041	9	9	9	9	9	70298	9	9	5031	9	9	9
162	752	1670948	179	179_ 752	21609	9	9	9	9	9	9	9	9	9	9	9	9	9	9	29876	9	9	9	9	9	9	9	9	9	9	9	9	9	9	2026	9	9	9
163	413	918185	180	180_ 413	9962	6153	4580	4355	9	1138	818	2743	1496	4127	9	868	1955	9	639	4387	9	7579	5210	2597	1621	2101	2909	3694	2024	5524	535	10955	660	2633	4731	2570	10682	1682
164	463	1029248	180	180_ 463	4508	9	3714	9	9	9	609	9	9	1815	9	9	9	9	821	9	2302	9	9	9	9	3148	9	9	3618	2194	600	9	9	9	9	9	3374	9
165	517	1149167	180	180_ 517	9	2827	2019	9	9	9	9	9	9	1295	9	9	9	9	9	9	9	9	9	9	9	2546	9	9	2507	1743	876	9	1148	9	9	9	9	9
166	554	1231323	180	180_ 554	2918	2271	9	9	9	9	259	9	9	1043	869	9	9	9	494	9	9	9	9	9	9	1095	9	9	9	9	885	9	708	9	9	9	2246	9
167	579	1286810	180	180_ 579	1705	9	512	9	9	9	9	9	9	9	1288	9	9	9	9	9	9	9	9	9	9	801	9	9	9	9	9	9	695	9	9	9	9	9
168	623	1384517	180	180_ 623	9	464	9	9	9	9	9	9	9	9	769	9	9	9	9	9	868	9	9	9	9	9	9	9	737	9	581	9	563	907	9	9	9	9
169	656	1457800	180	180_ 656	9	9	9	9	9	9	9	9	9	9	9	9	9	9	9	9	564	9	9	9	9	9	9	9	734	9	9	9	9	785	9	9	9	9
170	737	1637667	180	180_ 737	9	9	9	9	9	9	189	9	9	9	490	9	9	9	9	9	620	9	9	9	9	9	9	9	539	9	9	9	9	478	9	9	9	9
171	793	1762000	180	180_ 793	9	9	9	9	9	9	143	9	9	9	471	9	9	9	9	9	512	9	9	9	9	9	9	9	9	9	9	9	9	9	9	9	9	9
172	1231	2734248	180	180_1231	9	9	9	9	9	9	9	9	9	9	591	9	9	9	9	9	9	9	9	9	9	9	9	9	9	9	9	9	394	9	9	9	9	1965
173	1256	2789697	180	180_1256	9	9	9	9	9	9	9	9	9	9	324	9	9	9	9	9	429	9	9	9	9	9	9	9	9	9	9	9	657	9	9	9	9	2348
174	1284	2851823	180	180_1284	9	9	9	9	9	9	9	9	9	9	158	9	9	9	9	9	456	9	9	9	9	9	9	9	9	9	9	9	9	9	9	9	9	2013
175	1325	2942793	180	180_1325	9	9	9	9	9	9	9	9	9	9	263	9	9	9	9	9	529	9	9	9	9	9	9	9	9	9	9	9	371	9	9	9	9	1639
176	1683	3737240	180	180_1683	9	9	9	9	9	9	9	9	9	9	281	9	9	9	9	9	237	9	9	9	9	9	9	9	9	9	9	9	9	9	9	9	9	2217
177	1746	3877057	180	180_1746	9	9	9	9	9	9	9	9	9	9	193	9	9	9	9	9	351	9	9	9	9	9	9	9	9	9	9	9	9	9	9	9	9	2591
178	1777	3945820	180	180_1777	9	9	9	9	9	9	9	9	9	9	249	9	9	9	9	9	317	9	9	9	9	9	9	9	9	9	9	9	9	9	9	9	9	2569
179	1848	4103364	180	180_1848	9	9	9	9	9	9	9	9	9	9	347	9	9	9	9	9	245	9	9	9	9	9	9	9	9	9	9	9	9	9	9	9	9	2060
180	4304	9550926	180	180_4304	9	9	9	9	9	9	9	9	9	9	281	9	9	787	9	9	9	9	9	9	9	330	9	9	9	9	9	9	9	242	9	9	9	9
181	406	902688	181	181_ 406	10407	2090	3327	3485	220762	9393	61234	9	9	1652	225896	9	9	9	137550	9	184537	9	9	9	3431	204204	30849	3262	123927	50775	238782	9	125175	203715	2348	3556	9	3785
182	446	991448	181	181_ 446	9	9	9	9	158112	9	9	9	9	9	9	9	9	9	9	9	80066	9	9	9	9	142459	8024	9	89820	24965	137839	9	66487	131277	9	9	9	9
183	497	1104753	181	181_ 497	9	9	9	9	9	9	9	9	9	9	9	9	9	9	9	9	9	9	9	9	9	91488	5578	9	72539	9	9	9	9	9	9	9	9	9
184	555	1233542	181	181_ 555	2309	9	9	9	105696	9	12300	9	9	9	9	9	9	9	54591	9	61221	9	9	9	9	91495	3807	9	9	9	86907	9	9	116166	9	9	9	9
185	547	1215773	181	181_ 547	9	9	9	9	103006	9	9	9	9	9	9	9	9	9	37076	9	53291	9	9	9	9	72697	9	9	9	9	9	9	45117	98630	9	9	9	9
186	591	1313440	181	181_ 591	9	9	9	9	9	9	3476	9	9	9	9	9	9	9	9	9	46879	9	9	9	9	58289	9	9	31714	10246	69546	9	36098	9	9	9	9	9
187	640	1422247	181	181_ 640	9	9	9	9	55736	9	3264	9	9	9	9	9	9	9	23343	9	30234	9	9	9	9	46550	9	9	9	9	53373	9	30724	62917	9	9	9	9
188	661	1468885	181	181_ 661	9	9	9	9	47391	9	2271	9	9	9	9	9	9	9	9	9	9	9	9	9	9	47920	9	9	9	9	9	9	27046	47144	9	9	9	9
189	704	1564407	181	181_ 704	9	9	9	9	9	9	1815	9	9	9	9	9	9	9	21541	9	23714	9	9	9	9	46291	9	9	9	9	9	9	23509	48401	9	9	9	9
190	727	1615473	181	181_ 727	9	9	9	9	9	9	9	9	9	9	9	9	9	9	19264	9	9	9	9	9	9	9	9	9	21357	9	9	9	22455	9	9	9	9	9
191	406	902688	182	182_ 406	735	9	9	9	14203	9	4100	631	9	9	14461	9	9	9	8729	9	11979	9	9	9	9	12440	1976	9	7817	2946	14874	9	8167	13144	9	9	551	9
192	433	962625	182	182_ 433	9	9	9	9	9	9	975	9	9	9	9	9	9	9	9	9	9	9	9	9	9	8457	9	9	5600	9	9	9	9	9	9	9	9	9
193	459	1020343	182	182_ 459	9	9	9	9	8636	9	1383	9	9	9	7050	9	9	9	3604	9	4967	9	9	9	9	6617	9	9	4501	680	7793	9	9	8310	9	9	9	9
194	499	1109187	182	182_ 499	9	9	9	9	5962	9	9	9	9	9	5185	9	9	9	2464	9	3282	9	9	9	9	4784	9	9	9	9	4975	9	9	6133	9	9	9	9
195	544	1209123	182	182_ 544	9	9	9	9	5290	9	9	9	9	9	9	9	9	9	9	9	1687	9	9	9	9	3020	9	9	9	9	2418	9	2031	9	9	9	9	9
196	611	1357835	182	182_ 611	9	9	9	9	2205	9	174	9	9	9	2149	9	9	9	9	9	9	9	9	9	9	2056	9	9	919	9	9	9	1213	2201	9	9	9	9
197	668	1484443	182	182_ 668	9	9	9	9	9	660	9	9	9	9	1321	9	9	9	9	9	9	9	9	9	9	615	9	9	9	9	9	9	9	912	9	9	9	9
198	378	840463	183	183_ 378	9	9	8864	9	9	9	858	125633	9	9	2278	9	9	9	1821	9	2454	6722	9	9	9	2355	9	9	1546	658	3196	9	1343	2456	13228	9	8795	9
199	432	960408	183	183_ 432	9	9	9	391	2879	9	9	20072	9	9	9	305	9	9	9	9	1479	9	1264	9	9	9	494	2940	1095	9	9	9	9	9	9	1286	9	480
200	476	1058080	183	183_ 476	63929	33138	14833	9	9	1235	9	9	3018	9	9	9	1834	6694	1184	3024	1061	9	9	2701	6078	9	9	9	9	9	9	9	9	1425	9938	9	9766	9
201	502	1115838	183	183_ 502	64982	27569	25350	461	2376	9	9	67857	9	9	9	9	9	9	874	9	1038	2824	9	2269	4160	1580	9	9	321	9	1576	9	9	1160	13869	9	18670	9
202	548	1217990	183	183_ 548	9	9	9	9	1778	9	9	9	9	9	9	9	9	9	9	9	731	9	9	564	1763	668	9	9	9	9	9	9	9	9	9	9	15759	9
203	595	1322332	183	183_ 595	79899	31230	17908	9	1214	9	9	9	9	9	9	9	9	9	360	332	817	2199	9	9	353	9	9	9	9	9	966	9	9	435	22327	9	19544	9
204	610	1355618	183	183_ 610	9	9	9	9	517	9	9	9	9	9	9	9	9	9	9	9	9	9	9	9	249	9	9	9	9	9	387	9	9	9	9	9	9	9
205	639	1420028	183	183_ 639	9	9	9	9	309	9	9	2269	9	9	9	9	9	9	9	473	9	619	9	9	9	9	9	9	9	9	298	9	9	9	9	9	9	9
206	732	1626585	183	183_ 732	1080	593	9	9	9	9	9	9	9	9	9	9	9	9	9	9	9	462	9	9	9	9	9	9	180	9	9	9	9	9	9	9	479	9
207	3992	8858098	183	183_3992	9388	9	9	9	436	9	9	9	9	9	9	9	9	9	9	9	9	9	9	9	9	9	9	9	9	9	9	9	9	9	9	9	383	415
208	4857	10778625	183	183_4857	9	9	754	9	418	615	252	9	9	9	1900	9	9	9	1751	9	9	9	9	9	9	1771	312	9	436	941	599	9	9	9	9	9	9	9
209	395	878262	184	184_ 395	1264	9	518	593	9	9	9	9216	9	9	9	9	9	9	9	9	9	9	9	9	455	100	9	9	9	9	9	9	9	154	924	765	9	673
210	476	1058080	184	184_ 476	5479	2540	1158	9	9	9	9	1404	9	9	9	9	9	502	9	9	9	9	9	9	505	88	9	9	9	9	9	9	9	9	753	9	744	9
211	526	1169150	184	184_ 526	5815	9	1863	9	9	9	9	4950	9	9	9	9	9	9	9	9	9	9	9	9	9	85	9	9	9	9	9	9	9	100	1051	9	9	9
212	588	1306792	184	184_ 588	6519	2382	1360	9	9	9	9	2822	9	9	9	9	9	9	9	9	9	9	9	9	9	9	9	9	9	9	9	9	9	79	1664	9	1419	9
213	647	1437838	184	184_ 647	9	9	331	9	9	9	9	218	9	9	9	9	9	9	9	9	9	9	9	9	9	9	9	9	9	9	9	9	9	9	371	246	275	9
214	418	929305	185	185_ 418	9	2251	3190	532	279	1278	182	1349	1627	9	9	9	1270	4578	180	4197	229	1797	804	2062	8483	293	212	2018	9	9	9	566	9	9	2178	1583	9	400
215	465	1033683	185	185_ 465	4335	9	2063	9	9	9	214	9	9	9	9	9	9	9	9	9	161	9	9	1434	4885	483	9	1533	9	9	9	9	9	9	9	9	9	9
216	499	1109187	185	185_ 499	2898	9	9	9	596	485	9	9	9	9	265	9	9	9	9	9	9	9	9	9	9	9	9	9	9	9	190	9	9	188	9	9	9	9
217	557	1237973	185	185_ 557	3395	9	867	9	9	9	80	9	9	9	232	9	305	9	9	9	108	9	9	260	592	9	99	9	9	9	9	9	9	9	9	9	9	9
218	637	1415593	185	185_ 637	3400	9	387	9	9	9	9	9	9	9	189	9	294	9	9	9	188	9	9	9	9	9	9	9	9	9	9	9	9	9	9	9	9	9
219	9689	21490309	185	185_9689	9	9	9	9	9	9	9	9	9	9	9	9	9	9	9	9	629	9	9	9	9	9	9	9	9	578	454	9	9	9	9	9	9	9
220	465	1033683	186	186_ 465	785	9	9	9	9	538	9	9	9	9	9	9	9	907	9	549	9	9	9	9	9	9	9	9	9	9	9	9	9	9	473	9	9	9
221	420	933738	187	187_ 420	9	5409	9	9	9	9	9	9	9	9	9	878	9	9	9	9	9	9	2038	9	9	9	9	9	9	9	9	9	9	9	9	9	9	2765
222	461	1024778	187	187_ 461	6124	5957	4685	544459	1335	18261	433	2826	3372	1402	1982	955	2283	15589	3243	11887	9	2353	1751	1359	17298	9	4089	3137	9	1001	1766	6200	5763	645	9366	8624	2463	2164
223	469	1042562	187	187_ 469	9	9	2409	9	9	6947	9	1847	1923	9	9	9	9	9	9	9	9	9	9	9	9	9	9	9	9	9	9	9	9	9	5858	9	9	9
224	502	1115838	187	187_ 502	9	4316	1422	267802	3273	4544	434	1127	1487	602	1470	791	1329	1790	2062	3569	1886	916	719	9	5584	1448	2047	9	1482	1166	1324	9	9	631	4335	9	9	1665
225	535	1189135	187	187_ 535	9	9	848	9	9	1629	9	9	931	9	9	9	9	9	9	9	9	9	557	9	9	9	9	9	862	9	9	9	9	9	3767	9	9	9
226	556	1235757	187	187_ 556	5314	2114	9	226948	2409	9	9	9	9	9	9	9	1242	9	1187	3024	9	9	532	9	1630	9	1203	9	1179	605	812	9	2088	9	9	1403	9	556
227	638	1417810	187	187_ 638	4683	1701	802	272343	1556	9	127	713	1336	9	1299	608	1178	2342	2173	6430	1288	1853	2618	988	2675	639	890	9	806	1170	1678	9	2946	9	6357	4311	845	1056
228	622	1382300	187	187_ 622	9	9	1091	9	9	9	9	9	1757	9	9	974	1863	9	1779	9	9	1632	9	9	9	9	1567	9	9	9	9	9	9	9	9	9	9	9
229	677	1504463	187	187_ 677	2578	9	9	9	532	9	9	9	9	9	838	9	1700	9	9	778	9	797	9	9	1616	9	9	2283	558	9	9	9	9	9	1237	972	9	9
230	753	1673163	187	187_ 753	2439	947	1075	3016	110	9	9	9	224	9	9	9	9	833	9	420	9	9	9	9	442	9	9	574	241	9	9	9	9	9	1620	9	744	9
231	880	1955100	187	187_ 880	9	1910	9	9	9	9	9	9	9	9	9	9	9	9	9	9	9	9	9	9	9	9	9	9	9	9	9	9	9	9	3237	9	1096	9
232	937	2081650	187	187_ 937	1645	9	1503	9	9	9	9	9	9	9	9	9	9	9	9	9	9	9	9	9	9	9	9	9	9	9	9	9	9	9	3680	9	2334	9
233	974	2163807	187	187_ 974	9	399	254	9	9	9	9	9	9	9	9	9	9	9	9	9	9	9	9	9	9	9	9	9	9	9	9	9	9	9	1397	9	351	9
234	3802	8438461	187	187_3802	29520	16830	10234	10918	10867	9	4134	9881	5401	14665	15930	6105	17300	23134	17198	19663	4188	25544	14490	9086	42429	11958	13926	5439	19816	36580	10289	27743	20707	7012	19871	21127	15829	8360
235	3893	8640558	187	187_3893	1462	1186	9	481	1076	27971	149	585	382	495	9	324	1119	781	900	9	401	1292	1115	463	1908	1019	915	9	9	9	9	2040	9	547	9	1138	717	536
236	3934	8731580	187	187_3934	334	9	9	9	529	9	9	9	9	218	9	113	9	228	327	9	9	734	553	9	9	488	393	9	712	1403	408	9	9	9	303	703	9	9
237	3951	8769348	187	187_3951	9	9	9	9	9	9	9	9	9	9	9	9	9	9	9	9	9	9	544	9	9	9	9	9	647	1121	9	9	9	9	9	658	9	9
238	4039	8962580	187	187_4039	9	9	9	9	9	9	9	9	9	9	9	9	290	9	9	9	9	528	9	9	9	9	9	9	9	379	9	9	9	9	9	9	9	9
239	4057	9002505	187	187_4057	9	9	9	9	166	9	71	9	9	9	9	9	347	9	188	9	9	739	783	9	9	9	203	9	390	363	9	9	9	9	254	450	9	9
240	4112	9124538	187	187_4112	9	9	9	9	9	9	9	9	9	9	9	9	305	9	9	9	9	342	9	9	9	9	189	9	9	9	9	9	9	9	9	9	9	9
241	4193	9304457	187	187_4193	9	9	9	9	9	9	9	9	9	9	9	9	448	456	9	9	9	1073	9	9	9	9	421	9	9	9	9	9	9	277	9	9	9	9
242	4272	9479830	187	187_4272	9	9	9	1699	9	6196	9	7179	9	9	9	9	292	9	9	2813	9	9	785	9	9	9	238	9	9	9	9	9	9	9	9	984	9	9
243	5593	12412005	187	187_5593	9	9	9	9	9	9	180	9	302	9	9	9	280	9	9	9	9	9	400	9	9	9	200	9	228	9	9	9	9	9	380	9	9	9
244	7831	17371979	187	187_7831	9	9	9	9	9	9	175	9	9	9	9	9	9	9	9	1239	9	9	9	9	9	9	9	1102	279	9	9	9	9	9	9	9	9	9
245	7966	17669207	187	187_7966	9	9	9	9	9	9	9	503	9	9	9	159	242	9	9	9	9	458	249	9	9	9	9	9	9	9	9	9	9	9	9	9	9	9
246	8050	17855457	187	187_8050	626	515	864	9	550	9	117	1002	646	9	402	9	971	705	444	9	467	1306	984	9	9	445	509	1105	400	662	1077	1957	332	559	802	543	684	9
247	8083	17928650	187	187_8083	502	9	401	9	284	9	9	9	9	9	9	9	9	9	9	9	9	9	9	9	9	9	9	9	9	9	9	9	9	623	9	9	9	9
248	451	1002572	188	188_ 451	1140	645	9	41747	9	9322	9	9	330	9	9	9	9	8044	9	1513	9	9	9	9	1468	1995	16211	685	9	9	9	9	9	9	1528	1229	9	503
249	502	1115838	188	188_ 502	9	9	9	20866	9	9	9	9	9	9	9	9	9	4713	9	9	9	9	9	9	347	1385	11041	9	9	9	9	9	9	9	9	9	9	9
250	554	1231323	188	188_ 554	9	9	9	14615	9	3628	9	9	9	9	9	9	9	4055	9	9	9	9	9	9	9	9	9	9	9	9	9	9	9	9	9	9	9	9
251	608	1351185	188	188_ 608	9	9	9	21517	9	8305	9	9	9	9	9	9	9	539	9	1105	9	9	9	9	9	1870	15549	9	9	9	9	9	9	9	478	1040	9	459
252	711	1579960	188	188_ 711	9	9	9	9	9	9	9	9	9	9	9	9	9	308	9	9	9	9	9	9	9	1535	9	9	9	9	1974	9	9	9	9	9	9	9
253	3801	8436245	188	188_3801	3015	1675	968	914	1074	9	418	781	9	1425	1516	556	1546	2175	1575	1947	9	2509	1359	875	4173	1148	1370	9	1942	3633	941	2740	2094	615	1861	2119	1385	791
254	431	958155	189	189_ 431	9	2051	1304	562	9	9	9	9	9	9	9	9	9	9	9	9	9	9	9	9	9	9	9	9	9	9	9	9	9	9	9	9	9	9
255	445	989232	189	189_ 445	9	1826	924	8864	9	6101	9	621	1405	9	417	370	859	4832	9	2150	9	658	635	9	4979	296	2024	4165	9	9	9	1385	9	9	1212	3239	660	1106
256	502	1115838	189	189_ 502	9	9	318	4933	9	2893	9	9	418	1020	9	9	9	1423	9	9	9	9	9	9	9	9	1206	9	9	9	9	9	9	9	9	9	9	598
257	557	1237973	189	189_ 557	9	9	9	9	9	916	9	9	9	9	9	9	9	715	9	9	9	9	9	9	9	9	1124	9	9	9	9	9	9	9	9	456	9	228
258	638	1417810	189	189_ 638	1091	1548	9	4230	336	9	9	1012	9	822	578	9	303	1270	9	1390	9	9	9	9	9	9	9	9	9	9	9	9	591	9	1238	2115	9	898
259	703	1562188	189	189_ 703	9	623	993	700	9	9	9	9	9	292	9	9	360	2894	9	9	9	2935	9	9	4106	828	9	7709	9	9	9	9	325	9	9	9	9	9
260	2872	6373473	189	189_2872	9	9	9	9	9	9	9	3346	9	9	9	9	9	9	9	9	9	9	9	9	633	9	9	9	9	9	9	9	9	9	9	4489	9	9
261	2894	6422333	189	189_2894	1162	9	9	9	9	9	9	4768	9	9	9	9	9	9	9	9	9	9	9	9	9	9	9	9	9	9	9	9	9	9	9	5560	9	762
262	2938	6519982	189	189_2938	1409	298	9	9	600	9	9	6589	9	1111	9	9	9	687	9	387	9	9	9	9	1093	9	9	9	9	9	9	9	9	9	9	7919	9	1912
263	3173	7041775	189	189_3173	1989	9	9	9	9	9	9	9	9	9	9	9	9	9	9	9	9	9	9	9	9	9	3121	9	9	9	9	9	9	9	9	9	695	9
264	452	1004823	191	191_ 452	28314	15130	11214	44561	9	9	9	60872	62539	25714	111833	136115	444153	209281	48407	9	224141	58936	9	250017	220930	83101	35014	266224	9	241459	231655	50196	149102	40366	145336	9	247492	49406
265	443	984797	191	191_ 443	9	9	9	9	68285	131461	6302	44070	9	9	9	9	9	9	9	76080	9	153966	55107	9	9	9	38661	9	140747	321848	9	9	104884	9	9	86804	9	63806
266	499	1109187	191	191_ 499	15168	9	9	9	9	9	9	18929	9	9	9	24614	9	9	9	9	9	9	38878	62350	9	9	9	9	9	9	78694	9	9	9	9	9	9	9
267	554	1231323	191	191_ 554	6188	9	9	26464	43712	29030	9	12319	9	12043	55394	9	71277	64903	25402	21013	95498	83415	25137	9	15005	21696	15457	33237	87241	135960	42747	9	9	9	9	40764	117820	18487
268	562	1249063	191	191_ 562	9	9	9	11621	9	9	9	9	9	9	23910	9	9	9	9	9	9	9	9	9	9	9	6054	24118	9	9	9	9	9	9	9	9	9	9
269	613	1362272	191	191_ 613	1945	9	9	9	4919	25761	9	5452	9	9	9	6057	18313	9111	7711	3314	6954	6932	9865	10347	9	2193	9	9	9	26475	18941	31924	14860	3678	9	8900	9	9
270	674	1497775	191	191_ 674	9	9	9	9	9	3008	9	9	9	9	3654	9	13354	4974	9	9	2365	9	9	9514	9	9	9	9	2647	21089	16446	9	9	9	9	4286	4856	9
271	756	1679848	191	191_ 756	9	9	9	9	1331	9	9	9	9	9	9	9	9	9	9	9	9	9	9	9	9	9	9	9	9	17078	9	9	9	9	9	2661	9	9
272	5067	11244655	191	191_5067	9	9	9	9	9	9	1386	9	9	9	6212	9	9	9	9	9	7304	9	9	9	9	9	9	9	8025	9	9	11534	9	2738	9	10427	7324	9
273	416	924837	192	192_ 416	9	9	880	3237	5240	9	425	4716	4385	9	7628	10541	34630	14988	3540	1813	15861	11149	9	19161	17179	6165	2945	21068	9779	18146	18123	4370	11541	2787	455	6499	16967	3898
274	465	1033683	192	192_ 465	2221	1237	9	9	9	9038	9	3252	9	1799	9	9	9	9	9	5298	9	9	3967	9	9	9	9	9	9	9	9	9	10638	9	10187	9	9	4551
275	483	1073672	192	192_ 483	9	9	9	9	9	9	9	9	9	9	9	9	9	9	9	9	9	9	2008	4157	9	9	9	9	9	9	9	9	9	9	6798	9	9	3155
276	501	1113622	192	192_ 501	9	600	9	1573	2576	9	9	1173	9	9	9	1777	9	4295	1836	9	9	6013	2821	4499	9	3631	1635	3736	6674	9	5525	9	7341	9	5554	3030	9627	2171
277	552	1226853	192	192_ 552	523	227	9	9	1803	9	9	589	9	9	9	344	3555	2628	1109	9	3386	9	1342	2336	9	1273	9	2566	9	8542	3017	9	4395	9	4576	1241	9	1345
278	591	1313440	192	192_ 591	9	9	9	9	9	9	9	9	9	428	9	277	9	9	600	9	1298	9	681	821	513	9	9	1836	524	3425	1021	9	356	9	1137	9	9	9
279	638	1417810	192	192_ 638	9	9	9	9	9	9	9	9	9	9	9	9	679	797	9	9	521	649	9	414	454	9	9	9	9	368	662	9	9	9	488	9	9	9
280	680	1511115	192	192_ 680	9	9	9	9	9	9	9	9	9	9	9	9	493	416	9	9	9	9	9	9	9	9	9	9	9	9	9	9	9	9	9	9	530	9
281	773	1717603	192	192_ 773	9	9	9	9	9	9	9	9	9	9	9	9	9	193	9	9	226	9	9	9	9	9	9	9	9	9	9	9	9	9	240	9	318	9
282	3171	7037315	192	192_3171	9	9	9	9	9	9	9	9	9	9	9	9	9	9	9	9	342	783	9	9	9	9	9	9	9	9	9	1091	9	9	9	9	9	9
283	5061	11231330	192	192_5061	9	9	9	9	9	9	161	9	9	9	9	9	9	9	9	9	836	9	9	9	9	9	9	9	950	1237	9	9	301	9	9	1289	871	9
284	420	933738	193	193_ 420	9	2953	2875	9	9	9	790	9	4288	9	2828	3183	7268	9	9	1935	9	9	9	9	5381	9	9	8767	9	9	5227	9	9	9	9	9	9	2199
285	460	1022562	193	193_ 460	3855	9	9	9	10937	3327	9	9	9	9	9	9	9	6257	2637	9	9	9	9	6018	9	5811	1798	9	4652	6820	9	9	9	3479	6954	3059	8842	9
286	585	1300143	193	193_ 585	9	9	9	9	4000	9	9	9	9	9	9	9	9	9	9	9	9	9	9	9	9	9	9	9	9	9	9	9	9	610	1572	9	9	9
287	402	893823	194	194_ 402	9	9	9	1474	9	9	9	930	9	9	9	241	9	9	9	9	9	9	9	9	737	9	350	470	9	9	9	9	9	9	9	9	9	847
288	463	1029248	194	194_ 463	461	9	9	9	779	9	9	9	253	9	9	9	9	750	9	9	600	9	9	9	9	9	9	9	9	9	9	1700	9	195	372	9	645	9
289	427	949287	195	195_ 427	6924	7710	3164	13657	8951	17484	10497	7536	7201	27349	26708	2576	3537	10001	83350	60142	40035	23734	10021	14031	3731	59761	45803	2092	176445	64478	32539	31039	22576	16582	30100	23273	49774	7566
290	435	967060	195	195_ 435	9	9	9	2880	9	9	9	5418	9	9	9	9	2144	9	9	100845	9	25768	5613	9	9	9	9	9	9	9	9	18974	9	9	9	9	9	9
291	476	1058080	195	195_ 476	9	9	9	9	1903	9	9	9	9	9	9	9	9	9	9	9	9	9	9	9	9	9	9	9	9	13450	9	9	9	9	9	9	9	2419
292	501	1113622	195	195_ 501	1489	2291	9	9	2053	3591	2423	2363	1807	10962	4408	9	1674	3808	13587	9	6265	9	3477	3343	9	7535	6868	9	26804	12189	5570	8559	7421	3223	7021	9099	6405	2828
293	526	1169150	195	195_ 526	1379	9	9	9	9	9	9	9	9	9	4025	9	9	9	9	9	5119	9	2012	9	9	9	9	9	9	9	9	9	9	9	9	3834	9	9
294	557	1237973	195	195_ 557	982	1250	9	1540	1430	1374	907	1646	895	9	2156	9	9	2596	9	9	2907	5617	1272	2852	9	3152	4247	9	9	7000	2660	2292	9	2270	5033	5065	2924	9
295	578	1284595	195	195_ 578	9	9	9	9	302	9	181	1416	9	9	775	9	9	994	9	9	9	4040	1022	1691	9	9	9	9	1138	1072	9	9	9	9	9	1924	9	360
296	631	1402292	195	195_ 631	9	9	9	9	9	611	9	868	9	1195	362	9	675	502	1005	2422	439	1113	9	611	9	9	1154	9	9	9	9	9	584	439	1125	9	9	9
297	718	1595477	195	195_ 718	9	9	9	9	9	9	9	308	9	9	9	9	9	365	238	1216	350	9	9	9	9	9	9	9	9	9	9	9	9	9	9	805	9	9
298	418	929305	196	196_ 418	9	9	9	9	386	1393	699	9	9	1495	1624	9	9	9	5596	6455	2505	9	9	872	9	3225	3711	9	10291	4245	1851	2414	1438	863	1905	9	3224	565
299	465	1033683	196	196_ 465	9	9	9	9	9	9	199	9	9	9	9	9	9	1146	1051	9	9	9	9	9	9	9	915	9	2781	9	9	9	9	9	9	9	9	9
300	505	1122528	196	196_ 505	9	9	9	9	9	9	9	9	9	9	9	9	9	9	9	9	9	9	9	9	9	9	526	9	1899	9	9	9	383	9	9	9	9	9
301	566	1257958	196	196_ 566	9	9	9	9	9	9	9	9	9	9	9	9	9	9	498	9	9	9	9	9	9	9	489	9	408	9	9	9	9	9	9	9	9	9
302	415	922620	197	197_ 415	15436	9	3225	4393	2040	9035	1485	3771	2228	2352	2724	1400	9	9	9	6690	9	2985	1624	2070	6027	2465	18795	9	3649	5921	3152	9	9	1931	3659	9625	3132	4185
303	462	1027032	197	197_ 462	5534	9	9	1207	9	4102	9	9	9	9	9	9	9	9	9	9	9	9	9	9	2595	9	6761	9	9	3561	1849	9	9	1123	9	9	9	9
304	531	1180235	197	197_ 531	3062	9	9	9	9	3424	9	9	9	9	9	9	9	9	9	9	9	9	9	9	2192	9	9	9	9	5130	1541	9	9	711	9	3481	9	9
305	555	1233542	197	197_ 555	3142	9	9	9	969	9	9	9	247	9	9	9	9	9	9	9	9	9	9	9	9	9	9	9	9	3086	9	9	9	9	9	9	9	9
306	631	1402292	197	197_ 631	9	9	9	9	9	2272	9	9	9	9	9	9	9	9	9	9	9	9	9	9	608	823	2212	9	392	10249	1564	9	9	256	9	1095	9	9
307	679	1508898	197	197_ 679	9	9	9	9	9	1145	9	9	9	9	9	9	9	9	9	9	9	9	9	9	9	9	974	9	9	9	9	9	9	9	9	848	9	9
308	3013	6686527	197	197_3013	9	9	9	9	9	9	9	9	9	9	9	9	30226	9	9	9	9	9	9	9	9	9	9	25005	9	9	9	9	9	9	9	9	55889	9
309	3093	6864165	197	197_3093	9	9	9	9	9	9	9	9	211743	9	9	500571	33094	188315	9	9	9	9	9	70712	9	9	9	27092	9	9	9	9	9	9	4376	9	53499	9
310	3140	6968480	197	197_3140	9	9	6301	9	9	9	9	9	239910	9	9	552117	58986	243306	9	9	9	9	9	85380	97901	9	9	39282	9	9	9	9	9	9	5452	9	78760	9
311	3175	7046243	197	197_3175	9	9	9	9	9	9	9	9	9	9	9	9	9	188985	9	9	9	9	9	9	73191	9	9	9	9	9	9	9	9	9	7653	9	9	9
312	428	951503	198	198_ 428	1163	9	9	753	9	739	9	9	9	332	9	9	9	9	253	9	9	9	9	9	9	9	1545	9	9	9	9	9	414	9	9	814	9	9
313	472	1049212	198	198_ 472	9	9	9	9	9	9	9	9	9	145	9	9	9	1078	173	9	9	9	9	9	9	9	9	9	9	9	9	9	9	9	9	9	9	9
314	632	1404508	198	198_ 632	9	9	9	9	9	9	9	9	9	231	9	9	9	9	9	9	9	9	9	9	9	9	9	9	9	1022	9	9	166	9	9	9	9	9
315	2987	6628798	198	198_2987	9	9	9	9	9	9	9	9	15516	9	9	9	9	16263	9	9	9	9	9	5638	9	9	9	2435	9	9	9	9	9	9	9	9	9	9
316	3093	6864165	198	198_3093	9	9	9	9	9	9	9	9	9	9	9	43740	9	18491	9	9	9	9	9	9	9	9	9	9	9	9	9	9	9	9	9	9	5443	9
317	3138	6964048	198	198_3138	9	9	9	9	9	9	9	9	20396	9	9	48889	5903	23554	9	9	9	9	9	9	9410	9	9	2805	9	9	9	9	9	9	9	9	7729	9
318	3148	6986308	198	198_3148	9	9	9	9	9	9	9	9	22791	9	9	9	9	18602	9	9	9	9	9	8390	6909	9	9	3909	9	9	9	9	9	9	9	9	9	9
319	3300	7323763	198	198_3300	9	9	9	9	9	9	9	9	979	9	9	2331	9	548	9	9	9	9	9	444	9	9	9	9	9	9	9	9	9	9	9	9	9	9
320	4116	9133440	198	198_4116	9	9	9	9	9	9	9	9	9	9	9	9	9	9	442	9	9	9	9	9	9	9	415	9	9	9	9	9	9	368	9	9	9	9
321	416	924837	199	199_ 416	9	9	2053	2701	221	2197	478	1434	9	1214	599	12542	1210	2660	9	9	1037	2002	1350	991	3814	9	744	1858	9	9	238	1728	713	9	1501	1604	9	740
322	476	1058080	199	199_ 476	9	1855	9	6127	700	874	411	1226	1740	486	983	2469	1695	9	373	4935	714	1345	650	1210	2479	202	438	9	1630	665	2379	9	943	957	9	9	1196	9
323	501	1113622	199	199_ 501	9	9	666	4493	9	9	753	693	9	9	9	9	9	9	215	9	9	9	9	9	1417	9	518	9	9	9	1869	9	9	9	9	9	9	9
324	536	1191350	199	199_ 536	9	9	9	2809	219	9	526	368	9	9	9	9	9	9	9	889	9	9	9	9	9	9	317	9	9	9	9	9	9	9	9	278	9	9
325	624	1386735	199	199_ 624	9	9	9	9	9	9	9	9	9	9	9	9	9	9	9	9	9	9	9	241	9	9	9	9	9	9	1321	9	9	9	9	9	9	154
326	639	1420028	199	199_ 639	944	601	9	2960	9	9	698	207	9	9	299	9	434	669	9	8996	426	375	9	178	1045	204	111	9	9	9	857	9	9	9	9	292	9	109
327	717	1593260	199	199_ 717	9	9	9	9	99	9	823	9	9	9	144	9	9	9	9	1955	304	897	9	9	1056	287	145	9	9	9	631	9	9	9	9	562	9	137
328	757	1682097	199	199_ 757	9	9	9	9	9	9	87	9	9	9	9	9	9	9	9	633	9	9	9	9	596	9	9	9	9	9	337	9	9	9	9	9	9	9
329	1041	2312557	199	199_1041	9	9	9	480	9	178	9	9	9	9	9	9	9	9	9	9	9	9	9	9	9	9	9	9	9	9	409	9	9	9	9	9	9	9
330	3055	6779787	199	199_3055	9	9	9	9	9	9	9	9	2623	9	9	5818	9	9	9	9	9	9	9	1052	9	9	9	9	9	9	9	9	9	9	9	9	9	9
331	3093	6864165	199	199_3093	9	9	9	9	9	9	9	9	9	9	9	6762	9	2794	9	9	9	9	9	9	947	9	9	9	9	9	9	9	9	9	9	9	9	9
332	3138	6964048	199	199_3138	9	9	9	9	9	9	9	9	3475	9	9	7542	713	3012	9	9	9	9	9	1386	1369	9	114	9	9	9	9	9	9	9	9	9	9	9
333	4048	8982525	199	199_4048	1650	1287	2666	9	3762	9	436	247	2035	2986	2344	3590	1825	6340	9525	9	4646	9	9	1411	2175	34048	1538	3064	2933	3453	1793	4519	1611	9	1258	841	1042	427
334	4103	9104595	199	199_4103	595	9	9	9	600	1496	9	9	9	449	754	9	9	2596	2464	446	9	9	1292	386	1332	9	1323	9	9	9	9	9	9	9	9	9	9	9
335	4164	9240077	199	199_4164	9	9	9	9	9	807	9	9	9	9	194	9	9	266	152	9	9	9	9	9	9	1019	100	9	9	9	9	9	9	9	9	9	9	9
336	4570	10141487	199	199_4570	9	9	9	9	9	9	9	9	9	9	195	9	9	615	9	9	142	9	9	9	9	9	9	9	9	9	9	9	9	9	9	9	9	9
337	455	1011475	200	200_ 455	9	259	9	9	9	9	9	9	9	9	9	842	9	890	9	9	9	9	9	9	365	9	890	9	9	9	9	9	9	9	9	281	9	9
338	4048	8982525	200	200_4048	9	9	9	9	322	9	9	9	130	9	9	303	9	508	1022	9	348	9	9	9	9	3816	9	9	9	9	9	9	9	9	9	9	9	9
339	415	922620	201	201_ 415	9	9	762	9	9	9	9	9	869	9	9	4077	9	4767	9	9	9	1810	9	793	5987	9	9	1330	9	9	9	9	9	9	9	9	9	9
340	477	1060333	201	201_ 477	9	9	292	7413	206	9	9	9	9	9	9	703	9	9	9	1826	9	9	9	9	2313	235	9	730	213	332	9	9	9	385	9	2198	9	491
341	503	1118058	201	201_ 503	9	9	9	6459	9	9	9	9	9	9	9	9	9	9	9	9	9	9	9	9	896	113	9	9	9	9	9	9	9	9	9	1165	9	9
342	569	1264642	201	201_ 569	9	9	9	9	228	9	9	9	9	9	9	9	9	9	9	9	9	9	9	232	9	147	9	9	9	9	9	9	9	9	9	809	9	9
343	617	1371185	201	201_ 617	192	9	9	9	9	9	9	9	9	9	801	9	9	9	9	735	9	9	9	9	9	298	9	222	9	185	434	9	9	9	9	682	9	9
344	760	1688747	201	201_ 760	9	9	9	13781	9	9	9	9	9	9	9	9	2622	1299	9	34201	9	9	9	871	9	9	9	9	9	9	9	9	9	9	9	28903	9	9
345	792	1759785	201	201_ 792	9	9	9	9	9	9	9	9	2353	9	9	9	4364	924	9	42928	9	9	9	1350	9	9	9	7322	9	9	9	9	9	9	9	29852	9	9
346	816	1813017	201	201_ 816	9	9	9	9	9	9	9	1153	3098	9	9	9	3791	1356	9	9	9	9	9	1305	9	9	9	9	9	9	9	9	9	9	9	36084	9	9
347	912	2026127	201	201_ 912	9	9	9	9	9	9	9	9	3480	9	9	9	8033	1628	9	15053	9	9	9	1664	9	9	9	11755	9	9	9	9	9	9	9	9	9	9
348	981	2179322	201	201_ 981	9	9	9	9	9	9	9	9	9	9	9	9	9	9	9	6737	9	9	9	1306	9	9	9	7118	9	9	9	9	9	9	9	4257	9	9
349	1032	2292583	201	201_1032	9	9	9	9	9	9	9	9	9	9	9	9	9	9	9	5435	9	9	9	402	9	9	9	1770	9	9	9	9	9	9	9	9	9	9
350	4262	9457606	201	201_4262	9223	5152	2118	920	2469	1531	9	1487	9	1266	1180	1750	3609	12868	1581	9	9	2168	1889	1089	22187	1976	1340	658	1376	1410	775	1786	872	648	5001	1163	1513	249
351	450	1000353	202	202_ 450	9	9	9	853	9	377	9	9	466	9	9	273	9	739	346	9	9	9	9	322	9	9	9	1097	404	9	9	9	9	9	226	575	9	9
352	506	1124745	202	202_ 506	9	9	9	600	9	232	9	9	9	9	9	187	9	9	209	9	9	9	9	9	9	9	9	9	9	9	9	9	9	9	9	9	9	9
353	695	1544413	202	202_ 695	9	9	9	2679	9	9	147	173	9	667	9	9	9	9	9	9	9	9	9	9	9	9	170	9	9	9	9	9	9	9	9	1660	9	9
354	4261	9455390	202	202_4261	876	9	9	9	9	9	9	9	9	9	9	101	9	1324	9	9	9	9	9	9	2383	9	9	9	9	9	9	9	9	9	383	9	9	9
355	331	736155	203	203_ 331	643	968	1289	756	9	406	308	9	372	349	586	9	534	449	404	9	692	9	9	962	1097	765	671	1089	554	684	455	768	631	803	846	549	1111	511
356	415	922620	203	203_ 415	9	9	9	9	9	9	9	9	9	9	9	9	9	9	9	9	9	9	9	9	1308	9	9	9	9	513	9	1225	9	9	9	951	9	780
357	462	1027032	203	203_ 462	3336	890	280	1377	9	3506	9	9	1473	9	9	9	1540	1744	9	9	1769	9	9	9	9	9	9	525	2561	3092	2133	9	9	9	741	2574	9	1143
358	502	1115838	203	203_ 502	2294	9	9	9	9	2585	9	9	1215	9	9	9	9	9	9	9	9	9	9	9	9	9	9	9	9	9	9	9	9	9	9	9	9	9
359	527	1171368	203	203_ 527	2515	9	9	9	9	1304	9	9	889	9	9	9	9	9	9	9	9	9	9	9	9	9	9	9	9	9	9	9	9	9	9	9	9	9
360	627	1393387	203	203_ 627	1818	446	9	273	9	9	9	820	693	402	9	9	9	705	9	9	9	9	9	9	9	9	9	9	9	9	478	9	9	9	9	1643	9	9
361	3506	7781205	203	203_3506	9	9	9	9	9	9	9	622	9	9	9	9	9	681	9	9	9	9	9	9	9	2186	9	9	9	9	9	9	9	9	9	3474	9	9
362	447	993702	204	204_ 447	325	9	9	9	9	809	9	9	966	9	9	9	774	3269	9	455	9	9	9	9	1453	9	9	1184	9	9	9	9	9	9	345	482	9	9
363	638	1417810	204	204_ 638	260	9	9	9	9	9	9	9	493	9	9	9	9	1078	9	9	9	9	9	9	9	9	9	9	9	9	9	9	9	9	9	9	9	9
364	404	898257	205	205_ 404	9	9	9	9	9	9	9	9	9	9	9	9	9	9	9	258	9	9	9	9	9	9	9	9	9	9	9	1573	9	9	1179	2715	9	1310
365	449	998137	205	205_ 449	2183	3598	1671	56265	2468	2480	9	1073	5316	2210	1805	4153	2808	11078	1504	3142	3089	9	1017	3429	10837	864	701	3435	926	9	1427	854	3032	414	6939	1747	2205	1412
366	499	1109187	205	205_ 499	1307	1326	1108	34241	9	9	9	9	3376	9	9	5189	9	3844	9	1312	9	9	9	2238	5301	9	9	9	9	9	9	884	9	9	3322	801	1337	868
367	555	1233542	205	205_ 555	1019	9	9	9	9	9	9	9	1880	9	9	2310	9	9	9	1305	9	9	9	9	9	9	9	9	9	9	9	1198	9	9	9	914	9	9
368	581	1291243	205	205_ 581	879	1282	9	46043	9	9	9	9	3059	9	9	1590	9	9739	771	1867	9	3791	1216	1326	9	883	9	9	9	1065	9	2776	9	9	5105	2248	9	1065
369	613	1362272	205	205_ 613	1384	5265	1263	1989	9	9	9	9	9	9	9	2290	1086	6658	9	259	9	9	9	1890	3792	9	9	1286	910	9	9	3650	9	438	9	9	2338	9
370	684	1519992	205	205_ 684	1174	9	9	9	9	1288	9	9	9	9	9	265	9	1509	9	9	9	9	9	9	605	9	9	9	9	9	9	9	9	9	622	9	9	9
371	444	987013	206	206_ 444	9	9	9	4530	9	9	9	9	260	250	9	393	9	1221	9	9	9	9	9	9	887	9	9	9	9	9	9	9	9	9	517	9	9	9
372	577	1282372	206	206_ 577	9	9	9	3906	9	9	9	9	9	9	9	9	9	742	9	9	9	9	9	9	9	9	9	9	9	9	9	9	9	9	501	9	9	9
373	681	1513330	206	206_ 681	9	9	9	9	776	9	9	842	9	804	366	9	9	419	9	9	9	9	1368	9	9	9	9	7960	9	9	9	9	9	9	279	9	400	9
374	3128	6941840	206	206_3128	9	9	9	9	9	9	9	9	9	9	9	9	9	9	9	637	9	9	534	9	9	9	9	9	9	851	9	9	9	9	1610	9	9	9
375	3135	6957400	206	206_3135	1674	9	9	1035	9	9	9	654	9	862	9	9	601	9	364	761	9	9	438	9	9	9	333	9	9	518	9	9	9	9	2124	2581	404	9
376	415	922620	207	207_ 415	4212	9	9	8817	3401	9	9	5853	9579	3410	3514	4826	9	13753	9	9	2526	9079	7311	22472	7559	3757	9	6973	3354	3677	3410	14251	9	7226	2641	3314	7530	1863
377	3851	8547216	207	207_3851	9	9	9	7780	9	9	9	9	9	9	9	9	9	9	9	9	9	9	9	45045	9	9	9	9	11717	57442	9	9	9	9	9	9	21673	9
378	4527	10046055	207	207_4527	17063	26185	18780	187541	46340	47318	8756	44189	54709	7058	59032	1934	233243	9	61254	106617	52814	9	22623	6732	9	19121	34018	9	74380	169814	37449	131980	157789	162744	44737	67304	59616	338566
379	4658	10336819	207	207_4658	9	9	9	9	9	9	9	9	9	9	9	9	9	9	9	9	9	9	9	9	9	9	9	9	9	2411	9	9	9	3789	9	9	9	3646
380	399	887135	208	208_ 399	9	9	9	9	9	132	9	9	9	9	9	9	9	554	9	9	9	9	9	9	265	9	9	9	9	9	9	9	9	9	9	9	9	9
381	408	907100	208	208_ 408	9	9	240	2844	9	288	9	9	1170	380	255	9	323	1437	9	9	9	544	9	1579	706	9	273	430	274	336	452	1426	9	683	438	9	553	9
382	458	1018127	208	208_ 458	9	9	292	9	9	9	9	9	704	170	9	9	9	9	9	9	9	9	9	9	9	9	179	533	269	9	9	655	9	277	9	289	9	9
383	483	1073672	208	208_ 483	9	9	405	479	9	9	9	9	581	9	197	143	292	9	9	9	9	9	9	9	9	9	9	359	220	9	9	9	9	255	9	9	9	9
384	552	1226853	208	208_ 552	9	9	290	9	9	9	9	9	9	9	216	9	9	310	9	9	9	9	9	9	9	9	107	9	9	9	9	9	9	212	311	9	9	9
385	3163	7019588	208	208_3163	9	9	9	9	9	9	182	9	9	9	9	9	9	9	9	9	3182	9	9	9	9	9	9	9	9	245	9	9	9	9	9	9	9	9
386	3826	8491750	208	208_3826	9	750	9	9	9	9	9	9	9	9	9	9	269	9	9	9	9	9	9	5378	9	9	152	9	9	5834	9	9	9	9	9	9	9	9
387	3852	8549434	208	208_3852	9	995	9	876	9	157	9	889	9	9	9	9	485	9	9	9	9	9	9	6651	9	9	317	9	1328	6810	9	9	9	9	9	9	2636	9
388	3927	8716005	208	208_3927	9	239	9	9	9	244	9	9	9	9	9	9	9	9	9	9	9	9	9	9	9	9	9	9	280	713	9	9	9	9	9	9	9	9
389	4519	10028292	208	208_4519	2289	3213	2492	21823	5518	5560	1106	5203	6515	914	7240	278	27076	9	7373	12596	6361	1327	2773	907	9	2396	4039	9	8715	19952	4707	15406	18473	19146	5212	7880	6921	38903
390	4634	10283564	208	208_4634	9	9	9	863	9	100	9	309	9	171	9	9	630	9	9	9	9	9	9	9	9	9	9	9	147	556	9	9	969	623	9	9	9	1862
391	4978	11047175	208	208_4978	9	9	9	9	9	9	9	9	9	217	9	9	9	9	9	9	9	5043	4079	9	9	9	9	9	9	9	9	9	9	9	9	9	9	9
392	412	915968	209	209_ 412	5438	3170	2628	9462	4198	3397	3982	4073	5871	3294	7910	62739	6678	16998	8191	6306	7730	9	7950	3609	17067	2276	3387	15751	1799	4560	2469	4363	1313	3474	4777	11890	4804	4141
393	460	1022562	209	209_ 460	1817	2029	9	2418	9	1712	9	2986	3795	2163	2222	9	9	9	9	9	9	9	9	9	9	9	9	9	9	9	9	9	9	9	9	6581	9	9
394	501	1113622	209	209_ 501	9	9	9	1800	9	940	979	1052	2130	1267	9	19686	9	9	9	9	9	9	9	9	9699	9	9	16032	9	9	9	9	9	1945	1944	3584	9	9
395	555	1233542	209	209_ 555	995	693	9	843	9	9	165	646	9	9	9	14086	9	9	9	9	9	9	9	9	2645	9	9	9	9	9	9	9	9	1690	927	1622	9	9
396	633	1406725	209	209_ 633	9	9	9	9	9	399	9	9	9	9	9	9636	9	9	9	9	9	9	9	9	9	9	9	9	9	9	9	9	9	801	9	9	9	9
397	4518	10026040	209	209_4518	9	297	9	2882	9	898	9	9	949	9	9	9	9	9	9	9	9	9	9	9	9	9	9	9	9	2505	9	9	9	2280	9	9	1038	4798
398	448	995920	210	210_ 448	3655	9	9	799	9	9	238	9	384	9	487	4621	667	1677	767	9	9	1806	9	9	1606	9	276	1487	9	9	9	9	9	9	9	9	9	288
399	471	1046995	210	210_ 471	9	9	9	366	9	9	9	9	9	9	9	1163	9	9	9	9	9	9	9	9	9	9	95	9	9	9	9	9	9	9	9	9	9	9
400	370	822695	211	211_ 370	9	9	9	1334	9	9	9	9	9	9	9	275	1909	518	9	9	1773	9	9	313	9	9	9	9	1211	3131	601	1429	9	180	2502	1449	1482	270
401	427	949287	211	211_ 427	9	9	9	9	9	9	9	9	1684	9	9	1107	1166	9	9	9	9	4271	9	1571	9	9	531	5096	9	807	9	1124	9	326	627	312	9	9
402	470	1044778	211	211_ 470	9	9	1048	9	387	9	9	3504	9	9	9	9	9	3153	9	9	9	9	9	1544	5246	9	9	5896	9	9	9	9	1132	194	9	1292	9	274
403	538	1195818	211	211_ 538	9	9	9	9	9	9	9	9	9	9	9	9	372	9	9	9	9	9	9	1174	9	9	9	9	9	9	9	9	9	225	9	440	9	9
404	667	1482225	211	211_ 667	9	9	9	9	9	9	9	9	9	9	9	9	457	1768	9	9	9	9	9	1885	5896	9	564	9	9	9	9	1721	9	9	9	1657	9	1264
405	5240	11628676	211	211_5240	1339	9	9	9	9	1867	2380	9	9	9	9	1001	9	3034	9	9	9	9	9	512	5555	1898	9222	9	9	9	9	2548	9	9	9	9	1894	9
406	434	964842	212	212_ 434	875	9	9	9	9	9	9	9	9	9	9	9	9	9	9	9	9	7144	9	9	9	9	9	179	9	9	9	13031	9	9	9	331	9	9
407	4476	9932781	212	212_4476	235	331	9	9	9	192	9	9	257	9	9	9	9	9	881	9	9	9	9	9	9	9	696	9	9	9	9	9	9	9	662	9	9	9
408	5241	11630894	212	212_5241	9	9	9	9	9	158	297	9	9	9	9	9	9	9	9	9	9	9	9	9	535	9	1023	9	9	9	9	9	9	9	9	9	9	9
409	374	831597	213	213_ 374	9	9	9	9	3426	9	9	9	9	9	9	9	9	9	9	9	9	9	9	9	911	231	9	9	9	9	9	9	9	9	9	9	342	528
410	422	938172	213	213_ 422	9	4145	9	9	9	9	9	9	9	9	9	771	9	9	9	9	9	9	9	764	3953	9	9	9	9	9	9	9	9	9	2222	9	9	9
411	434	964842	213	213_ 434	9	2357	3746	1286	1211	7678	728	1938	1036	1668	930	349	9	3033	2618	55447	903	5800	2470	2001	2655	8673	4239	2233	1565	9	597	3782	532	944	3965	5729	3802	1563
412	482	1071455	213	213_ 482	9	9	2536	849	1066	1150	9	9	9	9	9	904	9	9	814	9	9	9	9	9	987	6698	1196	9	1023	9	279	2768	9	534	1735	3573	1808	9
413	503	1118058	213	213_ 503	9	9	9	9	365	376	9	9	9	9	9	1181	9	9	429	9	9	9	9	9	9	9	9	9	321	9	9	1005	9	9	634	9	367	9
414	587	1304577	213	213_ 587	9	9	9	9	9	9	9	9	9	1161	9	2552	9	9	9	9	9	9	9	9	9	137	9	9	9	9	9	5613	9	9	9	9	9	9
415	654	1453362	213	213_ 654	9	9	9	9	9	9	9	9	9	9	9	9	9	9	9	9	9	537	9	9	9	103	9	9	9	1187	9	9	9	9	842	9	9	9
416	4519	10028292	213	213_4519	1301	1701	713	9	584	653	9	1210	733	9	9	9	1039	3298	1295	9	9	1303	9	9	2116	1526	1098	9	622	815	339	1397	9	9	1325	586	423	9
417	4635	10285778	213	213_4635	929	2825	9	9	1475	466	9	1567	1610	9	797	621	3740	5694	1156	9	9	937	9	1470	2952	1422	1091	9	9	791	515	9	623	530	707	516	9	9
418	4956	10998346	213	213_4956	9	9	9	9	433	9	9	9	2364	938	796	770	1783	2711	641	9	9	9	1667	609	3523	2374	9	850	396	1026	574	9	9	9	9	9	317	9
419	5022	11144835	213	213_5022	9	9	9	9	9	9	9	9	9	9	9	9	9	738	9	9	9	9	9	9	9	584	388	9	9	9	9	9	9	9	9	9	9	9
420	5206	11553182	213	213_5206	828	9	9	9	9	2874	9	9	9	9	9	9	9	650	9	9	9	9	9	9	1745	4131	2368	9	270	9	9	1531	9	9	9	9	729	9
421	437	971493	214	214_ 437	6736	9	9	9	9	9	9	9	9	9	9	9	9	9	9	9	9	765	9	9	9	9	356	9	9	9	9	9688	9	9	9	9	9	9
422	591	1313440	214	214_ 591	9	9	9	9	9	9	9	524	9	9	9	9	9	9	9	9	9	9	9	9	9	9	9	9	9	9	9	1158	9	9	9	562	9	9
423	639	1420028	214	214_ 639	9	9	9	9	9	9	9	9	9	9	9	307	9	155	9	9	9	399	9	9	9	9	9	9	9	9	9	9	9	9	214	9	9	9
424	416	924837	215	215_ 416	37318	349024	316261	48576	7077	40755	6417	83473	52493	50576	9330	10549	51655	85330	8119	340876	13733	199887	174927	58307	136484	18819	17058	133576	4724	4092	6211	159399	4823	14563	145910	84586	167390	9942
425	464	1031467	215	215_ 464	9193	102906	116581	18297	9766	9	2849	9	11837	15291	3775	1428	14280	9	2221	190724	4973	90427	64748	18956	41326	15005	3158	47776	2690	1157	3115	9	2517	11009	47914	38710	47996	3096
426	532	1182450	215	215_ 532	9	9	9	9	9	9	9	9	9	9	9	9	9	9	868	9	9	9	9	9	9	9	9	9	9	9	783	9	626	9	9	9	9	838
427	554	1231323	215	215_ 554	2202	9	9	1358	1152	9	9	9	9	9	9	9	1669	9	471	9	1078	6630	9	9	9	1012	676	9	928	9	850	17996	599	1139	9	9	9	787
428	616	1368968	215	215_ 616	9	894	611	409	9	9	9	3887	9	9	9	9	9	852	9	2561	9	1904	2743	334	436	9	9	729	316	9	9	5535	9	9	1457	2450	9	9
429	649	1442275	215	215_ 649	9	9	9	9	9	9	9	9	9	9	9	9	9	388	9	1323	9	9	1322	9	9	9	9	9	243	9	9	4042	9	9	584	1450	9	9
430	684	1519992	215	215_ 684	9	9	9	9	9	9	9	9	9	9	9	9	9	9	9	1044	9	9	717	9	9	9	9	9	9	9	9	2321	9	9	9	9	9	9
431	762	1693178	215	215_ 762	9	9	9	9	9	9	9	9	9	9	9	9	9	9	9	9	9	862	502	9	9	9	9	9	9	9	9	9	9	149	9	9	9	9
432	1253	2783052	215	215_1253	9	9	9	9	9	9	9	9	9	9	9	9	9	9	9	9	9	9	4447	9	9	9	9	9	9	9	9	9	9	9	9	1776	9	537
433	1681	3732810	215	215_1681	9	9	9	9	9	9	9	9	9	9	9	9	9	9	9	1223	9	9	2208	9	9	9	9	9	9	9	9	9	9	9	9	9	9	490
434	4673	10370229	215	215_4673	8584	5607	1107	1975	2150	2759	383	5241	3774	1002	2896	1772	5796	12383	2483	5571	1574	2073	1983	1785	9717	4700	3357	1634	1503	2726	2411	3722	1754	2361	2722	5924	2313	556
435	4717	10467878	215	215_4717	9	9	9	9	9	9	9	9	9	9	9	9	9	926	9	9	9	9	9	9	1654	533	9	9	9	9	9	9	9	9	9	9	9	9
436	418	929305	216	216_ 418	3221	27102	28049	4406	9	4312	308	6513	4486	3845	663	867	3845	7412	526	28491	525	16784	14083	4385	12226	414	1091	11096	9	273	9	12595	9	9	11449	6382	14178	988
437	499	1109187	216	216_ 499	1514	8473	9545	611	550	1120	215	2698	1062	1425	336	9	1175	3759	9	15472	9	7559	5065	1614	4557	744	427	4109	9	9	9	7154	206	9	4034	3108	4162	257
438	528	1173583	216	216_ 528	1041	9	9	9	9	9	9	2167	378	634	9	9	679	2306	9	9	9	5868	9	9	9	605	9	9	9	9	9	3457	9	9	9	2515	1313	9
439	542	1204690	216	216_ 542	9	666	356	9	9	9	9	1034	9	9	9	9	9	300	9	9	9	2198	731	9	9	9	9	280	9	9	9	1239	9	9	460	537	9	9
440	606	1346752	216	216_ 606	9	9	9	9	9	9	9	9	9	207	9	9	9	9	9	569	9	918	382	9	9	9	9	9	9	9	9	9	9	9	9	513	9	9
441	714	1586610	216	216_ 714	9	9	9	9	9	9	9	591	9	9	9	9	9	641	9	9	9	1412	9	9	9	9	9	9	9	9	9	9	9	9	9	9	9	9
442	774	1719820	216	216_ 774	470	9	9	9	9	9	9	9	9	416	9	9	9	343	9	9	9	9	9	9	9	9	9	9	9	9	9	9	9	9	9	338	9	9
443	1901	4220978	216	216_1901	9	9	9	496	9	9	9	9	9	980	9	9	9	9	9	9	9	9	9	9	9	9	9	9	9	9	9	9	9	9	9	1236	9	9
444	2428	5388183	216	216_2428	9	9	9	687	9	9	9	9	9	2491	9	9	9	9	9	9	9	9	9	9	9	9	9	9	9	9	9	9	9	9	373	9	9	9
445	2475	5492466	216	216_2475	9	9	9	9	9	9	9	9	9	9	9	9	9	9	9	561	9	9	9	9	9	9	9	9	9	9	9	9	9	9	736	2155	9	9
446	2522	5596802	216	216_2522	9	9	9	9	9	9	9	9	106	4078	9	9	9	9	9	9	9	9	9	9	9	9	9	9	9	9	9	9	9	9	818	9	9	9
447	2550	5658898	216	216_2550	9	9	9	1230	9	9	9	9	9	4176	9	9	9	9	9	720	9	9	9	9	9	9	9	9	9	9	9	9	9	9	1016	2634	9	9
448	2672	5929590	216	216_2672	9	9	9	9	9	9	9	9	9	404	9	9	9	9	9	9	9	9	9	9	9	9	9	9	9	9	9	9	9	9	397	399	9	9
449	4672	10368011	216	216_4672	972	452	9	9	9	9	9	459	224	9	9	9	536	1412	9	9	129	9	9	9	1042	529	314	9	9	217	9	9	113	9	9	527	9	9
450	416	924837	217	217_ 416	15344	116225	113254	77836	44109	64908	33773	28141	21327	16872	68652	3978	18540	37368	48887	104056	55731	66230	59929	20753	58465	56358	23445	49070	10554	4787	90929	55862	49952	62046	48949	32253	56860	6827
451	466	1035900	217	217_ 466	4159	9	9	9	9	9	9	9	9	9	9	931	9	9	9	9	9	9	9	9	9	9	9	9	9	9	9	31678	9	9	9	9	32525	9
452	500	1111405	217	217_ 500	2675	43794	9	49484	29702	3610	8482	9	5343	5804	17487	589	6971	9	7999	59100	10214	33729	22246	7515	16371	33300	2742	17687	3719	1466	67485	22797	14684	27507	19417	13781	31056	1741
453	555	1233542	217	217_ 555	822	9	9	9	9	9	9	9	737	9	9	285	1481	9	5328	9	1625	2391	2168	9	9	9	337	9	727	603	34797	3844	9	9	2970	1978	9	391
454	606	1346752	217	217_ 606	9	688	267	9	671	9	9	9	1744	459	988	9	1216	9	9	1477	9	1237	735	439	387	465	9	9	9	9	9	2069	610	502	1200	9	2414	9
455	649	1442275	217	217_ 649	9	9	213	756	381	9	9	9	9	9	527	9	9	9	9	9	9	9	9	236	525	9	9	9	9	9	9	1436	9	9	9	995	651	9
456	691	1535508	217	217_ 691	9	9	9	9	9	9	9	9	9	9	9	9	9	9	9	740	9	746	9	9	9	9	9	9	9	9	903	9	9	9	9	9	9	9
457	730	1622153	217	217_ 730	9	9	9	9	179	9	9	9	9	9	9	9	9	9	9	411	9	803	9	9	9	9	9	9	9	9	665	9	9	9	9	9	9	9
458	3435	7623598	217	217_3435	9	984	9	9	9	9	9	9	9	315	9	9	9	2897	9	828	9	9	9	277	9	9	9	9	985	9	9	9	9	9	9	9	9	9
459	3448	7652411	217	217_3448	2117	9	281	4108	9	9	9	6772	9	9	9	9	9	9	9	362	9	9	9	211	3130	9	9	9	9	449	9	9	9	9	1358	9	9	594
460	3590	7967778	217	217_3590	9	7447	9	9	9	9	9	7314	9	9	9	9	9	9	9	1271	9	9	9	9	490	9	9	9	9	9	9	9	9	910	9	9	9	9
461	3617	8027717	217	217_3617	979	10126	2781	11173	447	9	9	11937	9	9	9	9	9	9	9	2036	9	9	9	9	325	501	853	9	9	889	9	9	9	1524	9	9	9	1255
462	3680	8167620	217	217_3680	9	9	540	3661	9	9	9	3700	9	9	9	9	9	9	9	4475	9	9	9	9	9	9	9	9	9	9	9	9	9	9930	9	9	9	552
463	3741	8303050	217	217_3741	9	18066	275	4930	164	9	9	4919	9	9	9	9	9	9	9	7662	9	9	9	337	700	9	9	9	9	9	9	9	9	20194	9	842	9	9
464	4298	9537490	217	217_4298	952	9	9	9	9	9	9	18897	9	5636	9	9	9	9	9	9	9	9	9	9	9	9	9	9	9	9	9	9	9	9	9	9	9	9
465	417	927088	218	218_ 417	1101	8233	8128	6696	3342	6595	2800	2217	1913	1340	5374	290	1318	2976	3593	7332	4134	4871	4074	1573	5280	4155	1827	3889	871	398	8172	3918	4065	5180	3685	2862	4331	605
466	447	993702	218	218_ 447	9	3525	3794	9	1253	9	9	9	9	9	9	9	9	1966	9	9	789	9	9	9	2444	9	9	9	9	9	9	9	9	9	1730	9	2782	9
467	495	1100320	218	218_ 495	9	1847	881	4347	2272	791	743	1190	706	9	1445	9	9	1032	545	4405	797	9	1304	808	1184	2673	9	951	9	204	5913	9	970	2028	9	1492	1346	218
468	537	1193603	218	218_ 537	9	1003	9	3706	9	314	264	557	9	9	821	9	9	426	9	559	9	9	9	9	9	9	9	9	9	9	2855	9	9	386	9	365	9	9
469	573	1273507	218	218_ 573	9	689	9	2595	9	9	9	9	9	9	9	9	9	9	9	9	9	9	9	9	9	9	9	453	9	9	9	9	9	9	9	9	9	9
470	638	1417810	218	218_ 638	2505	1391	782	1045	710	9	154	1420	242	893	626	9	9	1644	9	864	612	1705	1551	9	1974	517	646	376	9	822	1343	9	777	9	927	3174	9	539
471	646	1435550	218	218_ 646	9	725	9	9	9	9	9	9	9	9	9	9	9	9	9	9	9	9	9	9	9	9	9	9	9	9	9	9	427	9	9	550	9	9
472	3616	8025500	218	218_3616	9	965	9	835	9	9	9	881	9	9	9	9	9	9	9	9	9	9	9	9	9	9	9	9	9	9	9	9	9	9	9	9	9	9
473	450	1000353	219	219_ 450	9	2458	6598	9	13826	16098	9625	9	3107	9	20326	9	9	3728	13979	9	15299	9	9	1581	9	9551	5991	21051	2188	9	13135	9	15350	18013	9	9	9	2383
474	440	978145	220	220_ 440	9	9	507	9	937	2026	775	9	9	9	1514	9	9	9	1119	9	1293	9	9	9	911	1221	569	1350	224	9	827	822	1122	1326	9	583	9	537
475	473	1051428	220	220_ 473	9	9	217	9	703	9	109	9	9	9	9	9	9	9	9	9	9	9	9	9	315	716	9	985	9	216	270	9	399	566	9	261	9	253
476	495	1100320	220	220_ 495	9	9	166	9	9	9	9	9	9	9	9	9	9	9	9	9	9	9	9	9	9	290	9	767	9	9	9	9	9	9	9	9	9	178
477	619	1375618	220	220_ 619	9	9	9	9	9	9	9	9	9	9	9	9	600	9	9	9	9	9	9	250	9	313	9	9	9	9	9	9	9	9	9	9	9	9
478	392	871612	221	221_ 392	9	9	682	9	9	9	263	8463	9	336	9	9	9	9	9	9	9	452	645	9	9	9	414	9	9	9	9	625	9	927	9	9	9	907
479	454	1009258	221	221_ 454	1163	1065	611	9	307	700	9	1273	9	575	709	667	9	9	9	4029	9	525	725	2373	9	911	9	9	9	674	9	558	9	9	1156	3478	992	9
480	499	1109187	221	221_ 499	676	9	437	9	9	9	78	1576	9	9	9	500	9	9	9	9	9	9	449	2119	9	491	9	9	9	9	9	9	9	9	9	9	503	9
481	572	1271292	221	221_ 572	9	9	9	9	9	9	9	1177	9	9	9	166	9	9	9	9	9	9	9	601	9	9	9	9	9	9	9	9	9	9	9	2029	9	128
482	615	1366705	221	221_ 615	226	9	9	9	9	9	9	523	9	9	9	9	9	9	9	9	9	9	9	9	9	9	9	9	9	9	9	9	9	9	9	749	9	9
483	3532	7838965	221	221_3532	9	9	9	9	9	9	9	9	9	9	9	9	9	9	9	9	9	9	9	348	9	9	174	9	9	218	9	580	9	9	9	9	9	575
484	3567	7916685	221	221_3567	9	9	218	9	9	9	9	9	9	9	9	9	9	9	9	9	9	9	597	464	1290	9	144	9	9	355	9	1320	9	9	9	9	9	704
485	3669	8143238	221	221_3669	9	9	9	9	9	9	9	9	9	1035	9	9	9	9	9	9	9	466	9	9	9	9	9	9	9	9	9	1622	9	9	9	9	9	246
486	4767	10578941	221	221_4767	9	9	9	9	9	9	9	9	9	817	9	9	9	9	9	9	9	9	9	9	9	9	9	9	9	9	918	9	9	9	9	9	9	198
487	5216	11575338	221	221_5216	9	9	9	9	9	9	9	9	9	9	9	90	9	9	9	9	9	9	9	9	9	9	140	9	9	258	9	9	9	9	9	9	9	9
488	422	938172	223	223_ 422	9	9	9	3409	9	9	1133	9	9	3546	3922	400	9	9	7265	11068	9	9	2944	9	9	9	6565	9	9	9	9	9	9	7289	1854	3669	9	1613
489	427	949287	223	223_ 427	3365	2208	1726	9	9723	2613	299	2683	589	1507	9	9	2377	1225	6634	14522	13952	5705	9	2029	9	24923	3297	2472	25326	13892	6254	9	4936	6277	9	9	8154	9
490	492	1093670	223	223_ 492	9	9	9	9	5802	9	9	1729	9	2289	9	9	9	9	4459	11741	9	9	9	9	9	9	9	9	21008	9	9	9	9	5365	9	9	9	9
491	561	1246847	223	223_ 561	9	9	9	9	4384	9	9	9	9	9	9	9	9	9	9	9	9	9	9	9	9	9	2098	9	9	9	9	9	9	4306	9	9	9	9
492	611	1357835	223	223_ 611	9	9	9	9	9	9	9	2169	9	9	9	9	9	9	2084	5963	9	9	9	9	9	5487	9	9	6492	9	9	9	9	2120	586	9	9	9
493	3453	7663545	223	223_3453	9	9	3168	9	9	9	9	2452	9	9	10292	9	9	9	9	9	9	9	9	9	9	9	9	9	9	9	9	9	18053	9	57674	9	9	9
494	3549	7876695	223	223_3549	9	9	9	9	9	23444	9	9	9	9	1453	9	9	9	9	9	9	9	9	9	9	9	9	9	9	9	9	9	9	9	2907	9	9	9
495	495	1100320	224	224_ 495	4823	9	9	9	9	9	9	9	9	9	9	9	9	9	9	9	9	9	9	9	9	9	1904	9	9	9	9	7301	9	9	9	9	9	330
496	556	1235757	224	224_ 556	9	9	9	9	9	9	359	9	9	9	9	9	9	9	518	9	9	9	9	9	1792	9	9	9	1548	9	2436	9	9	9	9	9	9	9
497	1013	2250425	224	224_1013	9	9	9	9	9	9	9	9	9	9	9	9	9	9	9	469	9	9	2142	9	9	9	9	9	9	9	9	9	9	9	9	9	2352	9
498	1125	2499027	224	224_1125	9	9	9	9	9	9	9	9	9	906	9	9	9	9	9	9	9	9	9	9	9	9	9	1877	9	9	9	9	9	9	1306	739	2009	9
499	1839	4083428	224	224_1839	680	9	9	9	9	9	9	9	277	9	9	9	9	9	9	9	9	9	9	9	9	9	9	9	9	9	9	9	9	9	9	9	9	360
500	2063	4578102	224	224_2063	9	9	9	9	9	9	9	9	9	9	9	9	9	9	9	9	711	9	9	9	9	9	9	375	9	9	9	9	9	9	9	9	931	9
501	3404	7554692	224	224_3404	9	9	9	9	9	9	9	9	9	9	1243	9	9	9	9	9	9	9	9	9	9	9	9	742	9	9	9	9	9	1196	4725	9	9	9
502	3453	7663545	224	224_3453	9	9	9	9	9	9	9	9	9	9	9	9	9	9	9	9	9	9	9	9	9	782	9	9	9	9	9	9	2500	1610	7776	9	9	9
503	399	887135	225	225_ 399	9	183324	113535	9	9	9	9	9	9	9	9	9	9	9	9	9	9	9	9	9	56270	9	9	9	9	9	9	289930	9	9	9	9	9	9
504	412	915968	225	225_ 412	318784	152913	146480	102216	91985	13317	28140	68078	32983	123212	79553	24119	61800	24373	54202	148202	124807	223127	170419	68547	38923	159947	76486	114537	125447	128398	95272	145054	42973	150524	137617	77379	333686	13313
505	462	1027032	225	225_ 462	140721	9	9	9	9	9	9	51024	9	9	58859	9	35259	9	9	9	52702	9	97387	9	19576	9	9	9	81993	9	9	9	9	91951	9	9	206897	9
506	495	1100320	225	225_ 495	9	96809	85605	9	9	4288	9	37892	9	50026	43289	9	9	9	9	9	9	9	35638	9	9	84577	9	9	69081	9	9	9	9	87818	62453	9	148854	9
507	556	1235757	225	225_ 556	119380	9	9	9	9	3531	9	37089	9	36693	9	9	9	9	9	9	40080	9	9	9	23617	9	9	9	9	9	9	9	9	76887	9	43765	9	9
508	611	1357835	225	225_ 611	74188	55497	9	9	9	1147	9	34404	9	29373	9	9	22778	9	9	9	38352	9	9	9	20006	32303	9	9	32445	9	9	183595	9	50271	54746	36746	121042	9
509	659	1464452	225	225_ 659	58866	9	45582	9	9	9	9	7322	9	9	9	9	9	9	9	9	29207	9	9	9	9	9006	9	9	9	9	9	9	9	9	11133	9	63591	9
510	703	1562188	225	225_ 703	9	9	9	9	9	9	9	9	9	22032	9	9	9	9	9	9	9	9	9	9	9	9	9	9	9	9	9	9	9	39805	9	9	7261	9
511	404	898257	226	226_ 404	9	9	11440	9	9	9	9	9	9	9	9	9	9	1385	9	9	9	16529	9	9	9	9	9	9	9	8346	9	9	9	9	9	9	9	9
512	412	915968	226	226_ 412	24354	13298	8889	7924	9	1302	1401	5562	2515	9133	9	1933	5675	3263	5977	10220	4703	8415	12488	6655	5237	7336	8009	13223	4998	14570	6347	20372	9	10837	10518	4952	25023	1769
513	461	1024778	226	226_ 461	10247	9	9	9	10695	1377	9	4113	9	4053	9	9	2029	1376	9	7849	9	9	6319	2320	2209	9	2968	9	9	9	9	9	9	9	3401	9	15879	608
514	502	1115838	226	226_ 502	6238	9	9	9	9	507	9	3127	416	2996	4478	9	1034	9	3237	6208	9	9	5121	9	9	4256	1764	9	4056	9	9	9	9	9	9	9	10727	9
515	531	1180235	226	226_ 531	9	9	6899	9	9	519	9	2746	538	2172	4352	9	9	9	1523	9	9	8342	4691	1384	1252	4989	9	2741	9	9	9	9	9	9	9	780	7925	9
516	614	1364488	226	226_ 614	3348	9	2821	9	9	9	721	2199	9	956	9	9	9	568	1114	9	9	5739	3186	9	9	3445	9	1300	3065	9	9	9	9	9	1381	9	4045	9
517	639	1420028	226	226_ 639	2465	9	9	9	9	9	440	9	9	9	1587	9	9	9	9	632	9	1952	9	9	9	9	9	9	1823	9	9	9	9	9	478	9	3133	9
518	683	1517773	226	226_ 683	9	9	9	9	9	9	423	853	9	9	9	9	9	9	9	9	1460	9	9	9	9	3054	9	9	9	9	9	9	9	9	9	9	2021	9
519	763	1695395	226	226_ 763	9	9	9	9	9	9	9	9	9	9	808	9	9	9	1226	472	9	9	9	9	9	9	9	9	905	9	9	9	9	9	9	9	9	9
520	2665	5914083	226	226_2665	9	9	9	9	9	9	9	9	9	9	744	9	9	9	490	9	9	9	9	9	1898	9	9	9	9	9	9	9	9	9	9	9	9	9
521	2729	6056075	226	226_2729	9	9	9	9	9	9	9	9	9	9	630	9	9	9	502	9	9	9	9	9	1406	9	9	9	9	9	9	9	9	9	9	9	9	9
522	2919	6477835	226	226_2919	9	9	9	9	9	9	9	9	9	9	701	9	9	5129	484	9	9	9	9	9	9	9	9	9	9	9	9	9	9	9	9	9	9	9
523	3762	8349697	226	226_3762	9	9	9	9	9	9	9	9	9	9	679	9	9	9	359	9	9	9	9	9	9	9	9	9	9	9	1248	9	9	9	9	9	9	9
524	4853	10769763	226	226_4853	9	9	536	9	9	9	9	9	477	9	9	9	622	9	9	9	9	9	9	9	9	9	9	9	9	9	9	9	9	9	9	9	9	9
525	4951	10987260	226	226_4951	9	9	9	9	9	9	9	9	497	9	473	9	887	9	391	9	9	9	9	9	9	9	9	9	9	9	9	9	9	9	9	9	9	9
526	405	900475	227	227_ 405	9	9	9	9	9	9	9	9	3443	9	9	9	9	9	9	9	110293	9	9	9	9	332596	9	9	175276	39946	9	9	9	216035	9	9	9	9
527	407	904892	227	227_ 407	21147	4829	7029	9	351840	13673	90435	9	15243	2154	334642	9	27344	14892	194438	9	264581	9	9	30698	57158	229737	49190	82491	121952	64197	350427	9	314661	331365	9	9	8825	3991
528	447	993702	227	227_ 447	9	9	9	9	252224	10650	27025	9	9	9	9	9	9	9	83035	9	9	9	9	9	15009	9	12154	9	103650	9	188501	9	146552	176024	9	9	9	9
529	521	1158032	227	227_ 521	9	9	9	9	146467	9	15455	9	9	9	118551	9	9	9	68599	9	77882	9	9	9	8231	127797	8701	9	86300	9	116240	9	9	138670	9	9	9	9
530	555	1233542	227	227_ 555	9	9	9	9	9	9	13775	9	9	9	9	9	9	9	9	9	61494	9	9	9	3049	101834	9	9	9	9	9	9	98038	9	9	9	9	9
531	599	1331198	227	227_ 599	9	9	9	9	9	9	7190	9	9	9	9	9	9	9	41099	9	9	9	9	9	9	9	9	9	9	9	9	9	81607	9	9	9	9	9
532	623	1384517	227	227_ 623	9	9	9	9	9	9	4217	9	9	9	9	9	9	9	33846	9	9	9	9	9	9	61490	9	9	9	9	9	9	68088	9	9	9	9	9
533	640	1422247	227	227_ 640	9	9	9	9	76509	9	4027	9	9	9	64950	9	9	9	30908	9	9	9	9	9	9	62128	9	9	41446	36958	76455	9	57082	89366	9	9	9	9
534	677	1504463	227	227_ 677	9	9	9	9	9	9	9	9	9	9	47941	9	9	9	27176	9	9	9	9	9	9	60686	9	9	9	9	58010	9	52117	66990	9	9	9	9
535	704	1564407	227	227_ 704	9	9	9	9	9	9	9	9	9	9	9	9	9	9	24296	9	9	9	9	9	9	9	9	9	9	9	13090	9	47200	66475	9	9	9	9
536	4854	10771978	227	227_4854	12823	29986	67286	10606	44295	63082	27964	10981	26703	2541	164672	4062	10601	26311	155498	9	9	9	7073	9	11633	205710	36314	10600	51288	109880	68680	9	37447	28138	44206	9	23502	9
537	4905	10885161	227	227_4905	20103	9	9	9	9	9	9	9	12627	9	63359	9	9	11780	9	9	9	9	9	9	9	9	36411	9	32526	9	9	9	9	9	23756	9	14934	9
538	408	907100	228	228_ 408	1661	9	723	9	24342	942	7030	486	1281	9	24861	555	2801	9	14064	9	19597	1889	9	3089	1287	23211	4109	7966	12851	5229	25161	9	24158	23060	9	9	613	9
539	447	993702	228	228_ 447	9	9	9	9	17636	1520	2005	715	9	9	11382	9	9	709	3918	9	7948	9	9	9	9	16154	1063	5495	7452	3264	10145	9	9	15151	9	9	9	9
540	527	1171368	228	228_ 527	239	9	515	9	8900	9	1485	9	9	9	7444	9	9	457	9	9	3431	9	9	1253	781	8820	479	1905	6122	1804	6341	9	7641	10448	9	9	9	9
541	570	1266858	228	228_ 570	279	9	9	9	9	9	687	9	9	9	9	9	9	389	9	9	2754	9	9	353	9	9	256	9	9	1084	4367	9	6048	8889	9	9	9	9
542	599	1331198	228	228_ 599	9	9	9	1287	9	9	308	9	9	9	2770	9	9	9	9	9	954	9	9	9	9	3006	9	9	2235	2944	9	9	4579	4080	9	9	9	9
543	686	1524425	228	228_ 686	9	9	9	9	9	9	9	9	9	9	9	9	9	9	9	9	9	9	9	9	9	2326	9	9	1342	458	507	9	1258	1867	9	9	9	9
544	3086	6848642	228	228_3086	5121	9	9	9	9	9	9	9	9	9	9	9	9	1341	9	9	9	9	9	9	9	9	254	9	9	9	9	9	9	9	9	9	321	9
545	4855	10774194	228	228_4855	1707	4041	8645	1180	9	8009	3543	1559	3425	9	21471	565	1493	3216	19353	9	1396	9	9	9	1544	25857	4811	9	5853	14540	9120	2009	4938	3776	5807	9	3146	9
546	4904	10882945	228	228_4904	2638	9	2613	9	9	9	9	749	9	9	9	9	9	1701	11379	9	9	9	9	9	774	9	4738	9	4279	9	9	9	2702	9	9	9	9	9
547	4936	10953963	228	228_4936	9	9	424	9	9	9	9	9	9	9	9	9	9	9	9	9	9	9	9	9	9	9	596	9	320	1146	9	9	684	9	9	9	352	9
548	417	927088	229	229_ 417	9	2023	62663	9	5916	2067	1664	6036	27677	513	5305	3870	22308	83326	2896	2858	4576	9	9	22693	163682	4824	857	74196	3154	1384	6303	1023	5509	5373	9	2566	9	6746
549	432	960408	229	229_ 432	9	9	9	9	9	9	9	2814	9	9	9	9	9	9	9	9	9	9	9	9	9	3348	9	9	2348	9	9	9	9	9	9	9	9	9
550	473	1051428	229	229_ 473	9	1582	41602	9	4338	9	587	3735	12204	9	9	1368	10471	9	9	9	9	1611	826	9254	65938	1850	9	40075	2106	9	3213	9	3733	3522	9	1164	9	2457
551	524	1164718	229	229_ 524	9	920	9	9	2438	9	9	3160	1859	9	9	145	9	9	9	766	9	9	9	9	9	994	9	9	1460	464	9	540	2305	1985	9	9	9	9
552	568	1262390	229	229_ 568	9	9	1529	9	1775	9	9	1048	9	9	9	9	1145	9	9	9	9	9	9	9	9	9	9	9	1002	9	1880	9	1295	9	9	9	9	9
553	614	1364488	229	229_ 614	798	2846	544	9	542	9	9	903	911	9	9	130	2773	1077	9	904	9	9	9	9	575	9	9	552	535	1022	9	9	1021	9	9	9	9	9
554	690	1533292	229	229_ 690	9	9	9	9	9	671	9	9	9	9	9	9	322	9	9	341	9	9	9	9	306	9	9	9	344	9	608	9	9	9	9	9	9	9
555	3708	8229800	229	229_3708	1656	876	9	884	9	9	9	9	2070	1365	9	1004	2543	3923	9	9	9	13187	611	1643	6367	718	9	9	513	1164	385	9	9	9	9	9	9	9
556	3964	8798205	229	229_3964	9	9	9	910	9	9	9	9	1893	824	9	610	2764	3929	9	9	9	6121	641	1557	4752	1035	1110	9	368	1140	881	9	9	9	9	1015	9	9
557	4033	8949090	229	229_4033	9	9	9	9	9	9	9	9	9	9	9	9	419	9	9	9	9	9	9	342	9	9	9	9	9	451	9	9	9	9	9	9	9	9
558	4044	8973660	229	229_4044	9	9	9	9	9	9	9	9	9	9	9	9	452	9	9	9	9	4144	9	9	435	9	9	9	234	574	214	9	9	9	9	9	9	9
559	4849	10760901	229	229_4849	9	9	1026	9	9	963	442	9	9	9	2720	9	9	9	2699	259	9	9	9	9	9	3112	9	9	833	1924	1164	9	562	9	9	9	9	9
560	4887	10845215	229	229_4887	9	9	9	9	9	9	9	9	9	9	9	9	9	9	9	9	9	9	9	9	9	9	340	9	515	9	319	9	9	9	9	9	9	9
561	5063	11235760	229	229_5063	1097	3118	3900	9	1478	1364	765	2221	2400	1051	9726	785	2605	3399	7504	1328	1215	2754	2761	900	2030	7338	2793	1662	2971	1887	2456	2557	1433	1443	2227	2179	2683	9
562	457	1015910	230	230_ 457	1477	9	5446	9	9	9	9	9	2501	9	9	9	1216	7054	9	9	9	9	9	1603	13287	9	9	6199	9	9	9	9	9	387	9	9	9	9
563	466	1035900	230	230_ 466	9	9	9	9	9	9	9	9	9	9	9	9	9	4215	9	9	9	9	9	9	5806	9	9	4071	9	9	9	1247	9	300	9	9	9	9
564	546	1213558	230	230_ 546	9	9	9	9	9	9	9	9	9	9	9	9	9	9	9	9	9	9	9	9	9	9	9	820	9	9	9	732	9	352	9	9	9	9
565	5050	11206945	230	230_5050	9	9	9	9	9	9	9	9	9	9	1245	9	9	9	909	9	9	9	9	9	9	962	255	9	9	9	9	9	9	9	9	9	9	9
566	416	924837	231	231_ 416	9	9	20467	9	9	9	9	9	7983	20781	9	975	5024	25257	9	9	9	9	9	4557	43972	9	9	17014	9	9	9	8144	9	976	9	9	9	2019
567	474	1053647	231	231_ 474	9	9	13479	9	2076	9	9	9	3705	9	404	769	3413	13992	860	9	4842	2160	4248	2105	19418	9	9	8396	3730	2337	1635	3746	9	2990	1273	2038	2430	9
568	545	1211340	231	231_ 545	9	9	3026	9	9	9	9	9	330	9	9	393	1416	890	9	9	2626	954	3234	812	941	9	9	9	9	9	9	3184	400	9	9	9	9	9
569	619	1375618	231	231_ 619	9	1121	5756	9	9	9	9	9	316	52764	9	9	9	1893	9	9	9	18782	3143	9	9	9	593	9	9	679	9	84679	9	9	9	9	9	9
570	673	1495560	231	231_ 673	9	9	9	9	9	9	9	9	212	9	9	9	9	645	9	9	9	699	9	9	9	9	9	9	9	9	9	9	9	9	9	9	9	1575
571	3667	8138805	231	231_3667	1724	1723	9	9	654	9	9	9	9	9	9	9	1002	3295	1111	9	9	1555	9	9	1926	824	1922	9	684	930	9	2380	1092	9	2010	932	9	9
572	3777	8382987	231	231_3777	2141	9	9	9	758	9	9	9	1073	9	9	320	616	8432	946	9	9	1434	9	1660	1907	823	604	9	9	9	9	9	1492	9	4270	9	9	9
573	3954	8775993	231	231_3954	9	9	9	9	9	9	9	9	9	9	9	9	9	676	9	9	9	9	2734	9	9	9	265	9	9	9	9	4594	469	9	9	9	9	9
574	4254	9439840	231	231_4254	9	9	9	9	9	4276	9	6912	9	9	9	9	9	9	9	2054	9	9	9	9	9	9	9	9	9	9	9	9	9	9	9	9	9	9
575	417	927088	232	232_ 417	9	9	1482	9	518	9	9	9	544	2175	9	9	9	2132	9	9	9	9	9	9	3600	9	9	1109	9	9	9	9	9	9	9	9	9	9
576	618	1373402	232	232_ 618	9	9	9	9	9	9	9	1522	9	5318	9	9	9	9	9	9	9	3468	9	9	9	9	9	9	9	9	9	9769	9	9	9	9	9	9
577	407	904892	233	233_ 407	9	9	9	294	9	9	9	9	9	9	9	1799	9	946	9	9	797	9	9	186	495	9	9	9	9	240	9	2123	9	9	9	9	9	344
578	465	1033683	233	233_ 465	308	9	421	6355	9	9	9	718	9	1329	9	1510	739	9	9	9	135	925	9	362	9	9	9	9	9	373	9	1276	9	9	9	9	9	9
579	526	1169150	233	233_ 526	9	9	9	629	9	9	9	620	9	526	9	2516	9	445	9	9	9	9	9	9	9	9	9	9	9	9	9	9	9	9	9	9	9	9
580	614	1364488	233	233_ 614	421	9	1175	519	9	9	9	1009	9	3811	9	9	395	1380	9	9	9	4426	1235	366	797	425	268	430	9	417	9	5608	9	9	9	871	9	9
581	651	1446710	233	233_ 651	720	9	9	9	9	9	9	9	9	9	9	9	9	9	9	9	9	9	9	9	9	9	9	315	9	444	9	9	9	9	9	9	9	9
582	752	1670948	233	233_ 752	9	9	211	986	9	9	9	273	9	9	9	2563	9	9	9	9	9	9	9	9	9	9	9	9	9	541	9	9	9	9	9	299	9	9
583	3016	6693175	233	233_3016	9	9	9	9	9	9	9	9	7294	9	9	9	9	9	9	9	9	9	9	9	2952	9	9	1009	9	9	9	9	9	9	9	9	1002	9
584	3079	6833063	233	233_3079	9	9	9	9	9	9	9	9	9	9	9	8006	1390	10159	9	9	9	9	9	9	3098	9	9	1110	9	9	9	9	9	9	9	9	9	9
585	3104	6888580	233	233_3104	9	9	208	9	9	9	9	9	9	9	9	9340	1957	11416	9	9	9	9	9	9	2931	9	9	9	9	9	9	9	9	9	9	9	9	9
586	3147	6984093	233	233_3147	9	9	178	9	9	9	9	9	9	9	9	9	2477	9	9	9	9	9	9	2847	4154	9	9	1653	9	9	9	9	9	9	9	9	2418	9
587	3212	7128353	233	233_3212	9	9	9	9	9	9	9	9	9	9	9	9	9	3625	9	9	9	9	9	264	2757	9	9	279	9	9	9	9	9	9	9	9	9	9
588	3795	8422948	233	233_3795	363	9	9	9	9	9	9	9	9	139	9	9	9	363	297	9	9	9	9	9	710	9	9	9	9	626	9	9	9	9	770	9	9	9
589	4532	10057141	233	233_4532	9	9	9	9	9	9	9	9	9	9	9	329	12027	5490	9	9	9	9	9	9	9	9	9	9	9	9	9	9	9	9	9	9	9	9
590	378	840463	235	235_ 378	9	9	9	9	9	9	9	9	9	477	9	9	9	369	9	2185	9	9	9	9	326	9	9	9	9	9	9	9	9	9	9	17645	9	9
591	428	951503	235	235_ 428	9	1939	9	9	9	9	9	9	720	9	9	9	565	755	9	787	9	9	9	9	9	9	9	555	9	9	4060	9	9	9	958	5656	2909	9
592	496	1102537	235	235_ 496	9	9	9	3403	9	9	9	9	402	9	9	9	9	9	9	9	9	9	9	9	9	9	9	342	9	9	3064	9	9	9	9	3899	9	9
593	539	1198035	235	235_ 539	9	9	289	1945	9	9	9	9	9	9	9	9	9	9	9	822	9	9	9	9	9	9	9	9	9	9	1233	9	9	9	9	9	9	9
594	617	1371185	235	235_ 617	9	9	9	450	9	9	9	9	1079	9	9	9	398	9	9	1633	9	9	392	9	9	9	9	9	9	9	657	1089	9	9	9	282	9	9
595	3020	6702048	235	235_3020	9	9	9	9	9	9	9	9	2190	9	9	2860	9	9	9	9	9	9	9	448	1036	9	9	9	9	9	9	9	9	9	9	9	9	9
596	3141	6970696	235	235_3141	9	9	9	9	9	9	9	9	2579	9	9	2594	571	3901	9	9	9	9	9	308	1337	9	169	9	9	9	9	9	383	9	9	9	9	280
597	3176	7048460	235	235_3176	9	9	9	9	9	9	9	9	9	9	9	2184	9	3167	9	9	9	9	9	9	9	9	9	9	9	9	9	9	9	9	9	9	9	168
598	3229	7166065	235	235_3229	9	9	9	9	9	9	9	9	393	9	9	483	9	9	9	9	9	9	9	9	9	9	9	9	9	9	9	9	759	9	9	9	9	9
599	3472	7705733	235	235_3472	9	9	9	9	9	9	9	9	9	9	9	9	9	9	9	9	9	9	9	9	9	9	9	9	9	9	9	9	1426	9	2054	9	2823	9
600	442	982580	236	236_ 442	535	9	9	9	9	9	9	9	9	9	9	9	1354	717	9	9	9	2022	9	9	9	9	727	9	9	743	1098	9	539	9	9	1826	464	394
601	389	864932	237	237_ 389	977	9	926	1495	2756	1715	293	2258	3122	383	11353	4849	14406	3107	1204	9	4198	1617	9	7895	5252	1400	1446	8732	3424	8488	7631	958	4676	3606	2464	2762	3264	1309
602	450	1000353	237	237_ 450	9	9	9	9	9	9	9	9	1230	1335	3137	9	4998	9	9	4042	9	9	2046	9	3090	9	9	9	1946	9	3621	9	1621	2217	2198	5421	1854	9
603	491	1091417	237	237_ 491	9	9	9	9	9	9	9	9	9	9	9	9	9	9	9	9	9	9	9	1407	1280	9	9	9	9	9	9	9	9	9	1197	9	9	9
604	507	1127002	237	237_ 507	9	9	9	965	9	9	9	9	9	744	9	9	9	1506	9	9	9	9	9	1429	685	9	9	3406	1199	9	9	9	9	2000	772	9	939	9
605	575	1277938	237	237_ 575	9	9	9	9	1331	9	9	9	1712	9	1572	9	3215	9	9	9	422	9	9	1339	9	9	241	7565	770	535	9	9	9	1196	9	1431	485	283
606	620	1377835	237	237_ 620	9	9	9	9	325	9	9	9	927	2644	323	458	9	1859	9	9	9	9	9	9	530	9	9	1909	9	298	9	1885	9	423	772	1517	9	9
607	734	1631018	237	237_ 734	9	9	9	9	9	9	9	9	9	9	9	9	9	359	9	824	9	9	9	9	9	9	9	9	9	9	9	9	9	196	9	1623	9	9
608	3468	7696862	237	237_3468	9	9	9	9	9	9	9	9	9	9	9	9	9	735	8622	9	9	8385	9	9	9	9	9	9	306	9	9	9	9	9	9	9	9	9
609	3559	7898952	237	237_3559	9	9	9	9	9	9	21215	9	9	9	9	9	9	556	9	9	9	16172	9	9	2320	9	11625	9	9	9	9	9	9	9	9	9	9	9
610	3599	7987735	237	237_3599	9	9	9	9	688	9	39075	9	9	9	9	505	9	734	19279	9	795	31591	9	9	9	9	25491	2286	633	461	9	9	9	255	9	571	9	9
611	5059	11226902	237	237_5059	9	9	9	9	9	9	9	9	9	9	9	9	9	9	9	9	9	9	9	9	9	9	9	9	902	889	9	9	9	238	9	620	308	9
612	445	989232	238	238_ 445	814	9	9	9	9	9	9	9	9	9	1047	413	1510	9	9	9	9	9	9	641	9	9	9	9	9	541	9	9	273	9	9	397	9	9
613	3599	7987735	238	238_3599	9	9	9	9	9	9	4597	9	9	9	9	9	9	9	1966	9	9	3271	9	9	9	9	3094	9	9	9	9	9	9	9	9	9	9	9
614	402	893823	239	239_ 402	2679	1453	60511	9	9	9	9	9	37056	9	9	19420	43159	53721	9	9	9	9	9	28664	113099	735	1576	84106	9	875	9	9	465	1422	1363	9	3711	18007
615	447	993702	239	239_ 447	9	9	9	9	9	1487	9	9	12208	9	34135	8158	20209	9	9	9	9	9	9	9	9	9	9	9	9	9	9	9	9	9	9	9	9	8979
616	529	1175800	239	239_ 529	9	9	41888	9	9	9	9	9	9	9	9	8294	20501	29449	9	9	9	9	9	9868	56225	9	307	31800	9	9	9	9	9	9	9	9	9	5950
617	558	1240188	239	239_ 558	9	9	32888	9	9	9	9	9	6438	9	9	6441	14010	23165	9	9	9	9	9	9	42907	9	9	16217	9	9	9	9	9	9	9	9	9	1733
618	618	1373402	239	239_ 618	9	9	19928	9	9	9	9	9	2191	9	9	9	10365	15963	9	9	9	9	9	4329	26806	9	9	8576	9	9	9	9	9	9	9	9	9	535
619	706	1568840	239	239_ 706	9	9	19861	9	9	9	9	9	9	9	5852	9	9	9	9	9	9	9	9	1383	22239	9	9	3999	9	9	9	9	9	2714	9	9	9	305
620	3806	8447325	239	239_3806	9	1673	9	9	9	9	9	9	9	9	9	9	9	9	9	12095	9	9	9	9	9	9	9	9	9	9	9	9	9	9	9	4958	9	9
621	5066	11242440	239	239_5066	9	9	9	9	9	9	9	9	9	9	9	9	9	9	9	9	9	9	9	9	9	9	1199	9	9	9	9	9	369	9	977	9	9	9
622	5110	11340003	239	239_5110	3029	4864	9	9	2927	4615	1339	9	9	9	11131	9	9	9	10829	9	9	9	9	9	9	11751	7164	9	3370	3468	2146	2245	2512	3506	6994	2640	2464	9
623	437	971493	240	240_ 437	2363	9	4858	9	9	9	9	9	3518	172	9	1445	3707	4403	9	9	9	9	715	2704	9559	9	92	7329	9	9	9	5125	9	9	9	299	9	1472
624	479	1064803	240	240_ 479	1466	9	2855	9	9	9	9	9	1592	9	4039	9	1673	3431	282	9	9	5653	9	862	3479	9	9	9	9	9	9	9	9	9	9	9	9	9
625	530	1178017	240	240_ 530	9	9	1805	9	9	9	9	9	1131	9	1037	9	1501	2327	9	9	9	9	9	749	4258	9	9	9	9	9	9	351	9	9	9	9	9	9
626	555	1233542	240	240_ 555	9	9	9	9	9	9	9	9	9	9	285	9	932	1845	9	9	9	9	9	438	2923	9	9	932	9	9	9	9	9	9	9	9	9	9
627	618	1373402	240	240_ 618	9	9	9	9	9	9	9	9	500	9	9	9	9	1111	9	9	9	9	9	9	9	9	9	9	9	9	9	422	9	9	9	9	9	9
628	677	1504463	240	240_ 677	9	9	9	9	9	9	9	9	302	9	586	9	9	805	9	9	9	9	9	9	9	9	9	9	9	9	9	9	9	9	9	9	9	9
629	715	1588827	240	240_ 715	9	9	9	9	9	9	9	9	133	9	9	9	9	727	9	9	9	9	9	9	597	9	9	9	9	9	9	9	9	9	9	9	9	9
630	5109	11337789	240	240_5109	9	649	9	9	376	9	194	236	439	9	1582	9	524	643	1483	9	9	9	9	9	338	1524	1013	442	381	445	9	9	9	476	846	9	9	9
631	393	873828	241	241_ 393	485	9	857	9	9	9	9	9	882	9	9	425	926	1402	9	9	9	9	9	389	2167	9	9	1342	9	9	9	9	9	9	439	1192	9	395
632	444	987013	241	241_ 444	9	9	9	9	9	9	9	9	9	1261	734	315	9	9	9	1080	9	9	9	9	2031	9	9	9	9	9	9	9	9	9	9	9	9	9
633	529	1175800	241	241_ 529	9	298	9	9	9	377	9	9	9	9	9	9	610	573	9	9	9	9	9	9	9	9	9	9	9	383	9	9	9	9	9	9	9	9
634	571	1269075	241	241_ 571	9	9	9	9	9	9	9	9	9	9	9	9	448	304	9	9	9	9	9	9	921	9	9	9	9	1220	9	9	9	9	9	9	9	9
635	607	1348968	241	241_ 607	9	9	273	9	9	9	9	9	281	260	9	143	557	213	9	9	9	9	9	9	560	9	9	9	9	1364	9	9	9	9	9	9	9	9
636	651	1446710	241	241_ 651	296	160	9	9	9	9	9	9	9	9	9	172	442	2606	9	9	9	9	9	9	3260	9	9	268	9	9	9	9	9	9	9	996	9	281
637	708	1573310	241	241_ 708	361	9	9	9	9	9	9	9	9	9	9	9	9	798	9	2623	9	9	9	9	2013	9	9	9	9	9	9	9	9	9	9	9	9	9
638	791	1757568	241	241_ 791	9	9	9	9	9	9	9	9	9	9	1152	9	9	444	9	4221	9	9	9	9	9	9	9	9	9	1093	9	9	9	9	9	4161	9	9
639	3507	7783427	241	241_3507	9	9	9	9	9	9	9	887	9	9	9	9	9	175	9	9	9	9	9	9	9	9	9	9	9	9	9	9	9	9	9	638	9	9
640	3678	8163185	241	241_3678	5127	670	9	9	9	9	9	9	9	9	9	9	9	193	9	9	9	9	1329	9	473	9	555	9	9	9	9	1403	9	9	1594	9	1323	9
641	3735	8289753	241	241_3735	9	9	9	9	9	1402	9	9	9	9	9	9	9	279	9	9	9	9	9	9	333	9	9	9	9	9	9	9	9	9	9	9	9	9
642	3997	8869215	241	241_3997	9	9	9	9	9	9	9	356	9	308	9	9	610	239	9	9	9	9	9	9	9	9	9	9	9	409	9	9	9	9	294	9	9	9
643	4259	9450958	241	241_4259	1083	2102	751	2429	9	444	263	2445	9	853	515	197	2044	952	733	1026	9	3514	890	593	2280	1440	229	9	2167	3476	457	967	9	672	1905	2494	9	9
644	5232	11610911	241	241_5232	9	9	9	9	9	9	9	9	9	9	9	9	9	9	179	9	9	9	9	9	9	696	267	9	9	9	9	9	9	9	9	9	9	9
645	431	958155	242	242_ 431	110573	1753	969	9	513	9	265	324	214	1914	555	9	9	1290	692	808	9	105975	21841	9	1214	9	279	1049	9	257	9	155675	387	634	3761	1065	1284	373
646	477	1060333	242	242_ 477	55563	749	9	9	223	9	9	304	9	816	9	9	9	730	9	9	9	75392	12550	9	601	9	9	9	9	9	9	9	9	9	1677	548	9	9
647	511	1135868	242	242_ 511	9	9	9	9	724	9	9	9	9	268	9	9	9	9	9	9	9	9	9	9	9	323	9	9	9	9	9	9	9	528	9	9	9	9
648	3023	6708760	242	242_3023	9	9	9	9	9	9	9	9	574	9	9	510	9	915	9	9	9	9	9	9	9	9	9	9	9	9	9	9	9	9	9	9	9	9
649	3085	6846426	242	242_3085	9	9	9	9	9	9	9	9	604	9	9	589	9	331	9	9	9	9	9	9	9	9	9	9	9	9	9	9	9	9	9	9	9	9
650	3156	7004037	242	242_3156	9	9	9	9	9	9	9	9	689	9	9	463	9	533	9	9	9	9	9	9	9	9	9	9	9	9	9	9	9	9	9	9	9	9
651	3208	7119488	242	242_3208	9	9	9	9	9	9	9	9	9	9	9	738	9	435	9	9	9	9	9	9	9	9	173	9	9	9	9	9	9	9	9	9	9	9
652	4763	10570033	242	242_4763	400	551	9	9	714	968	9	806	557	390	714	9	1281	1258	704	9	9	9	9	9	1354	428	9	9	9	9	822	9	9	258	9	714	9	9
653	375	833813	243	243_ 375	1850	1350	1405	9	9	1703	488	9	984	825	974	801	652	1176	624	456	567	9	9	2062	2863	1183	1176	1033	529	429	844	1696	611	889	1208	1481	9	650
654	436	969277	243	243_ 436	8660	9	7936	1174	9	9	226	9	2179	9	9	9	1493	9	9	9	9	8245	9	9	9974	506	9	9	9	9	9	13092	9	9	9	9	9	9
655	476	1058080	243	243_ 476	5257	8568	12258	1585	583	1082	310	4045	2427	9	576	9	2122	6524	9	5488	9	6577	2812	1414	14297	595	9	2281	9	9	9	8723	9	9	2796	3463	9	9
656	640	1422247	243	243_ 640	2204	1576	9	9	9	9	9	9	426	9	9	9	9	1363	9	9	9	9	9	9	9	9	9	9	9	9	9	9	9	9	273	1091	9	9
657	3125	6935192	243	243_3125	9	9	9	9	9	9	9	9	1325	9	9	3262	9	1114	9	9	9	9	9	9	9	9	9	9	9	9	9	9	9	9	9	9	9	9
658	3810	8456257	243	243_3810	3508	4292	4196	2485	9	9	1259	1501	2348	2127	5634	1136	2386	9	13447	9	9	5904	1768	991	4806	11092	5215	1044	2197	5387	2888	9855	5139	918	6207	3414	3842	283
659	3843	8529462	243	243_3843	9	9	9	9	9	9	9	9	9	9	9	9	9	9	9	9	9	9	9	9	9	9	9	9	1965	9	9	9	9	9	2688	2358	9	9
660	3880	8611713	243	243_3880	6694	2571	9	9	2126	4019	9	9	9	894	1373	9	2239	12568	4800	1779	809	9	11038	9	9	6329	9304	9	2826	3557	989	20570	1440	9	2579	2508	9	9
661	3885	8622830	243	243_3885	9	3436	9	9	9	9	9	9	9	9	1106	9	9	9	9	9	9	2491	9	408	9	9	9	9	9	9	9	9	9	9	9	9	9	9
662	3948	8762703	243	243_3948	9	9	9	9	9	1998	9	9	9	9	9	9	9	9	341	9	9	9	9	9	9	552	288	9	9	773	296	9	9	9	462	9	9	9
663	4050	8986957	243	243_4050	3058	3828	1677	2493	1492	2043	373	1942	1622	870	1513	9	2495	11335	5211	770	9	4188	1026	9	2471	4053	5554	9	987	3111	1944	8191	2068	811	3451	4330	1724	9
664	4526	10043827	243	243_4526	883	9	859	3397	1438	1553	321	3464	2047	9	2779	9	8185	9	2637	8710	1409	9	1532	9	9	567	1272	9	2015	3513	967	6227	1208	2465	2301	4428	2010	12163
665	4597	10201485	243	243_4597	9	9	9	9	9	9	9	9	9	9	9	9	9	9	266	561	9	9	9	9	9	9	9	9	9	9	9	9	9	9	9	527	9	9
666	5420	12028173	243	243_5420	9	1367	930	9	705	1412	411	972	1236	9	954	576	1622	2382	853	1050	1188	1520	1473	829	1404	1334	687	1001	725	1105	979	1559	9	656	781	1006	9	9
667	427	949287	244	244_ 427	10070	734	837	9	2325	9	786	9	9	2826	2235	9	9	9	2380	844	639	3989	9	9	1532	533	9	9	369	9	1402	7989	2156	1511	9	9	9	9
668	462	1027032	244	244_ 462	3839	944	1199	9	9	9	9	9	9	9	1174	9	9	9	983	9	9	9	9	9	9	712	9	9	249	9	743	9	865	684	487	9	9	9
669	516	1146950	244	244_ 516	9	9	9	9	2714	9	9	9	9	676	9	9	9	9	9	9	9	9	9	9	725	9	9	9	9	9	9	9	9	1153	9	9	9	9
670	641	1424463	244	244_ 641	847	9	9	9	9	9	9	9	9	553	9	9	9	9	9	9	9	9	9	9	9	9	9	9	9	9	9	9	9	9	361	9	9	9
671	3812	8460689	244	244_3812	9	9	9	9	9	9	9	9	9	196	512	9	9	9	1898	9	9	9	9	9	354	1361	636	9	9	625	9	1577	9	9	513	9	9	9
672	3884	8620615	244	244_3884	577	9	9	9	9	9	9	9	9	9	9	9	9	1634	9	9	9	9	1227	9	352	705	1140	9	204	9	9	9	9	9	9	9	9	9
673	4063	9015810	244	244_4063	9	426	9	9	9	9	9	9	9	9	9	9	9	1370	564	9	9	9	9	9	9	518	648	9	9	9	9	9	9	9	9	9	9	9
674	4518	10026040	244	244_4518	9	9	9	9	9	9	9	9	9	9	9	9	965	9	9	1059	9	9	9	9	9	9	9	9	207	9	9	9	9	9	9	9	9	1660
675	384	853810	245	245_ 384	1119	704	842	9	9	9	9	9	9	9	9	9	9	9	9	793	9	9	9	9	9	9	396	9	9	9	9	9	9	9	9	1457	9	9
676	428	951503	245	245_ 428	2188	10528	5623	9	793	3782	1003	2088	3530	1197	693	533	9	6683	1297	3061	886	3723	3434	1678	8802	9	1903	5646	9	9	9	9	9	232	4420	2015	1805	486
677	464	1031467	245	245_ 464	3281	4410	4988	1255	858	1172	426	1773	9	9	578	9	1220	9	9	9	282	9	1255	9	6099	771	289	2767	9	9	548	9	315	569	1871	9	976	9
678	494	1098103	245	245_ 494	9	9	9	9	9	9	9	9	9	9	9	9	9	9	9	807	9	9	9	9	9	9	9	2112	9	9	9	9	482	9	879	9	9	9
679	542	1204690	245	245_ 542	942	557	324	9	9	9	9	9	9	9	9	9	9	9	9	9	9	9	9	9	9	9	9	451	9	9	9	9	1172	9	9	9	9	9
680	627	1393387	245	245_ 627	3114	9	9	9	9	9	9	9	9	9	9	9	9	9	9	9	9	9	9	9	9	9	9	9	9	938	9	9	9	9	9	667	9	9
681	3448	7652411	245	245_3448	2482	9	9	9	9	9	9	9	9	9	9	9	9	9	702	9	9	9	9	757	9	9	982	650	9	9	9	9	9	9	9	9	9	9
682	3861	8569533	245	245_3861	9	9	9	9	9	9	9	9758	9	9	9	9	9	9	9	846	9	9	9	9	9	9	9	9	9	9	9	9	9	9	835	3520	9	9
683	3929	8720458	245	245_3929	9	9	9	3860	9	9	9	16105	9	631	9	9	1548	1807	9	1432	9	1010	9	9	9	3308	9	9	9	681	9	9	9	9	9	8467	9	877
684	4080	9053538	245	245_4080	632	1263	705	9	9	1254	248	9	1759	9	662	9	391	1042	1185	9	9	9	9	9	9	891	1105	9	855	731	9	9	747	9	597	706	595	9
685	4322	9590861	245	245_4322	1148	9	9	9	9	9	9	9	9	9	9	9	9	438	9	345	9	9	9	9	9	9	9	9	9	9	9	9	9	9	9	372	9	9451
686	4536	10066043	245	245_4536	9	9	9	1078	438	9	9	9	9	9	766	9	2365	9	773	2649	407	9	9	9	9	9	281	9	514	1206	9	1835	9	675	615	1409	598	3839
687	451	1002572	246	246_ 451	2190	639	9	9	9	9	9	9	298	9	9	9	9	611	9	9	9	9	9	9	785	9	9	9	9	9	9	9	9	9	313	9	9	9
688	477	1060333	246	246_ 477	2982	9	9	9	9	9	9	9	9	299	9	9	9	9	9	325	9	9	9	9	9	9	9	9	9	9	9	9	9	9	9	9	9	9
689	3937	8738225	246	246_3937	9	9	9	9	9	9	9	2037	9	9	9	9	9	9	9	9	786	9	9	9	9	9	9	9	9	9	9	9	9	9	9	967	9	9
690	418	929305	247	247_ 418	9	3298	1723	9	9	1825	285	9	1416	187	9	9	9	2179	515	9	9	909	1217	330	2696	9	666	1622	9	9	9	950	9	9	1614	9	9	248
691	2976	6604407	247	247_2976	390	1450	9	9	9	9	9	9	9	9	9	9	9	9	9	9	9	9	9	9	9	9	455	9	9	9	9	9	9	9	9	9	9	9
692	3077	6828632	247	247_3077	9	9	9	1136	9	9	9	9	9	566	9	9	9	9	9	9	9	1335	9	9	9	9	9	9	9	9	9	9	9	9	9	9	9	9
693	372	827165	249	249_ 372	9	9	9	9	9	9	9	9	303	9	9	9	9	9	9	9	570	9	9	272	9	9	9	9	192	486	9	9	9	9	9	9	9	293
694	448	995920	249	249_ 448	9	9	9	9	9	9	9	9	9	272	9	494	1119	1390	9	9	9	9	9	9	9	771	9	9	9	9	9	9	9	146	9	9	9	9
695	525	1166935	249	249_ 525	9	9	9	9	9	9	9	9	9	9	9	9	9	788	9	9	9	9	9	9	413	9	9	9	9	9	9	9	9	182	9	9	9	9
696	617	1371185	249	249_ 617	9	9	9	9	9	9	9	9	9	9	238	9	9	350	9	9	9	658	9	9	450	9	9	9	9	9	674	1949	9	9	697	809	472	9
697	3085	6846426	249	249_3085	666	9	9	9	9	9	9	9	9	9	9	9	9	516	9	9	9	9	9	9	9	9	9	9	9	9	9	9	9	9	530	9	9	394
698	4872	10811923	249	249_4872	9	631	1318	9	786	9	571	9	958	9	1591	9	9	496	1224	9	666	9	9	9	9	789	9	9	641	9	1128	9	9	836	721	9	612	9
699	4898	10869652	249	249_4898	9	9	9	9	393	9	9	9	9	9	9	9	9	266	9	9	9	9	9	9	9	9	9	9	9	9	467	9	9	9	9	9	464	9
700	429	953720	250	250_ 429	9	9	9	9	9	9	9	9	9	9	9	9	9	9	9	9	9	1559	811	9	9	9	9	9	9	9	9	4201	9	9	9	9	9	9
701	2610	5792037	250	250_2610	2336	9	9	9	9	9	9	9	9	9	9	9	9	9	9	9	9	9	9	9	9	9	9	9	9	1343	9	6551	9	9	9	9	1956	9
702	2911	6460110	250	250_2911	9	9	9	9	9	9	9	9	9	9	9	9	9	9	9	683	9	9	9	9	9	9	9	9	9	288	9	9	9	9	1232	9	9	9
703	2972	6595505	250	250_2972	3426	9	9	9	9	9	9	9	9	9	9	9	9	9	9	491	9	9	9	9	9	9	405	9	9	9	9	9	9	9	9	9	9	280
704	3047	6761992	250	250_3047	9	9	9	9	9	650	9	869	9	505	9	9	9	9	9	784	9	9	9	9	9	9	404	9	318	9	9	9	9	9	543	3844	9	9
705	3149	6988523	250	250_3149	6921	9	9	9	9	9	9	9	9	1031	9	9	9	9	9	482	9	9	9	9	9	9	1149	9	9	9	9	9	9	9	9	9	9	9
706	3173	7041775	250	250_3173	4309	9	9	2957	9	9	9	1757	9	2246	9	9	1610	712	986	1646	9	9	1079	9	414	9	9	9	512	2031	9	2197	9	9	5435	7638	9	1959
707	484	1075888	251	251_ 484	9	9	192	9	369	9	9	9	9	9	9	996	9	9	9	9	9	9	9	9	9	9	9	9	9	9	9	9	9	9	9	9	9	9
708	3799	8431813	251	251_3799	9	9	9	2155	9	9	9	769	9	9	9	9	9	9	9	9	9	9	9	29915	9	9	9	9	9	29393	9	9	9	9	9	9	6975	9
709	3823	8485102	251	251_3823	1929	2778	9	9	9	9	9	9	9	9	9	9	9	9	9	1475	9	9	9	39633	9	9	9	9	5790	40893	9	9	9	9	9	9	9030	9
710	3850	8545002	251	251_3850	2913	4043	378	5127	9	961	9	5757	9	9	9	9	2134	2961	9	2495	9	9	9	53586	2573	9	9	9	6826	49408	9	9	9	420	9	1401	15250	9
711	5021	11142620	251	251_5021	9	9	9	9	9	9	9	9	672	9	9	38704	9	9849	9	9	9	9	9	7704	1124	9	9	9	9	9	9	9	9	9	9	9	9	9
712	5122	11366765	251	251_5122	9	9	9	9	9	9	9	9	9	9	9	1180	9	9	9	9	9	9	9	489	9	9	9	9	9	9	9	1483	9	9	9	9	9	9
713	5177	11488816	251	251_5177	9	9	9	9	9	9	9	9	552	9	9	5578	9	3412	9	9	9	9	9	2932	9	9	9	9	9	9	9	9	9	9	9	9	9	9
714	647	1437838	252	252_ 647	9	9	9	9	9	9	9	191	9	9	9	9	9	9	9	9	9	9	9	9	336	9	9	9	9	9	9	9	1101	9	6237	9	9	9
715	3074	6821980	252	252_3074	931	9	9	9	9	161	9	9	233	9	9	9	9	9	9	9	9	9	9	9	9	9	9	9	9	9	9	9	9	9	9	9	9	9
716	3814	8465120	252	252_3814	9	9	9	9	9	33357	9	9	9	9	9	9	9	9	9	9	9	9	9	5127	9	9	9	9	916	4135	9	9	9	9	9	9	813	9
717	3860	8567318	252	252_3860	9	9	9	9	9	9	9	616	9	9	9	9	9	9	9	9	9	9	9	7046	9	9	9	9	840	6308	9	9	9	9	9	9	1928	9
718	4520	10030508	252	252_4520	9	9	9	9	9	9	9	9	9	9	9	9	9	9	9	9	9	9	9	9	9	9	9	9	9	433	9	9	9	315	9	9	9	573
719	5021	11142620	252	252_5021	9	9	9	9	9	9	9	9	9	9	9	5424	9	1459	9	9	9	9	9	920	9	9	9	9	9	9	9	9	9	9	9	9	9	9
720	367	816047	253	253_ 367	9	9	9	9	790	9	9	1080	9	9	9	9	9	410	9	9	9	9	9	9	9	9	9	9	9	9	9	9	9	175	9	9	9	9
721	466	1035900	253	253_ 466	14895	7605	9	3575	2366	9	1906	5398	2904	1991	6313	1325	4436	3193	3237	3356	2413	3058	988	9	10544	1916	486	2385	2834	3471	2493	5530	1947	9	3454	3429	9	655
722	504	1120312	253	253_ 504	11368	9	9779	9	3892	9	9	9	9	9	4573	1139	9	9	2147	2541	9	9	602	1605	9	9	9	2443	1907	9	9	9	9	4705	3282	2443	5848	370
723	613	1362272	253	253_ 613	3869	4077	9	9	9	9	9	9	605	9	2162	235	3434	1380	9	9	9	749	9	9	4436	9	9	9	691	9	9	9	9	3400	1841	1036	2566	9
724	618	1373402	253	253_ 618	9	9	9	9	9	9	9	9	9	9	9	9	875	788	9	9	9	9	9	9	3312	9	9	9	9	9	9	9	9	1540	1301	527	9	9
725	667	1482225	253	253_ 667	9	9	9	9	9	9	9	9	9	9	9	9	9	9	9	9	9	9	9	9	2440	9	9	9	9	9	9	9	9	978	509	9	9	9
726	3150	6990740	253	253_3150	9	9	9	9	9	9	9	9	9	9	9	9	9	9	9	9	9	9	9	9	9	9	9	9	9	9	9	9	3787	9	7030	9	20452	9
727	3815	8467335	253	253_3815	9	9	9	9	9	3340	9	9	9	9	9	9	9	9	9	9	9	9	9	1953	9	9	9	9	9	1558	9	9	9	9	9	9	9	9
728	4284	9506423	253	253_4284	9	9	9	9	9	1535	9	9	9	9	9	9	1360	1902	9	9	9	9	9	9	9	9	9	9	9	9	9	9	9	9	9	9	9	9
729	4534	10061610	253	253_4534	9	9	9	9	9	9	9	9	9	9	9	9	608	9	9	9	9	9	9	9	9	9	9	9	9	9	9	9	492	325	9	9	9	1474
730	5394	11970366	253	253_5394	9	9	9	9	9	9	9	9	9	9	9	7038	9	4542	9	9	9	9	9	1372	9	9	9	9	9	9	9	9	9	9	9	9	9	9
731	5634	12502969	253	253_5634	9	9	9	9	9	9	5102	9	9	9	9	9	9	9	9	1902	9	9	9	9	9	9	9	9	9	9	9	9	9	9	9	777	9	9
732	458	1018127	254	254_ 458	1893	9	1101	9	647	544	9	9	384	9	811	374	2106	1135	9	9	9	11174	1125	9	2187	9	316	1519	9	9	833	9293	756	9	9	1112	9	906
733	508	1129220	254	254_ 508	9	9	9	9	732	9	9	9	9	9	9	9	9	9	9	9	9	9	9	9	9	9	9	800	9	568	9	9	500	612	9	9	9	378
734	408	907100	255	255_ 408	5598	2706	805	9	9	957	1810	9	9	999	1977	645	700	1009	3310	9	9	1682	1531	823	1761	2486	3355	2244	1404	1160	2261	9	9	1929	1660	9	1454	1350
735	463	1029248	255	255_ 463	1790	965	780	1342	2519	9	355	9	3021	9	2703	9	1138	392	1207	1135	2420	1851	553	1261	1364	1671	740	16265	9	9	9	9	1250	1984	9	2414	9	6423
736	501	1113622	255	255_ 501	1059	9	618	9	9	9	9	9	9	9	9	9	9	9	9	9	1157	9	9	9	9	9	548	14003	9	9	9	9	1092	1587	9	9	9	9
737	525	1166935	255	255_ 525	975	9	9	9	9	9	9	9	9	9	9	9	9	9	9	9	503	9	9	9	9	9	9	9	9	9	9	9	9	1389	9	9	9	9
738	556	1235757	255	255_ 556	802	9	587	9	9	9	9	9	1365	462	9	9	9	9	1041	9	9	9	9	422	9	1130	391	5060	661	9	9	9	840	1085	364	9	9	828
739	566	1257958	255	255_ 566	9	9	566	9	9	9	9	9	9	9	9	9	9	9	755	9	9	9	9	9	9	9	212	9	9	9	9	9	9	1063	9	9	9	9
740	630	1400037	255	255_ 630	416	9	9	1119	9	9	9	9	605	219	9340	9	9	9	312	660	9	9	340	9	1119	732	9	9	9	9	9	9	1352	1948	9	9	9	189
741	723	1606607	255	255_ 723	9	9	9	9	9	9	9	9	9	9	547	166	9	9	9	9	9	9	9	9	9	275	9	9	9	9	9	9	9	422	9	9	9	9
742	4745	10530026	255	255_4745	279	9	9	9	9	9	129	9	9	9	9	9	9	1115	9	9	9	9	9	9	1469	9	9	9	9	9	9	9	9	9	334	9	9	9
743	5563	12345484	255	255_5563	9	9	9	9	9	9	9	9	9	9	846	9	9	9	430	9	9	9	9	9	9	1268	9	9	9	9	9	9	9	9	9	9	9	9
744	5689	12624937	255	255_5689	435	9	9	9	6062	9	110158	9	9	9	9	9	9	1123	9	481	1436	9	9	9	731	9	24843	9	9	9	9	9	9	9	9	9	9	9
745	449	998137	256	256_ 449	9	9	431	9	9	9	9	523	247	9	9	9	9	1166	9	9	9	1226	1091	9	1828	9	9	1991	9	9	9	9	9	9	9	9	9	987
746	5671	12585033	256	256_5671	9	9	9	9	945	9	17568	9	9	9	9	9	9	9	9	9	9	9	9	9	9	9	3923	9	9	9	9	9	9	9	9	9	9	9
747	420	933738	257	257_ 420	9	9	574	9	9	9	82	9	9	9	9	9	9	9	9	9	9	9	9	9	474	9	9	9	9	9	9	9	9	339	9	9	9	2005
748	463	1029248	257	257_ 463	9	9	9	9	930	869	9	9	1098	9	9	9	484	9	9	1220	9	9	9	551	9	9	9	5503	396	184	444	9	9	9	9	1637	9	1247
749	564	1253495	257	257_ 564	9	9	9	9	9	9	9	9	9	9	9	9	9	9	9	9	9	9	9	236	9	9	9	1276	9	9	9	9	9	9	9	9	9	287
750	604	1342317	257	257_ 604	9	9	451	9	9	9	9	9	9	359	9	9	186	9	9	9	9	9	9	271	9	9	9	1345	9	9	9	9	9	121	9	556	9	489
751	5020	11140405	257	257_5020	9	9	9	9	9	832	861	9	9	9	9	9	9	499	9	9	9	9	9	9	516	9	9	9	9	9	9	9	9	9	9	9	9	9
752	5776	12817968	257	257_5776	9	9	727	495	9	9	595	9	655	208	9	264	799	9	9	993	780	9	9	475	835	9	9	509	352	514	347	1009	9	544	9	474	756	856
753	7772	17241135	257	257_7772	9	9	9	9	9	9	9	9	9	9	9	9	9	9	9	1443	9	9	9	9	9	9	9	9	9	9	9	9	9	9	9	822	9	438
754	398	884918	259	259_ 398	9	9	9	9	9	9	9	9	483	9	9	1655	1640	743	9	9	1475	9	9	754	9	9	9	572	9	9	821	9	9	9	9	9	9	295
755	467	1038117	259	259_ 467	9	1184	9	9	1337	9	9	9	9	9	9	9	9	9	9	4615	9	9	9	9	9	9	9	9	1724	1067	9	9	9	9	2992	1590	9	9
756	5644	12525146	259	259_5644	9	9	9	9	9	9	9	9	1750	9	9	9	9	9	2020	9	9	9	9	9	1306	9	9	9	9	9	9	9	9	9	3438	9	9	9
757	3148	6986308	260	260_3148	9	9	9	9	9	9	9	9	9	9	9	519	9	537	9	9	9	9	9	9	571	9	9	9	9	9	9	9	9	9	9	9	9	9
758	4996	11087129	260	260_4996	9	9	9	9	9	4161	9	9	330	9	9	9	9	9	9	9	9	9	9	9	9	9	9	9	9	295	9	9	9	9	9	9	9	9
759	5050	11206945	260	260_5050	9	678	9	9	9	630	9	9	9	9	9	9	9	9	750	9	9	9	9	9	9	9	1094	9	9	9	9	9	9	9	418	9	9	9
760	378	840463	261	261_ 378	9	9	9	9	9	9	9	9	9	9	9	9	9	9	9	9	567	9	9	9	9	9	9	9	288	9	378	9	9	9	9	9	9	9
761	466	1035900	261	261_ 466	9	740	9	9	9	9	9	9	9	9	426	9	1177	9	9	2020	9	9	9	9	9	9	9	1072	9	9	953	9	9	9	445	9	9	9
762	655	1455578	261	261_ 655	9	9	9	1244	9	9	9	9	9	9	9	9	1423	9	9	685	9	1845	625	9	9	9	9	9	9	6345	1013	9	9	9	689	1554	9	9
763	3232	7172743	261	261_3232	9	9	9	1231	9	9	9	9	9	1072	9	9	9	9	9	9	9	9	9	9	1775	9	9	9	9	9	9	2640	9	9	9	1369	9	9
764	3269	7254943	261	261_3269	9	9	9	9	9	9	9	9	9	1015	9	9	394	591	521	9	9	9	9	9	1435	9	1352	9	9	9	9	9	700	9	1105	9	9	9
765	3587	7961092	261	261_3587	9	684	462	922	9	9	9	9	9	461	9	9	9	9	9	9	9	1628	2219	9	9	9	9	9	1377	9	9	1811	457	9	889	1289	9	9
766	5097	11311209	261	261_5097	9	9	9	9	9	9	9	9	9	9	9	9	9	9	505	9	9	9	9	9	9	482	9	9	9	9	9	9	9	9	9	672	9	9
767	429	953720	262	262_ 429	986	459	9	9	9	9	9	9	396	9	9	775	9	572	9	9	9	9	9	1487	9	9	9	603	9	9	9	9	9	9	1161	9	414	9
768	341	758367	263	263_ 341	625	656	682	9	9	9	9	9	9	9	379	228	343	380	9	9	9	9	9	9	9	9	279	9	311	642	9	9	9	9	9	9	9	9
769	443	984797	263	263_ 443	9	9	9	1649	9	589	9	9	9	9	9	9	393	9	480	9	9	9	9	9	9	9	9	9	9	9	1080	9	9	9	9	9	9	9
770	632	1404508	263	263_ 632	9	521	9	9	9	9	9	9	9	625	9	9	9	9	9	9	9	9	9	9	9	9	9	9	9	9	3518	9	9	9	9	9	685	9
771	739	1642137	263	263_ 739	9	9	9	6963	9	9	9	9	9	9	9	9	9	9	9	9	9	9	9	9	9	9	9	9	9	9	5503	9	9	9	9	9	2142	9
772	3687	8183175	263	263_3687	9	9	9	9	9	9	9	9	9	435	9	652	9	9	9	9	9	9	9	9	9	9	9	9	9	9	9	9	9	9	9	9	9	6654
773	4259	9450958	263	263_4259	5914	2357	2100	9	9	1158	9	1062	9	1119	736	9	496	9	9	9	9	9	9	9	9	1886	683	9	9	9	9	2696	9	9	826	9	1997	9
774	4861	10787495	263	263_4861	9	9	9	9	9	501	9	9	9	9	1560	9	9	9	1695	9	9	9	9	9	9	1349	9	9	9	9	9	9	9	9	9	9	9	9
775	396	880478	264	264_ 396	842	9	9	9	9	9	9	9	9	9	9	9	9	9	9	9	9	3746	1126	9	9	9	9	9	9	9	9	994	9	9	9	9	9	135
776	410	911535	265	265_ 410	9	9	9	2513	9	712	9	1583	546	9	9	909	4315	2747	9	9	9	9	9	2758	1674	757	9	9	9	9	9	4166	535	9	9	3025	9	3775
777	472	1049212	265	265_ 472	9	9	9	9	9	9	9	403	9	9	9	9	9	9	9	9	9	9	9	9	338	9	9	9	9	9	9	2984	9	9	9	9	9	1734
778	605	1344533	265	265_ 605	9	9	9	9	9	9	9	9	258	9	9	9	9	9	9	9	9	9	9	309	9	9	9	2915	9	9	9	2599	9	9	9	9	9	615
779	4059	9006947	265	265_4059	9	9	9	9	9	9	9	9	9	9	9	9	9	1593	9	9	9	9	9	721	1848	9	9	8153	9	9	9	3022	9	9	9	9	9	9
780	9649	21401619	265	265_9649	9	9	9	9	9	2695	9	9	9	9	9	9	9	9	9	9	9	9	9	9	9	9	9	9	9	9	9	9	9	9	1607	1114	9	9
781	396	880478	266	266_ 396	546	9	9	564	9	9	9	838	9	576	9	9	9	9	9	9	9	914	9	9	667	9	9	690	9	9	9	9	9	9	9	593	9	9
782	446	991448	266	266_ 446	9	9	320	407	9	9	9	938	9	313	600	9	9	422	527	9	521	1057	2000	9	9	9	9	9	418	501	610	4009	9	424	9	9	1200	487
783	524	1164718	266	266_ 524	9	9	9	9	9	9	9	9	9	9	9	9	9	9	387	9	9	9	974	9	9	9	9	9	9	9	9	1201	9	9	9	9	9	9
784	404	898257	267	267_ 404	4704	2703	1217	1494	9	9	9	16105	979	9	1327	9	2008	1951	3810	2932	2119	2090	1028	2426	1171	9	1873	644	1058	1516	1845	1295	1287	9	6553	2680	5028	1059
785	453	1007040	267	267_ 453	9	3826	5161	2844	7575	2504	1174	6883	683	2215	5970	864	1219	1944	5890	7723	6375	5551	26005	9	9	2512	1187	1571	4024	4663	5352	16681	2349	7090	5208	5248	9379	1044
786	489	1086982	267	267_ 489	9	1439	2084	2051	2632	9	9	9	9	948	3579	9	613	1086	2676	3980	3383	9	14949	9	222	1364	763	933	2357	3221	9	9351	9	9	2618	3118	9	9
787	530	1178017	267	267_ 530	9	725	9	1441	9	9	9	9	9	9	737	9	9	660	9	1328	1810	9	9	9	9	1031	391	9	1187	711	9	4639	9	521	588	670	1570	9
788	574	1275723	267	267_ 574	9	359	9	574	9	9	9	1222	9	9	9	1688	9	611	302	719	711	9	1860	9	9	630	163	9	427	241	9	1347	9	9	9	9	9	9
789	613	1362272	267	267_ 613	9	201	9	9	9	9	9	283	555	9	9	1150	530	9	9	709	270	9	469	9	9	208	9	651	229	237	9	435	9	9	9	9	540	9
790	696	1546630	267	267_ 696	9	9	9	9	9	9	9	9	223	9	9	9	9	9	9	437	215	9	9	9	9	9	9	188	199	9	9	9	9	9	9	9	9	9
791	4135	9175702	267	267_4135	9	290	639	9	9	1152	9	677	260	9	9	9	9	5566	9	336	9	538	9	9	393	9	657	9	9	9	9	2170	9	9	9	9	9	9
792	4423	9815144	267	267_4423	9	9	9	9	9	9	9	9	342	9	9	9	9	2730	9	9	9	9	9	9	499	9	9	9	9	9	9	9	9	9	9	9	9	9
793	4527	10046055	267	267_4527	929	426	404	9	9	9	9	398	281	9	9	9	9	335	406	382	9	9	9	9	503	171	9	9	259	439	9	9	9	9	642	700	9	9
794	5181	11497679	267	267_5181	9	9	553	9	9	9	9	9	9	9	9	9	9	9	9	9	9	9	4473	9	9	9	268	9	9	9	9	9	9	9	9	9	9	9
795	5636	12507399	267	267_5636	9	9	9	9	9	9	309	335	9	9	792	9	2831	792	240	9	9	9	9	9	921	509	173	9	323	343	9	9	9	9	9	9	9	9
796	386	858282	268	268_ 386	519	9	9	9	9	9	9	1198	9	315	9	9	9	9	9	9	9	9	9	9	9	9	9	9	9	9	9	9	9	9	437	9	9	9
797	453	1007040	268	268_ 453	9	9	9	9	725	9	9	9	9	239	9	9	9	9	547	618	496	9	2308	9	9	9	9	9	632	9	444	1377	9	633	9	408	9	9
798	519	1153600	268	268_ 519	9	9	9	9	417	9	9	9	9	9	9	9	9	9	9	9	9	9	501	9	9	9	9	9	287	9	9	9	9	9	9	9	9	9
799	409	909317	269	269_ 409	1238	415	9	954	9	9	9	1541	255	9	9	291	484	1012	264	5843	9	9	9	611	586	9	757	1350	9	9	9	9	9	9	2004	9	1104	683
800	464	1031467	269	269_ 464	2621	620	1152	763	3709	9	531	1211	9	1998	1323	9	1265	9	2032	5554	4601	6718	2314	422	559	3522	1487	1860	7496	2443	1825	9	1200	2781	9	1840	2286	9
801	491	1091417	269	269_ 491	9	9	773	638	4478	9	287	741	9	1457	9	9	1203	319	9	4413	4562	9	2043	9	9	9	9	1496	5857	2068	9	2405	9	9	9	9	1586	9
802	555	1233542	269	269_ 555	1585	417	9	9	9	9	243	628	9	1250	9	9	9	9	9	9	9	3979	1846	9	9	1713	743	1327	4009	1513	9	1585	9	1853	9	9	9	9
803	583	1295675	269	269_ 583	9	9	9	9	9	9	9	9	240	598	225	124	1365	9	818	1133	852	9	374	9	9	9	340	9	871	9	9	1593	9	9	9	9	9	9
804	624	1386735	269	269_ 624	9	9	9	9	418	9	9	233	9	9	348	169	9	9	494	1067	9	1486	9	9	9	384	325	1301	9	9	266	9	9	540	9	9	9	9
805	681	1513330	269	269_ 681	9	9	9	9	9	9	9	187	9	271	301	9	9	9	282	9	9	9	9	9	9	356	9	436	9	9	9	9	9	250	9	9	9	9
806	762	1693178	269	269_ 762	9	9	9	9	9	9	9	9	9	9	9	9	9	9	201	9	9	9	348	9	9	9	9	9	9	9	9	9	9	131	9	9	9	9
807	3028	6719841	269	269_3028	2116	413	9	9	9	9	9	9	9	9	9	9	9	1272	9	9	9	9	9	9	606	9	208	9	9	9	9	9	9	9	9	9	9	9
808	3054	6777572	269	269_3054	2539	9	9	9	9	9	9	9	9	9	9	9	9	1130	9	9	9	9	9	9	2253	9	93	9	9	9	9	9	9	9	9	9	9	9
809	3085	6846426	269	269_3085	9	9	9	9	9	9	9	9	9	9	9	9	328	1379	9	9	9	9	9	9	2339	9	9	9	9	9	9	9	9	9	9	9	9	9
810	3145	6979629	269	269_3145	9	971	9	9	9	9	9	9	9	9	9	9	345	1537	9	9	9	9	9	9	2808	9	9	9	9	9	9	9	9	9	1065	9	9	9
811	4340	9630820	269	269_4340	796	9	9	699	9	9	9	289	9	9	9	9	272	2125	9	9	9	9	9	9	615	9	507	9	9	9	9	3849	9	9	9	9	9	9
812	4567	10134840	269	269_4567	9	9	9	9	682	9	114	9	573	9	359	345	256	316	9	9	9	9	9	9	492	1484	507	9	9	9	9	9	9	9	9	9	9	9
813	4719	10472308	269	269_4719	9	9	815	9260	1116	9	6775	64079	392	9	9	288	714	402	9	116025	320	9	63490	9	9	14482	22235	9	9	6762	66937	9	9	9	9	72198	1329	1281
814	4825	10707625	269	269_4825	9	9	9	9	9	9	9	1818	9	9	9	9	9	9	9	661	9	9	9	9	9	9	462	9	9	9	1021	9	9	9	9	9	9	9
815	4880	10829694	269	269_4880	9	9	9	9	9	9	131	587	9	9	9	9	9	9	9	9	9	9	9	9	9	9	221	9	9	9	9	9	9	9	9	9	9	9
816	4907	10889593	269	269_4907	9	9	9	9	9	9	157	1056	9	9	9	9	9	9	9	1431	9	9	283	9	9	9	109	9	9	9	9	9	9	9	9	1929	9	220
817	4944	10971728	269	269_4944	9	9	9	9	9	9	9	504	9	9	9	9	9	9	9	9	9	9	9	9	9	9	125	9	9	9	321	9	9	9	9	9	9	9
818	5223	11590975	269	269_5223	9	9	9	9	321	9	689	451	414	260	9	9	9	730	9	9	9	767	9	9	9	9	110	9	9	9	9	9	9	9	9	607	9	9
819	5738	12733686	269	269_5738	9	9	9	9	9	9	13461	9	9	9	9	9	9	9	281	9	9	9	1429	9	9	9	9	9	9	9	9	9	9	9	9	9	9	9
820	5798	12866805	269	269_5798	9	9	9	9	9	9	9	270	9	9	1120	622	9	9	9	2193	9	4206	5912	9	9	9	9	9	9	9	9	9	9	9	9	9	9	9
821	5878	13044343	269	269_5878	9	9	9	9	9	9	9	1840	1451	9	9	1637	9	9	9	9	9	9	9	9	1446	9	185	9	9	9	9	9	9	9	9	9	9	9
822	5891	13073203	269	269_5891	9	9	9	403	9	667	894	3224	2138	9	2292	1316	3272	2661	1462	9	9	1380	720	9	9	9	9	9	9	9	9	9	9	9	9	9	9	9
823	5923	13144212	269	269_5923	9	9	9	9	9	9	9	2263	2794	9	9	9	743	9	257	9	9	588	9	9	9	9	297	9	9	9	9	9	9	9	9	9	9	9
824	5984	13275077	269	269_5984	9	9	9	9	9	9	9	814	565	9	9	349	9	9	9	9	9	9	9	9	9	9	9	9	9	9	343	9	9	9	9	9	9	9
825	5995	13299441	269	269_5995	9	9	9	9	9	9	9	212	178	9	9	9	9	9	9	9	9	9	9	9	9	9	9	9	9	9	247	9	9	9	9	9	9	9
826	466	1035900	270	270_ 466	1659	9	9	9	9	9	9	9	9	9	9	9	9	9	9	406	503	9	9	9	9	9	9	9	9	9	9	9	9	9	9	9	9	9
827	508	1129220	270	270_ 508	9	9	9	9	720	9	9	9	9	9	9	9	9	9	9	309	299	9	9	9	9	9	9	9	9	9	9	9	9	9	9	9	9	9
828	4508	10003886	270	270_4508	9	9	9	9	248	9	9	9	9	9	9	9	9	9	9	410	9	9	9	9	9	9	9	9	9	9	9	9	9	9	9	9	9	469
829	4718	10470094	270	270_4718	9	9	9	1299	9	9	1103	10093	9	9	9	9	9	9	9	18491	9	9	9846	9	9	2294	3841	9	9	1067	10979	9	9	9	9	11455	9	9
830	439	975928	271	271_ 439	9	9	9	9	11279	9	9	9	9	9	9	9	9	9	9	2122	9	9	9	9	9	715	9	1849	9	9	9	9	9	9	550	9	9	9
831	462	1027032	271	271_ 462	328	9	9	9	12094	9	9	9	9	9	893	9	9	9	9	685	6007	9	9	9	9	9	9	9	9	9	1237	9	660	1501	1160	9	9	9
832	560	1244632	271	271_ 560	9	9	9	9	6415	9	9	9	9	9	396	9	9	9	9	9	3757	9	9	9	9	1124	9	9	9	9	914	791	9	9	2190	9	9	9
833	634	1408942	271	271_ 634	9	9	9	9	805	9	9	9	9	9	9	9	9	9	9	9	639	663	9	9	9	9	9	9	9	9	9	9	9	9	9	9	9	9
834	2923	6486698	271	271_2923	9	9	9	9	9	9	9	9	9	9	9	9	9	2674	9	9	9	9	9	9	3656	9	9	9	9	9	9	9	9	9	9	9	9	420
835	3491	7747885	271	271_3491	4716	618	3953	9	9	9	9	226	9	9	9	9	366	1546	9	9	9	1695	9	9	2023	9	707	754	9	1776	9	3240	9	9	3692	9	1812	9
836	3718	8252035	271	271_3718	230	9	9	9	219	9	496	9	9	9	9	9	9	916	9	9	9	9	9	9	9	9	9	9	9	9	9	9	9	9	9	9	9	9
837	4522	10034964	271	271_4522	362	9	9	9	231	9	873	356	9	9	9	9	9	1731	9	9	9	651	9	9	9	9	9	9	9	9	9	9	9	9	9	9	9	9
838	4708	10447937	271	271_4708	1628	1407	9	9	61660	977	55425	1668	1397	9	9	1576	5016	7012	2672	12198	155590	9	1545	9	6972	1229	58373	9	9	7942	2767	9	9	9	9	5843	1445	6959
839	4837	10734268	271	271_4837	9	9	9	9	2299	9	419571	209	9	9	9	9	9	9	9	9	875	9	9	9	9	9	2521	9	9	9	9	9	9	9	9	9	9	9
840	6136	13612407	271	271_6136	9	9	9	9	9	9	300	715	1154	9	9	9	875	9	9	9	935	1026	1114	620	9	9	670	612	9	9	9	1036	9	9	9	9	9	9
841	7883	17487320	271	271_7883	9	9	9	9	9	9	9	9	9	9	9	9	9	9	9	1769	9	9	9	9	1296	9	9	9	893	9	9	9	9	9	9	9	9	9
842	8139	18052814	271	271_8139	2451	920	486	10116	9	981	9	10772	9	9	9	9	1349	1731	565	17444	9	16147	33658	9	1737	786	845	9	541	9	9	38464	9	9	4041	29188	1418	10105
843	8185	18154823	271	271_8185	9	9	9	1950	9	9	9	3890	9	9	9	9	9	9	9	9	9	9	9	9	509	9	9	9	9	9	9	4766	9	9	1527	5883	9	9
844	8228	18250170	271	271_8228	9	9	9	9	9	9	9	440	9	9	9	9	9	9	9	9	9	9	9	9	9	9	9	9	9	9	9	1953	9	9	1003	838	9	9
845	428	951503	272	272_ 428	3627	9	9	9	970	9	9	9	9	9	9	9	9	9	9	9	451	1726	9	9	9	9	9	9	9	9	9	9	9	9	9	262	9	9
846	480	1067020	272	272_ 480	955	9	9	9	1092	9	9	9	9	9	9	9	9	9	9	9	600	9	9	9	9	9	9	9	9	9	9	9	9	9	9	9	9	9
847	4710	10452367	272	272_4710	9	9	9	9	10020	9	8918	9	9	9	9	9	588	879	375	1766	24707	9	9	9	1090	9	9231	9	9	1248	9	9	9	9	9	804	9	1062
848	8131	18035103	272	272_8131	9	9	9	1498	9	9	9	1858	9	9	9	9	9	9	9	2811	9	2555	5391	9	9	9	9	9	9	9	9	6195	9	9	317	4904	9	1716
849	356	791638	273	273_ 356	19160	21508	19024	16591	9	19076	4124	12584	11135	8940	16281	7185	18379	22084	9613	11907	13311	20551	12147	16072	23689	10814	13472	19473	10032	19193	13659	25771	14010	12125	25503	16115	22706	3979
850	432	960408	273	273_ 432	9	1137	368	9	9	790	9	9	882	9	9	9	795	1065	9	9	9	9	9	355	634	9	9	2249	9	9	9	9	9	9	9	9	9	9
851	487	1082542	273	273_ 487	9	9	9	9	344	9	9	9	9	9	9	9	461	9	9	9	9	9	9	9	9	9	9	1549	9	9	9	9	9	9	9	9	9	9
852	579	1286810	273	273_ 579	9	9	504	9	9	9	9	9	9	479	9	9	9	9	9	879	9	1297	9	9	9	9	9	9	9	9	9	9	9	9	459	9	9	9
853	3801	8436245	273	273_3801	3658	9	4789	9	9	9	9	9	9	1359	9	287	9	9	9	3101	9	8883	3127	9	1281	848	9	611	9	824	573	5818	9	9	2588	4943	1523	2272
854	3862	8571750	273	273_3862	9	9	9	9	9	949	9	9	9	9	9	9	9	9	9	9	9	2361	9	9	9	9	9	9	9	9	9	9	9	9	9	9	9	494
855	4315	9575312	273	273_4315	9	9	681	9	9	930	9	9	9	369	9	9	543	1184	9	9	9	1213	9	9	1943	9	9	9	9	9	9	9	9	9	769	9	9	9
856	4710	10452367	273	273_4710	9	9	9	9	1706	9	1345	9	9	9	9	9	9	1320	9	9	3541	9	9	9	9	9	1255	9	9	9	9	9	9	9	9	9	9	9
857	355	789387	274	274_ 355	5636	6322	5958	5069	9	6140	1192	3908	3374	2727	5177	2269	5306	6495	2874	3398	4111	6018	3507	4976	6959	3424	4096	5772	2927	5897	4147	8106	4424	3696	7564	4928	6982	1242
858	355	789387	275	275_ 355	5952	6567	6055	5313	9	5772	1261	3804	3433	2518	5291	2343	5680	7058	2855	3707	4376	6547	3730	5198	7479	3388	4383	6025	2844	6144	4284	7969	4529	3809	8323	5119	7254	1273
859	415	922620	275	275_ 415	706	3743	2905	1564	9	3541	394	1415	2477	9	9	2519	4558	2379	456	913	1148	1485	9	3051	3058	9	1147	804	612	6456	3268	2026	3910	9	1704	1627	1443	2028
860	461	1024778	275	275_ 461	9	1204	459	9	9	9	9	9	484	9	9	9	9	689	9	9	266	9	9	9	355	9	9	9	411	9	9	9	9	9	3915	9	9	383
861	4520	10030508	275	275_4520	9	9	9	9	9	9	9	9	9	9	9	9	1977	9	9	9	599	9	9	9	9	9	9	9	9	379	9	1272	9	1078	9	9	549	9
862	5399	11981468	275	275_5399	9	9	869	9	9	9	9	9	9	9	9	9	9	9	739	9	9	9	9	9	9	9	9	9	9	9	9	9	9	9	9	9	508	9
863	355	789387	276	276_ 355	825	1051	1141	936	9	1017	218	692	585	404	935	406	999	1212	522	9	631	942	9	906	1320	539	744	1171	499	1049	772	1324	804	675	1274	864	1245	9
864	409	909317	276	276_ 409	523	382	9	9	9	9	9	9	9	237	9	174	9	9	9	9	9	9	9	9	9	9	9	9	9	607	9	9	9	9	9	9	9	9
865	387	860497	277	277_ 387	9	452	453	9	9	9	9	9	9	9	9	9	9	406	9	9	9	9	9	9	9	9	9	9	9	9	9	9	9	9	9	870	423	9
866	414	920403	277	277_ 414	1179	1195	1057	9	9	1428	9	9	1164	314	393	1204	1136	774	455	1271	4254	1043	1192	756	1096	331	522	9	3266	1665	627	2016	408	857	1364	871	3448	503
867	452	1004823	277	277_ 452	9	9	9	9	9	9	9	9	9	9	9	9	9	9	9	9	1719	9	9	9	9	9	9	9	1478	9	9	790	9	9	9	9	1615	9
868	8064	17886511	277	277_8064	9	9	9	9	800	9	9	9	9	9	9	9	9	9	9	9	9	9	9	9	9	680	311	9	9	9	9	9	9	9	474	9	9	9
869	417	927088	278	278_ 417	422	9	335	9	9	9	9	9	9	1793	9	9	9	9	9	9	9	1683	1199	9	9	9	9	9	9	9	9	9	9	9	381	266	379	9
870	4041	8967011	278	278_4041	547	9	9	9	397	9	9	9	9	9	9	9	9	9	9	9	9	9	9	9	9	9	9	9	9	9	9	9	9	9	332	9	9	213
871	391	869365	279	279_ 391	9	9	9	9	9	9	9	9	9	9	9	9	1020	519	9	9	12100	9	9	9	9	9	9	9	9	2276	9	9	9	9	1078	676	794	9
872	462	1027032	279	279_ 462	577	662	9	9	2970	9	9	1354	9	929	2564	9	9	1375	2711	1077	17720	5497	3738	9	1251	1280	908	9	11463	3808	5037	1716	1820	5445	9	1278	9	959
873	468	1040333	279	279_ 468	9	9	9	2473	1369	9	9	9	9	9	9	9	9	9	9	9	4570	9	9	9	9	9	9	9	6631	9	9	9	9	2603	9	9	9	9
874	527	1171368	279	279_ 527	265	9	9	2136	9	9	9	9	9	9	1161	9	9	9	465	9	2224	9	9	9	9	9	9	9	9	936	2733	9	755	2417	9	9	9	9
875	629	1397820	279	279_ 629	530	1525	9	9	638	9	9	2229	9	1068	9	438	1210	9	9	9	9	9	9	9	9	9	9	9	11982	696	1798	712	9	9	9	988	9	9
876	3272	7261603	279	279_3272	350	9	9	4320	9	9	8894	9	9	9	9	9	9	9	9	9	9	9	9	9	9	9	9	9	9	9	9	9	9	9	9	9	9	9
877	3330	7390447	279	279_3330	772	9	9	15929	9	9	9	9	9	9	9	9	9	9	9	9	9	9	9	9	9	3039	3520	9	9	9	9	9	9	2017	9	9	9	9
878	3343	7419343	279	279_3343	9	9	9	13121	9	9	9	9	9	9	9	9	9	9	9	9	9	9	9	9	9	1213	2095	9	9	9	9	9	9	9	9	9	9	9
879	3419	7588025	279	279_3419	763	9	9	11831	9	9	9911	9	9	9	9	9	9	9	9	9	9	9	9	9	9	928	2770	9	9	9	9	9	9	9	9	9	9	9
880	3679	8165403	279	279_3679	236	9	9	9	9	9	9	9	9	9	9	9	9800	9	9	9	9	9	9	9	9	9	9	9	9	9	9	9	9	9	760	9	9	9
881	390	867147	280	280_ 390	9	9	9	9	9	9	9	9	9	9	9	9	9	9	9	9	9	623	9	9	9	9	9	9	9	492	9	9	9	9	353	9	9	9
882	421	935955	280	280_ 421	9	9	9	9	9	9	9	9	9	262	9	9	9	9	9	9	1172	926	9	9	9	9	9	9	737	9	9	9	9	421	205	9	9	9
883	3141	6970696	280	280_3141	691	9	9	9	9	9	181	9	9	9	9	9	9	9	9	9	9	9	9	9	9	9	9	9	9	9	9	1781	9	9	9	9	9	9
884	379	842682	281	281_ 379	9	9	9	9	420	9	9	9	9	9	9	242	322	9	9	9	9	9	9	611	9	9	9	9	9	551	9	9	9	9	369	1911	9	9
885	451	1002572	281	281_ 451	9	9	9	9	2161	455	407	807	9	528	1308	9	506	9	9	2482	9	2442	9	9	9	766	9	9	343	9	9	9	9	287	2355	1366	9	536
886	503	1118058	281	281_ 503	2211	9	9	9	1397	9	9	9	9	9	9	9	433	9	9	9	9	9	9	9	9	9	9	9	9	9	9	9	9	9	9	9	9	9
887	531	1180235	281	281_ 531	3326	9	9	9	9	9	9	9	9	9	9	9	322	9	9	9	533	9	9	9	9	9	9	9	9	9	9	9	9	9	9	804	9	9
888	580	1289027	281	281_ 580	5909	1208	9	9	731	9	9	337	9	9	9	9	323	9	9	9	9	9	9	9	9	9	9	9	9	9	9	9	9	9	1335	9	1466	9
889	650	1444492	281	281_ 650	9	9	9	9	1946	9	182	9	9	9	9	9	855	9	9	9	9	9	9	9	9	9	845	1121	303	9	9	9	9	9	9	9	9	9
890	3018	6697607	281	281_3018	9	9	9	9	9	9	9	9	9	9	9	9	9	9	9	9	9	9	9	9	9	9	931	9	9	9	9	9	9	445	2333	9	9	277
891	3051	6770857	281	281_3051	1446	9	9	9	9	9	432	9	9	9	9	9	9	9	9	9	9	9	9	9	9	9	9	9	9	9	9	9	9	666	6462	9	9	1184
892	3215	7135002	281	281_3215	9	9	9	9	9	9	9	9	9	9	1685	9	9	9	9	9	9	9	9	9	9	9	9	9	9	9	9	9	9	254	2959	9	9	9
893	3449	7654630	281	281_3449	594	9	9	9	9	9	9	9	9	9	9	9	1444	517	9	9	9	9	9	2313	9	9	9	2236	9	9	9	9	9	9	9	9	9	9
894	4259	9450958	281	281_4259	9	9	9	9	9	9	9	9	9	1035	9	9	9	9	9	9	9	9	9	9	9	9	9	9	9	9	9	9	9	9	643	9	1292	9
895	452	1004823	282	282_ 452	394	9	9	9	9	9	9	9	9	249	9	9	9	9	9	9	9	1288	9	9	9	9	9	9	9	9	9	1611	9	9	680	545	9	9
896	462	1027032	283	283_ 462	1253	915	838	9	437	9	9	1007	9	1886	9	9	9	796	9	4517	9	6279	1863	314	9	597	9	9	582	9	9	11175	9	623	963	3840	9	9
897	518	1151383	283	283_ 518	294	9	9	9	9	9	9	9	9	9	9	9	9	9	9	2094	9	2287	9	244	9	9	9	405	9	569	9	1781	9	9	9	9	9	9
898	5707	12664918	283	283_5707	9	9	9	9	9	9	168	9	9	9	9	9	9	9	9	9	9	9	9	9	9	315	37977	9	9	9	9	9	9	9	9	9	9	600
899	405	900475	284	284_ 405	736	9	9	1325	9	9	9	9	9	601	9	9	9	9	9	9	9	974	9	9	9	9	9	9	9	9	9	9	9	9	9	9	680	9
900	389	864932	285	285_ 389	9	1122	718	9	9	9	9	9	9	9	9	9	9	9	9	9	9	9	9	9	810	9	9	9	271	9	459	9	9	9	9	9	9	9
901	393	873828	285	285_ 393	2642	3621	1323	1914	9	835	695	9	9	1732	1265	9	9	367	1307	9	1468	4589	12959	334	9	1251	1655	360	818	699	1045	2429	9	1993	1700	963	4949	9
902	452	1004823	285	285_ 452	9	9	9	9	9	9	9	9	9	9	9	9	9	9	9	9	9	1848	3192	9	9	9	336	9	620	9	9	9	943	9	9	9	9	9
903	513	1140300	285	285_ 513	9	9	9	1945	9	9	9	9	9	9	9	9	9	9	9	9	9	9	999	9	9	9	162	9	9	9	224	9	9	9	9	9	9	9
904	667	1482225	285	285_ 667	668	18150	6727	9	9	9	9	13141	9	9	4443	1789	4001	9	2053	9	9	9	453	9	9	9	223	514	9	9	5373	5386	1336	857	4432	9	19522	9
905	4111	9122322	285	285_4111	9	9	9	9	9	9	9	9	9	9	9	9	9	1074	9	9	9	9	9	9	1165	9	9	9	9	9	9	2183	9	9	9	9	9	9
906	4331	9610835	285	285_4331	9	9	9	9	9	9	9	6584	9	9	1915	1781	3158	2072	9	34676	9	2454	26124	264	569	15668	3161	650	9	5725	16562	1221	9	9	9	59581	9	3550
907	4456	9888356	285	285_4456	2102	9	9	9	9	9	9	9	9	9	9	1002	9	2170	9	9	9	9	858	596	9	444	9	9	9	9	383	9	9	9	9	9	9	9
908	4802	10656597	285	285_4802	535	2617	9	12259	6563	886	2660	9	25239	9	9	13284	144629	30181	1513	7948	26129	9	9	556	1058	9	7874	3282	1474	11602	1875	1495	1664	494	1250	9	15448	17688
909	4883	10836351	285	285_4883	9	9	9	9	582	9	9	9	9	9	9	9	9	9	9	805	9	9	9	9	9	9	272	9	9	9	9	9	9	9	9	9	946	9
910	4952	10989475	285	285_4952	9	9	9	9	9	9	9	9	9	9	9	9	2085	9	9	396	9	9	9	9	9	9	9	9	9	9	9	9	9	9	9	9	9	251
911	5205	11550965	285	285_5205	1346	1345	9	9	9	9	9	9	9	9	9	9	9	9	9	9	9	1960	626	9	9	365	470	9	9	965	9	9	9	9	1722	9	9	9
912	5356	11886048	285	285_5356	435	9	9	9	9	9	9	9	9	9	9	9	9	9	9	9	9	9	9	9	9	9	321	9	9	9	9	9	9	9	9	9	9	1059
913	5646	12529575	285	285_5646	9	9	9	9	9227	9	102616	9	9	9	9	9	9	9	9	9	9	9	9	9	9	9	42112	9	9	9	9	9	9	9	9	9	9	9
914	5762	12786920	285	285_5762	9	9	9	9	9	9	32804	9	9	9	9	9	9	9	9	9	9	9	9	9	9	9	986	9	9	9	9	9	9	9	9	9	9	375
915	6490	14397648	285	285_6490	3687	1451	9	516	1441	742	2091	9	9	9	1837	9	9	2217	6550	9	3716	9	809	702	2074	4496	7178	872	636	1083	1073	9	972	1064	2125	9	1535	9
916	420	933738	286	286_ 420	9	9	9	9	9	9	186	9	9	9	9	9	9	9	766	9	288	973	1610	9	9	9	113	9	9	9	9	9	9	9	9	9	9	9
917	646	1435550	286	286_ 646	9	2344	886	9	9	9	9	1951	9	9	563	287	484	378	308	9	9	9	9	9	368	9	9	9	9	9	621	9	9	9	512	9	2914	9
918	4335	9619737	286	286_4335	9	9	9	9	9	9	9	935	9	9	9	226	468	269	9	5672	9	9	4030	9	9	2603	490	9	9	776	2749	9	9	9	9	9981	9	540
919	4796	10643265	286	286_4796	9	9	9	1903	1058	9	417	9	4085	9	9	2244	23253	4784	228	1129	4278	9	9	9	9	9	1251	9	9	1869	9	9	9	9	9	9	2423	2985
920	4884	10838567	286	286_4884	9	9	9	9	9	9	558	9	9	9	9	9	2771	9	9	9	608	9	9	9	9	9	9	9	9	9	9	9	9	9	9	9	9	9
921	5646	12529575	286	286_5646	9	9	9	9	1460	9	17431	9	9	9	9	9	9	9	9	9	9	9	9	9	9	9	7163	9	9	9	9	9	9	9	9	9	9	9
922	6486	14388788	286	286_6486	9	9	9	9	9	9	363	9	9	9	9	9	9	245	1074	9	472	9	9	9	9	841	1295	9	9	9	9	9	9	9	9	9	9	9
923	361	802720	287	287_ 361	9	936	747	9	212	9	9	9	9	9	818	9	9	9	9	9	932	9	9	9	274	9	9	9	614	9	281	9	9	9	9	9	2121	391
924	422	938172	287	287_ 422	9	949	9	9	1051	9	622	9	9	9	1886	9	9	379	2348	616	1005	9	9	9	570	1307	407	9	946	533	745	623	921	968	9	9	9	492
925	464	1031467	287	287_ 464	9	9	9	9	549	9	9	9	9	9	9	9	9	9	9	9	9	9	9	9	9	615	9	787	347	9	268	9	9	259	9	420	9	9
926	520	1155815	287	287_ 520	9	645	9	9	9	9	9	9	9	9	9	9	9	9	9	9	9	9	9	9	266	613	9	9	9	9	9	9	9	9	9	322	9	9
927	601	1335667	287	287_ 601	9	398	9	9	9	9	9	9	9	9	9	1118	9	2676	9	290	9	9	9	9	3115	9	9	255	9	9	9	9	9	9	9	9	9	9
928	643	1428898	287	287_ 643	9	772	9	9	9	9	9	9	9	9	9	9	9	9	9	410	9	9	9	9	9	9	9	9	9	9	9	9	9	9	9	476	9	9
929	3316	7359292	287	287_3316	9	9	9	9	9	9	9	9	9	9	9	9	9	9	9	1633	9	9	9	9	9	9	9	9	646	9	9	9	9	9	9	8186	9	9
930	3678	8163185	287	287_3678	11961	1020	9	9	9	9	1018	1619	9	9	9	9	9	19683	9	2277	9	902	1711	9	6480	9	8491	9	9	9	9	11235	9	9	1245	13196	9	9
931	3728	8274197	287	287_3728	9	9	9	9	9	1508	9	9	9	9	9	9	9	1794	9	9	9	751	9	9	9	9	9	9	9	9	9	2323	9	9	9	898	9	9
932	3917	8693853	287	287_3917	9	9	9	9	24103	9	9	9	9	9	9	9	9	9	9	9	9	9	9	9	9	9	8606	9	9	9	9	9	9	9	9	9	9	665
933	3960	8789309	287	287_3960	9	9	9	3748	33629	9	35684	9	1326	9	9	482	9	1964	9	370	32248	9	9	9	1738	333	15654	9	9	9	9	9	9	9	9	9	1574	1067
934	4040	8964797	287	287_4040	9	9	9	9	554	9	1925	9	9	9	9	9	9	9	9	811	9	649	9	9	9	9	9	9	9	9	9	9	9	9	9	9	9	9
935	4291	9521975	287	287_4291	1157	9	9	9	2065	9	4488	9	9	9	9	9	8089	9	9	9	8471	9	9	9	9	706	3549	9	9	4165	9	9	9	9	9	12144	9	15969
936	4306	9555358	287	287_4306	9	9	9	9	9	881	9	9	9	9	9	9	9	652	9	8921	9	9	9	9	978	9	9	9	9	9	606	9	9	9	9	9	9	1927
937	4382	9724047	287	287_4382	9	9	9	9	221	9	9	9	9	9	9	9	9	9	9	637	9	9	9	9	9	139	9	9	9	9	9	9	9	9	9	869	9	9
938	4800	10652164	287	287_4800	9	9	9	9	277	9	9	9	671	9	9	9	3369	632	9	9	579	9	9	9	9	9	9	9	9	9	9	9	9	9	9	9	9	699
939	5006	11109346	287	287_5006	45526	20948	14340	3037	4176	4372	1987	11489	6653	9	8800	3121	3920	15866	7030	1772	1854	16750	8533	2395	10701	8212	14071	1093	4918	27982	3506	3001	24122	16115	67075	3698	5692	1418
940	5096	11308955	287	287_5096	1396	9	9	9	143	9	9	466	9	9	9	9	9	9	9	9	9	9	9	9	9	330	440	9	9	9	9	9	9	393	9	9	9	293
941	5646	12529575	287	287_5646	9	9	9	9	201	9	2598	9	9	9	9	9	9	9	9	9	9	9	9	9	9	9	1098	9	9	9	9	9	9	9	9	9	9	9
942	3677	8160969	288	288_3677	1734	9	9	9	9	9	9	9	9	9	9	9	9	2988	9	9	9	9	9	9	943	9	1230	9	9	9	9	1604	9	9	9	2191	9	9
943	3958	8784879	288	288_3958	9	9	9	9	5433	9	5636	9	9	9	9	9	9	9	9	9	5431	9	9	9	9	9	2412	9	9	9	9	9	9	9	9	9	9	9
944	4261	9455390	288	288_4261	9	9	9	9	9	9	675	9	9	9	9	9	9	9	9	9	1179	9	9	9	9	9	453	9	9	647	9	9	9	9	9	1778	9	2734
945	5006	11109346	288	288_5006	8008	3564	2470	9	610	541	246	1977	1176	9	1298	433	567	2615	1174	9	9	2755	1416	9	1711	1467	2308	9	760	4883	415	9	4105	2749	11131	479	805	235
946	357	793855	289	289_ 357	1485	3410	2916	3132	9	4731	1572	4432	4991	2273	4800	2587	5649	2545	4867	5897	2201	3461	2108	6630	5408	2343	1520	9982	3351	3339	11402	4059	4800	3594	1952	2734	3471	2998
947	387	860497	289	289_ 387	9	9	9	9	9	9	9	9	1081	9	9	9	9	9	9	9	9	9	9	9	9	9	9	9	9	1458	9	9	402	9	9	9	9	9
948	448	995920	289	289_ 448	372	480	743	888	9	9	2567	1668	1094	686	9	2777	6700	2215	354	4721	9	4342	3183	3844	1489	9	516	1020	3227	3498	1932	1556	1326	9	2295	1706	9	1360
949	469	1042562	289	289_ 469	9	9	9	9	9	9	9	9	9	9	9	891	9	1003	9	995	9	9	9	2591	9	9	9	9	3299	9	9	9	1086	9	524	9	574	1275
950	521	1158032	289	289_ 521	9	9	9	9	808	9	9	334	981	9	1232	9	9	9	9	9	4590	9	9	9	9	9	9	9	9	4835	1678	9	1773	9	9	9	9	934
951	558	1240188	289	289_ 558	9	9	791	9	9	9	2806	366	1240	9	9	9	6185	1165	531	9	9	9	944	3072	9	9	9	2477	9	5952	1473	9	1917	9	673	9	1922	981
952	756	1679848	289	289_ 756	9	9	10966	9	9	9	9	9	507	9	9	9	9	9	282	9	9	9	9	3423	9	9	9	9	9	9	9	9	9	9	9	9	11071	9
953	797	1770863	289	289_ 797	9	9	24724	9	9	9	9	9	942	9	9	9	9	9	1633	9	9	9	9	5393	9	9	9	9	9	1051	9	9	9	9	9	9	9	9
954	822	1826348	289	289_ 822	9	9	31570	9	7498	9	9	9	2533	9	1219	9	9	9	9	9	9	9	9	8313	9	9	9	9	9	2357	9	9	9	9	9	9	9	9
955	869	1930688	289	289_ 869	2769	5931	31812	9	7000	9	15835	9	9	9	1252	9	9	9	3046	9	21862	9	9	11073	9	2239	4445	9	771	3932	2025	9	9	1445	9	9	23679	9
956	895	1988375	289	289_ 895	9	9	29900	9	4916	9	9	9	9	9	9	9	9	9	9	9	9	9	9	9	9	9	9	9	9	9	9	9	9	9	9	9	18977	9
957	936	2079435	289	289_ 936	1613	9	23550	9	3777	9	9	9	885	9	9	9	9	9	1215	9	9	9	9	8063	9	9	9	9	9	2218	9	9	9	9	9	9	9	9
958	993	2205942	289	289_ 993	9	9	8184	9	592	9	9	9	276	9	9	9	9	9	560	9	6933	9	9	5213	9	9	9	9	9	695	9	9	9	9	9	9	8514	9
959	1046	2323632	289	289_1046	9	9	6029	9	9	9	9	9	9	9	9	9	9	9	9	9	1987	9	9	3609	9	9	9	9	9	9	9	9	9	9	9	9	3144	9
960	1071	2379112	289	289_1071	9	9	1827	9	9	9	9	9	9	9	9	9	9	9	9	9	9	9	9	2054	9	9	9	9	9	9	9	9	9	9	9	9	1429	9
961	2110	4682462	289	289_2110	9	9	9	9	9	9	9	9	9	9	10139	9	9	9	9	9	9	9	9	9	829	9	9	9	366	9	9	9	9	9	9	9	9	9
962	3336	7403745	289	289_3336	7704	9	9	9	9	9	9	9	9	9	9	9	1256	9	2072	2085	9	9	9	9	9	9	2363	9	9	9	9	9	9	9	9	1694	9	9
963	3367	7472567	289	289_3367	5640	9	9	9	9	9	9	9	9	9	9	9	9	9	1615	1594	9	9	9	9	9	9	2137	4489	9	9	9	9	9	9	9	1090	9	9
964	3421	7592497	289	289_3421	9	9	668	9	1266	9	9	9	9	9	9	9	9	9	2167	1400	9	9	9	4380	9	9	9	9	9	9	9	9	9	9	9	9	9	9
965	3448	7652411	289	289_3448	14381	9	1501	9	2181	9	9	9	9	9	9	9	9	9	4153	2513	9	9	9	5600	9	9	4753	5946	9	639	9	9	9	2604	1327	9	9	9
966	3888	8629478	289	289_3888	9	9	9	3029	9	9	9	10248	9	9	9	9	1429	897	9	2242	9	9	9	9	9	2668	490	9	9	506	9	9	9	9	9	119146	9	9
967	3933	8729355	289	289_3933	9	9	9	9	844	9	869	17058	9	518	9	9	9	1550	9	9	9	9	9	9	9	9	9	9	9	9	9	9	9	9	9	9	9	26143
968	4019	8918028	289	289_4019	9	9	9	9	9	9	9	9	9	9	1370	9	9	9	9	9	9	9	9	9	9	9	9	959	9	9	9	9	9	9	9	867	9	2172
969	4361	9677423	289	289_4361	1033	9	9	9	9	9	9	9	9	9	9	9	9	674	9	9	9	9	9	9	9	9	9	9	9	9	9	9	9	9	9	9	9	3928
970	5006	11109346	289	289_5006	1043	9	9	9	9	9	9	9	9	9	9	660	9	9	9	9	9	9	9	9	9	9	9	9	9	586	9	9	9	9	1354	9	9	1054
971	5398	11979255	289	289_5398	9	9	9	9	9	9	9	9	9	9	9	498	9	624	9	9	9	9	9	9	9	411	9	9	9	9	9	9	9	9	9	9	9	604
972	342	760582	290	290_ 342	313	825	784	594	9	839	199	884	957	452	829	482	951	9	843	987	367	9	9	1363	1014	467	299	1723	668	546	2126	9	842	743	9	555	722	503
973	424	942635	290	290_ 424	9	9	9	9	9	9	9	9	9	2599	9	9	9	9	9	9	9	851	979	9	9	9	9	9	9	9	9	9	9	9	9	9	9	9
974	556	1235757	290	290_ 556	9	9	9	9	9	9	9	9	9	9	9	9	9	402	9	9	9	9	9	9	9	9	9	9	9	670	9	9	9	9	9	9	331	9
975	797	1770863	290	290_ 797	9	1325	4317	9	9	9	9	9	9	9	9	9	9	9	9	9	9	9	9	554	9	9	9	9	9	9	9	9	9	9	9	9	9	9
976	829	1841898	290	290_ 829	337	1242	5141	9	1427	9	2216	9	9	9	9	9	374	9	356	9	2125	9	9	942	9	9	467	631	9	403	9	9	9	9	9	9	3930	9
977	879	1952847	290	290_ 879	365	1171	5009	9	9	9	2164	9	9	9	9	9	696	9	9	9	3610	9	9	974	9	9	9	9	9	386	9	9	9	9	9	9	4022	9
978	886	1968433	290	290_ 886	9	762	9	9	9	9	9	9	9	9	9	9	9	9	9	9	3118	9	9	9	9	9	9	9	9	9	9	9	9	9	488	9	9	9
979	934	2075003	290	290_ 934	9	9	3343	9	9	9	1920	9	9	9	9	9	9	9	9	9	9	9	9	9	9	9	9	9	9	9	325	9	9	9	567	9	2557	9
980	960	2132715	290	290_ 960	9	9	2611	9	9	9	9	9	9	9	9	9	9	9	9	9	1001	9	9	9	9	9	9	9	9	9	9	9	9	9	516	9	9	9
981	1003	2228127	290	290_1003	9	9	1300	9	256	9	306	9	9	9	9	9	9	9	9	9	9	9	9	9	9	9	9	9	9	9	9	9	9	9	9	9	635	9
982	3445	7645763	290	290_3445	2081	9	9	9	9	9	9	9	9	9	9	9	9	9	475	9	9	9	9	307	9	9	485	9	9	9	9	9	9	328	9	9	9	9
983	3900	8656116	290	290_3900	9	9	9	9	9	9	9	2281	9	9	9	9	9	9	9	9	9	9	9	9	9	9	9	9	9	9	9	9	9	9	9	15764	9	4489
984	351	780522	291	291_ 351	9	566	694	9	9	9	323	517	800	329	752	323	872	9	676	880	9	9	9	857	753	9	9	1542	571	9	2119	9	773	596	9	9	9	514
985	414	920403	291	291_ 414	9	9	9	734	9	9	9	903	9	9	9	9	9	9	9	3209	9	2101	1285	9	713	9	9	9	9	9	9	1501	9	9	9	995	9	395
986	449	998137	291	291_ 449	2871	3829	2198	831	9	9	9	9	2780	405	9	281	2982	1748	9	9	9	9	9	1041	9	9	9	2695	9	9	9	9	9	9	4079	9	2017	9
987	615	1366705	291	291_ 615	9	9	9	9	9	9	9	9	542	9	9	9	9	9	9	9	9	9	572	9	9	9	9	9	9	9	9	9	9	9	400	9	9	9
988	714	1586610	291	291_ 714	9	9	9	9	9	9	9	9	9	9	9	1200	3418	2614	9	9	9	9	9	9	9	9	9	9	9	9	9	9	9	9	6133	9	8220	9
989	756	1679848	291	291_ 756	8357	9	5205	9	9	9	9	9	3858	9	9	9	9	9	9	9	9	9	9	9	9	9	9	9	9	9	9	9	9	9	9	9	12363	9
990	781	1735333	291	291_ 781	9871	9942	6621	9	9	9	9	9	6165	9	9	1841	10470	4895	9	9	9	9	9	4750	9	9	9	6590	9	9	9	9	9	9	9	9	13253	9
991	819	1819702	291	291_ 819	9	3870	3554	9	9	9	9	9	6864	9	9	9	5899	1898	9	9	9	9	9	9	9	9	9	9	9	9	9	9	9	9	9	9	10263	9
992	880	1955100	291	291_ 880	2254	9	2401	9	9	9	9	9	3349	9	9	9	9	9	9	9	9	9	9	9	9	9	9	9	9	9	9	9	9	9	9	9	9	9
993	905	2010580	291	291_ 905	1820	1183	1727	9	9	9	9	9	1099	9	9	610	2080	9	9	9	9	9	9	2958	9	9	9	9	9	9	9	9	9	9	13419	9	5431	9
994	949	2108303	291	291_ 949	576	734	9	9	9	9	9	9	419	9	9	157	1453	9	9	9	9	9	9	1037	9	9	9	9	9	9	9	9	9	9	8318	9	1797	9
995	996	2212617	291	291_ 996	9	9	9	9	9	9	9	9	9	9	9	9	517	9	9	9	9	9	9	9	9	9	9	9	9	9	9	9	9	9	4808	9	545	9
996	6438	14282316	291	291_6438	9	9	9	9	9	9	9	9	9	9	9	9	9	626	9	9	9	9	9	9	1929	9	9	9	9	9	9	9	9	9	9	9	9	370
997	6687	14834768	291	291_6687	986	9	9	9	2047	9	9	9	9	9	765	9	9	9	827	683	9	9	9	9	9	9	337	9	9	9	9	9	9	926	9	9	9	9
998	6790	15063242	291	291_6790	9	9	9	9	449	9	9	9	9	9	9	9	9	633	9	9	9	9	9	9	9	9	367	9	9	9	9	9	9	9	9	9	9	9
999	6850	15196300	291	291_6850	1908	709	567	1232	1365	911	367	9	1245	9	9	9	967	1950	842	4438	458	1345	1664	9	2147	1069	1372	1762	776	1710	1479	9	610	1389	3404	8804	1918	9
1000	428	951503	292	292_ 428	9	596	300	9	9	9	9	9	9	1978	9	9	9	9	9	9	9	2478	583	9	9	9	9	9	9	9	9	1670	9	9	9	9	9	9
1001	580	1289027	292	292_ 580	9	9	9	9	9	9	9	9	9	1420	9	9	9	9	9	9	9	1814	1174	9	9	9	9	9	9	9	9	699	9	9	9	9	9	9
1002	731	1624370	292	292_ 731	955	1215	9	9	9	9	9	9	9	9	9	9	9	629	9	9	9	9	9	9	9	9	9	9	9	9	9	9	9	9	9	9	9	9
1003	772	1715388	292	292_ 772	1182	1558	1078	9	9	9	9	9	9	9	9	9	543	9	9	9	9	9	9	9	9	9	9	9	9	9	9	9	9	9	9	9	1699	9
1004	6839	15171900	292	292_6839	334	9	9	9	9	9	9	9	9	9	9	9	9	9	9	687	9	9	9	9	9	9	9	9	9	197	9	9	9	9	466	1698	9	9
1005	386	858282	293	293_ 386	2953	1174	1208	9	9	9	9	9	9	472	9	405	670	9	9	9	654	9	477	806	565	9	541	9	1874	1176	9	4437	9	999	9	9	2212	9
1006	441	980363	293	293_ 441	9	9	9	1133	9	9	9	9	9	934	9	9	9	9	9	9	9	9	522	9	9	9	9	9	39380	821	9	9	9	9	9	1447	9	1142
1007	503	1118058	293	293_ 503	9	9	9	9	9	9	9	9	9	9	9	9	9	9	9	9	9	9	9	9	9	9	9	9	20961	1046	524	9	9	9	9	9	9	9
1008	611	1357835	293	293_ 611	9	9	9	9	9	9	9	675	9	9	9	9	9	9	9	9	9	9	877	9	9	9	9	647	31623	9	277	9	9	9	9	397	9	9
1009	703	1562188	293	293_ 703	4118	5917	9	9	3537	9	793	9	9	9	1707	722	9	901	2046	9	9761	3047	760	1125	2918	500	843	13553	12508	3022	4973	9	2909	1832	9	2629	1532	9
1010	734	1631018	293	293_ 734	9	3810	9	9	1248	9	9	3267	9	9	9	9	9	9	9	5656	3048	9	9	996	9	9	9	6283	4568	1339	9	9	2190	2179	5266	9	9	9
1011	772	1715388	293	293_ 772	9	9	9	9	576	9	9	9	9	9	9	9	9	9	9	9	1825	9	9	929	9	9	9	3739	3194	9	9	9	9	9	9	9	9	9
1012	800	1777512	293	293_ 800	9	571	9	9	9	9	9	9	9	9	9	9	9	9	9	1171	9	9	9	9	9	9	9	2016	1357	9	249	9	9	9	9	9	9	9
1013	855	1899623	293	293_ 855	9	9	9	9	9	9	9	9	9	9	9	9	9	9	9	9	9	9	9	9	9	9	9	9	519	195	9	9	9	318	9	9	9	9
1014	3469	7699080	293	293_3469	9	9	9	9	9	1394	9	2109	9	9	9	9	9	9	9	9	9	9	9	9	9	9	9	707	9	9	9	9	9	9	3035	9	9	9
1015	3575	7934457	293	293_3575	9	9	9	9	9	9	9	10024	9	9	9	9	9	9	9	9	9	9	9	9	2072	9	9	1881	9	9	9	9	9	9	1152	9	9	9
1016	3705	8223151	293	293_3705	9	9	9	9	9	9	9	8495	9	9	9	9	9	9	9	9	9	9	9	9	3155	9	9	1962	9	9	9	9	9	9	9	9	9	9
1017	5724	12702612	293	293_5724	9	9	9	9	9	13206	606	1000	1134	7004	714	682	975	1296	965	1219	14172	2705	3977	9	9	9	9	9	9	1533	9	9	9	9	9	9	9	9
1018	6148	13639011	293	293_6148	9	9	9	9	9	9	9	9	9	9	9	9	9	9	9	9	913	9	663	9	9	9	9	9	9	207	9	9	9	9	9	9	9	9
1019	6338	14060442	293	293_6338	9	9	9	9	391	9	9	847	9	9	1398	9	9	9	9	9	9	9	9	9	9	9	9	9	9	9	9	9	9	9	9	9	9	9
1020	6467	14346650	293	293_6467	9	9	9	9	9	9	9	9	9	9	1295	9	9	9	543	9	9	9	9	9	9	1180	9	9	9	9	9	9	9	652	9	9	9	9
1021	6569	14572995	293	293_6569	51687	36857	26452	25875	30405	31204	5228	17083	29322	12729	33785	2637	36643	48193	17921	8982	17805	25826	12651	6618	26145	53090	39236	16126	14888	24022	27466	23739	15718	25238	51568	40827	33309	4402
1022	6621	14688340	293	293_6621	29304	30895	16334	18425	15274	15199	9032	10152	21927	14556	38440	2196	30542	32150	29953	3568	6840	12587	1957	4845	18958	63499	44334	11959	13456	10835	11170	13690	15969	18380	37646	12675	18137	2766
1023	6734	14939023	293	293_6734	727	700	863	774	530	9	493	1118	1101	9	1050	9	782	1516	9	9	9	9	9	338	846	1197	701	449	248	602	313	651	9	9	1042	1007	9	333
1024	7152	15866292	293	293_7152	658	1219	9	2496	9	9	9	916	452	1100	815	9	815	1257	9	9	9	9	9	477	1635	1324	1444	554	705	713	601	3382	9	9	1542	2590	9	9
1025	7207	15988285	293	293_7207	1489	735	9	3214	9	9	9	866	771	801	9	9	1194	1746	9	9923	9	1864	1811	1007	5410	9	2734	776	1872	2381	323	2150	9	660	2545	16984	859	1504
1026	7278	16145720	293	293_7278	9	9	9	911	9	9	9	9	9	9	9	9	9	9	9	9	9	9	9	9	649	9	9	9	300	9	9	838	9	9	9	2588	9	9
1027	7376	16363047	293	293_7376	9	9	9	9	9	9	9	4359	9	9	9	9	9	9	9	3430	9	9	9	9	9	9	9	9	9	9	9	2886	9	9	9	2499	9	872
1028	368	818263	294	294_ 368	9	9	9	9	9	9	9	9	9	9	9	9	246	9	9	9	9	9	9	9	9	9	9	9	9	9	9	1377	9	9	9	9	313	9
1029	410	911535	294	294_ 410	650	9	9	9	9	9	9	9	9	197	9	9	9	9	9	9	9	423	9	9	9	9	9	9	4856	9	9	895	9	9	9	9	9	9
1030	704	1564407	294	294_ 704	546	908	9	9	277	9	9	9	9	9	9	9	9	9	9	9	1164	409	9	9	9	9	9	1933	1518	9	9	9	9	9	9	9	9	9
1031	5728	12711495	294	294_5728	9	9	9	9	9	2331	9	9	9	1230	9	9	9	9	9	9	2447	245	550	9	9	9	9	9	9	9	9	9	9	9	9	9	9	9
1032	6570	14575235	294	294_6570	9759	6762	5074	4707	5747	5959	957	3237	5724	2294	6119	398	7117	9031	3366	1568	3503	4879	2272	1182	4921	10060	7684	3150	2897	4766	5009	4593	2885	4747	9784	7891	6240	783
1033	6621	14688340	294	294_6621	5471	5884	2871	3349	2945	2766	1725	1973	4271	2789	6980	316	5713	6065	6077	540	1113	1760	9	9	3378	11894	8524	1966	2523	1983	2131	2380	3035	3476	7062	2442	3450	445
1034	6623	14692768	294	294_6623	9	9	9	9	9	701	9	9	9	9	9	9	9	9	9	620	9	9	9	9	9	9	9	9	9	9	3083	9	9	9	9	9	9	9
1035	6685	14830338	294	294_6685	354	368	9	9	364	9	9	9	9	9	219	9	9	693	9	9	9	9	9	9	9	9	9	9	9	9	9	9	9	9	9	9	445	9
1036	7202	15977165	294	294_7202	251	9	9	386	9	9	9	9	9	9	9	9	9	9	9	2120	9	9	9	9	857	9	430	9	9	9	9	9	9	9	9	3102	9	225
1037	7383	16378546	294	294_7383	9	9	9	9	9	9	9	722	9	9	9	9	9	9	9	417	9	9	9	9	9	9	9	9	9	9	9	9	9	9	9	378	9	9
1038	379	842682	295	295_ 379	9	9	9	9	9	1721	636	2796	9	9	3519	314	927	9	1630	9	1683	9	9	479	9	2413	9	9	944	995	4631	756	2400	2871	9	9	9	9
1039	466	1035900	295	295_ 466	1441	1763	2752	2072	569	1006	707	1464	1547	14173	9	1059	7457	1483	9	1769	9	6331	2030	1327	826	1114	1378	4500	2577	1117	693	18312	9	9	3221	1730	1550	924
1040	513	1140300	295	295_ 513	9	9	911	1114	318	9	9	9	9	9	9	9	4298	9	9	9	9	2083	9	1017	338	9	9	3646	9	9	1428	3704	414	9	9	9	9	9
1041	566	1257958	295	295_ 566	9	9	9	397	9	9	9	9	9	9	9	9	9	9	9	9	9	9	9	814	9	9	9	2038	9	9	9	5837	9	9	9	9	9	9
1042	592	1315657	295	295_ 592	9	9	1628	9	9	9	9	9	9	2115	9	9	1610	9	9	9	9	2353	9	9	393	9	9	9	9	9	9	11088	9	9	9	9	9	9
1043	639	1420028	295	295_ 639	3375	3622	2570	841	268	9	9	9	9	3672	9	1830	27624	9	9	9	9	4524	1181	1058	9	9	9	18702	9	9	9	13701	9	9	11145	9	1999	9
1044	708	1573310	295	295_ 708	9	9	9	9	9	1002	9	9	9	405	9	9	1107	9	9	9	9	9	9	424	9	9	9	9	9	9	9	9	9	9	9	9	9	9
1045	3195	7090615	295	295_3195	9	9	9	9	9	9	9	9	9	9	9	9	1924	9	9	9	9	1919	9	9	9	9	9	9	9	9	9	9	9	9	1199	9	9	9
1046	6566	14566303	295	295_6566	1034	679	9	524	611	9	9	9	674	9	9	9	769	900	9	9	9	9	9	9	600	1175	1011	9	9	483	9	9	9	530	1107	9	9	9
1047	6616	14677270	295	295_6616	9	598	9	9	9	9	9	9	438	9	666	9	502	9	9	9	9	9	9	9	9	1559	1050	9	9	9	9	655	9	376	949	9	9	9
1048	6944	15404845	295	295_6944	41184	17900	16670	34223	18674	20266	3151	18909	8601	23831	13020	1505	14310	17169	7704	13043	3325	18373	8593	4565	23842	24817	30586	6150	8584	15779	10917	23582	13094	11551	24862	46097	20929	9617
1049	6999	15526842	295	295_6999	9	9	9	1073	538	9	9	9	9	884	9	9	9	1063	9	868	9	2085	9	9	933	765	3046	9	9	607	9	2873	604	9	1018	1321	9	9
1050	7025	15584661	295	295_7025	9	9	9	9	9	9	9	9	9	425	9	9	9	410	9	9	9	9	9	9	9	9	1394	9	9	261	9	9	9	9	9	9	9	9
1051	7800	17303244	295	295_7800	9	9	9	470	9	9	9	2325	9	9	9	9	9	9	9	13669	9	9	9	9	9	9	9	9	9	9	9	3082	9	9	9	2164	9	1368
1052	380	844898	296	296_ 380	9	9	9	9	9	9	9	9	9	9	506	9	9	9	9	9	9	9	9	9	9	379	9	9	9	9	912	9	377	479	9	9	9	9
1053	455	1011475	296	296_ 455	9	9	469	9	9	9	9	9	9	1705	9	9	1102	9	9	9	9	9	9	9	9	9	9	9	9	9	9	2705	9	9	9	387	9	9
1054	651	1446710	296	296_ 651	783	466	9	9	9	9	9	9	9	9	9	9	3446	9	9	9	9	895	9	9	9	9	9	2276	9	9	9	1924	9	9	2363	9	9	9
1055	6945	15407060	296	296_6945	7859	3301	3118	6359	3558	3812	626	3437	1603	4574	2337	9	2564	3131	1414	2638	9	3524	1452	748	4457	4869	5801	1126	1610	3069	1935	4418	2391	2312	4702	8771	4068	1668
1056	386	858282	297	297_ 386	925	9	9	9	2037	9	9	1304	9	9	9	263	9	9	9	9	9	9	9	313	9	9	9	9	9	9	603	9	9	616	1142	9	685	9
1057	445	989232	297	297_ 445	9	9	9	609	2237	9	9	9	542	9	9	9	9	9	9	9	9	9	9	9	9	9	9	9	9	9	9	9	9	1713	9	9	9	9
1058	449	998137	297	297_ 449	4790	9	1342	470	2147	9	1693	9	547	1556	9	246	894	725	2099	2976	817	2210	1640	843	345	9	845	9	9	9	9	9	1538	3920	10392	760	9	9
1059	525	1166935	297	297_ 525	1390	9	9	9	9	9	1056	9	9	328	9	9	9	9	9	9	9	9	9	9	9	9	9	9	9	9	9	9	9	9	9	9	9	9
1060	555	1233542	297	297_ 555	909	763	1255	9	1036	9	862	9	9	9	9	9	530	9	9	9	9	9	9	9	9	417	9	9	9	9	9	1231	9	9	9	9	9	9
1061	670	1488877	297	297_ 670	17981	9	9	9	399	9	4747	9	9	9	1799	477	9	9	5452	9	9	9	9	9	9	9	9	9	9	9	9	9	9	9	36891	9	9	9
1062	5818	12911239	297	297_5818	9	9	317	820	9	9	9	9	9	9	9	9	9	1203	9	9	9	9	9	9	1426	9	9	9	9	9	9	9	9	9	712	9	9	9
1063	6948	15413705	297	297_6948	1015	9	9	704	9	9	9	9	9	509	9	9	9	9	9	9	9	9	9	9	648	9	710	9	9	9	9	9	9	9	9	1207	9	9
1064	7086	15719936	297	297_7086	9	9	9	9	9	9	286	9	9	9	9	9	946	928	9	9	9	9	9	9	1397	9	9	9	9	9	9	9	9	9	9	9	9	9
1065	9684	21479235	297	297_9684	9	9	1176	9	9	1180	9	1439	9	9	9	689	1524	1711	1128	9	1487	9	9	9	9	9	1478	1001	2059	2782	2208	1987	875	9	9	9	9	9
1066	411	913753	298	298_ 411	855	9	1032	1676	9	9	9	9	9	956	9	9	9	9	9	9	9	9	9	9	9	9	9	9	9	9	9	9	9	9	9	9	720	9
1067	460	1022562	298	298_ 460	9	9	9	9	9	9	9	595	9	354	9	9	9	9	336	563	9	9	9	9	9	9	9	9	9	9	9	9	9	9	1769	9	9	9
1068	676	1502210	298	298_ 676	2695	9	9	9	9	9	9	9	9	9	9	9	9	9	757	9	9	9	9	9	9	9	9	9	9	9	9	9	9	9	5863	9	9	9
1069	411	913753	299	299_ 411	1297	830	1436	1551	331	9	163	1613	1087	1133	9	9	841	9	369	9	596	9	9	933	1314	1385	871	9	405	603	9	9	9	9	9	1389	1354	449
1070	469	1042562	299	299_ 469	1263	464	9	9	1750	9	461	884	659	9	9	479	9	1180	752	3532	539	5091	2999	9	575	9	9	9	9	9	9	5637	751	9	2241	9	9	9
1071	457	1015910	299	299_ 457	9	9	9	9	9	9	375	9	9	9	1182	9	9	9	9	1201	9	9	9	9	9	9	9	9	9	9	1155	9	9	9	9	9	9	9
1072	547	1215773	299	299_ 547	9	9	1505	9	1278	9	369	259	298	172	9	9	9	9	9	484	9	9	9	9	9	9	9	9	9	9	915	9	9	553	9	9	9	9
1073	558	1240188	299	299_ 558	899	9	1940	9	1173	9	9	521	330	9	1190	9	9	9	367	9	9	9	9	9	9	9	9	9	9	9	9	9	9	537	9	9	9	9
1074	665	1477790	299	299_ 665	7167	3813	9	691	3688	9	588	890	487	631	1607	9	9	9	639	867	9	1516	9	9	531	9	779	9	9	1271	1660	9	982	9	2011	715	9	9
1075	4049	8984741	299	299_4049	690	9	1810	9	9	674	9	525	9	253	198	9	9	1814	9	2851	9	9	9	9	1120	928	604	1886	9	1338	1056	4101	935	9	685	5230	1184	365
1076	4374	9706282	299	299_4374	9	9	9	9	584	9	208	9	724	9	555	662	2498	2707	9	9	9	9	9	9	9	9	399	9	511	1472	9	9	9	1318	9	9	833	669
1077	4792	10634400	299	299_4792	9	9	9	9	9	9	1342	13806	886	9	485	9	9	2257	9	74990	9	9	735	9	9	9	9	9	9	2118	2041	1623	9	9	9	23760	2226	2432
1078	5108	11335573	299	299_5108	378	9	9	9	9	9	9	9	9	9	9	9	9	9	9	9	9	9	9	194192	9	9	654	9	9	1316	9	9	9	9	9	9	9	9
1079	5226	11597622	299	299_5226	9	9	1317	9	9	9	9	9	9	9	9	9	9	9	9	9	9	9	9	9	9	9	16028	9	9	9	9	9	9	9	9	9	9	489
1080	5388	11957040	299	299_5388	9	9	9	9	9	9	9	9	9	9	9	9	9	9	9	9	9	9	9	580	9	9	262	9	9	9	9	9	9	9	9	9	9	63749
1081	5462	12121368	299	299_5462	9	9	9	9	9	9	9	441	9	9	9	9	9	9	9	9	9	9	9	9914	9	9	9	9	9	9	9	9	9	9	9	9	9	1864
1082	5751	12762522	299	299_5751	9	9	11194	9	9	9	1572	9	9	9	9	9	9	9	9	9	9	9	9	9	9	9	743	9	9	9	9	9	9	9	9	9	9	19721
1083	419	931522	300	300_ 419	9	9	9	9	9	9	128	9	9	9	9	9	9	9	9	9	9	3505	1322	9	9	9	9	9	9	9	9	9	9	9	9	246	9	9
1084	650	1444492	300	300_ 650	9	571	9	9	456	9	9	9	9	9	9	9	9	329	9	9	9	9	9	9	9	9	9	9	9	9	9	9	9	9	9	9	9	9
1085	4793	10636615	300	300_4793	9	9	9	9	9	9	9	2261	9	9	9	9	9	9	9	12955	9	9	9	9	9	9	9	9	9	9	9	9	9	9	9	4399	9	423
1086	5751	12762522	300	300_5751	9	9	1849	9	9	9	721	9	9	9	9	9	9	9	9	9	9	9	9	9	9	9	9	9	9	9	9	9	9	9	9	9	9	3408
1087	405	900475	301	301_ 405	9	9	9	781	9	9	9	9	9	9	9	9	9	9	9	9	9	2006	9	9	9	9	9	9	9	9	9	9	9	342	9	684	472	9
1088	447	993702	301	301_ 447	9	19303	19977	9	9	9	9	9	9	9	1249	9	9	9	714	1613	9	9	837	9	9	9	219	9	248	9	1328	2711	9	9	1047	9	8097	9
1089	510	1133652	301	301_ 510	9	9	9467	9	9	9	9	9	9	9	9	9	9	9	9	9	9	9	9	9	9	9	9	9	141	9	9	9	9	920	9	9	4980	9
1090	622	1382300	301	301_ 622	9	33122	12302	9	9	9	9	3987	1881	9	2404	2051	9	931	1308	9	9	9	9	9	9	9	9	9	118	9	3561	1250	9	1515	3828	365	19558	9
1091	3310	7345932	301	301_3310	14522	9	9	9	9	9	9	9	9	9	9	4970	11819	9	9	9	9	9	9	9	9	9	9	38743	9	9	9	9	9	9	19843	9	18245	9
1092	3340	7412611	301	301_3340	17823	19164	14075	9	9	9	9	9	15833	9	9	6671	14228	5250	9	9	9	9	9	25936	6769	9	9	43002	9	9	9	9	9	9	22568	9	9	9
1093	3412	7572458	301	301_3412	11421	9	18012	9	9	9	9	9	13922	9	9	9	9	9	9	9	9	9	9	9	9	9	216	9	9	9	9	9	9	9	9	9	11709	9
1094	3447	7650195	301	301_3447	6667	8405	4698	9	9	9	9	9	6778	9	9	1965	9	1394	9	9	9	9	9	6223	2924	9	186	9	9	9	9	9	9	9	9	9	9	9
1095	3521	7814527	301	301_3521	1404	1326	9	9	9	9	9	9	752	9	9	799	9	508	9	9	9	9	9	3777	808	9	286	3243	9	9	9	9	9	9	1678	9	9	9
1096	3592	7972217	301	301_3592	609	9	924	9	9	9	9	9	9	9	9	9	9	9	9	9	9	9	9	1646	9	9	9	1278	9	9	9	9	9	9	9	9	836	9
1097	4086	9066867	301	301_4086	9	9	9	9	7529	9	9	9	9	9	9	9	9	9	9	890	9	9	9	9	9	9	243	9	9	9	9	9	9	9	9	9	9	9
1098	4291	9521975	301	301_4291	1273	1906	1408	9	9	9	9	9	9	9	9	9	9	9	477	9091	2547	1273	9	9	9	739	9	9	458	840	9	5760	9	9	869	14758	9	1628
1099	4373	9704065	301	301_4373	9	1325	3917	8860	7539	6495	9	1807	20740	9	12783	24627	59059	47408	7782	2273	15012	9	9	3368	3012	2523	5694	1712	6343	6845	9300	9	1621	16089	9	1591	19846	7593
1100	4403	9770748	301	301_4403	9	9	9	9	1123	9	9	9	9	9	9	9	9	32823	1361	9	9	9	9	9	9	876	572	9	855	9	9	9	9	2062	9	9	9	9
1101	4453	9881710	301	301_4453	9	9	9	9	9	9	9	9	812	9	4442	9	9	9	9	268	9	9	9	9	9	786	9	9	494	1283	3504	9	9	9	9	9	1556	9
1102	4534	10061610	301	301_4534	9	9	3278	9	3273	1339	989	9	1121	9	10308	9	9	9	1875	9	9	9	9	9	9	4222	213	9	674	2002	6295	9	9	749	9	9	1113	9
1103	4564	10128155	301	301_4564	9	9	1831	9	9	9	9	9	935	9	9	9	9	9	444	9	9	9	9	9	9	9	9	9	9	9	9	9	9	9	9	9	359	9
1104	4741	10521163	301	301_4741	9	9	9	9	9	9	53497	9	9	9	9	9	9	9	9	9	9	9	9	9	843	9	342	9	9	1133	9	9	9	9	9	11093	9	9
1105	4783	10614462	301	301_4783	9	9	9	9	463	9	20763	9	9	9	9	9	9	9	9	10038	9	9	9	9	9	478	9	9	157	9	9	1193	9	9	9	9	9	5184
1106	4857	10778625	301	301_4857	9	9	9	9	29750	843	489112	9	9	9	9	9	9	9	9	510	9	9	9	9	9	9	21905	9	9	9	9	9	9	9	9	343	9	9
1107	4915	10907355	301	301_4915	6285	1659	1114	9	9	1642	9	9	9	9	922	9	9	928	1736	716	9	9	1475	9	421	881	6890	9	1169	6730	9	9	1508	1399	4613	969	1379	9
1108	5151	11431110	301	301_5151	9	9	9	9	9	9	9	9	9	9	9	9	9	9	9	9	9	9	9	4941	9	9	12582	9	9	9	9	9	9	9	9	9	9	725
1109	425	944852	302	302_ 425	1568	2825	1975	9	9	9	9	9	9	9	9	9	9	9	9	9	9	1349	1780	9	9	9	9	9	9	9	9	9	9	9	9	9	1043	9
1110	619	1375618	302	302_ 619	9	4147	9	9	9	9	9	9	9	9	9	9	9	9	9	9	9	9	9	9	9	9	9	9	9	9	9	9	9	9	537	9	2409	9
1111	3339	7410397	302	302_3339	2628	3069	2445	9	9	9	9	9	2255	9	9	874	2130	9	9	9	9	9	9	3852	994	9	9	9	9	9	9	9	9	9	3853	9	1688	9
1112	3457	7672411	302	302_3457	479	9	9	9	9	9	9	9	9	9	9	9	9	9	9	9	9	9	9	9	9	9	9	1196	9	9	9	9	9	9	1192	9	9	9
1113	4387	9735162	302	302_4387	9	9	656	1223	1268	952	9	9	3561	9	1988	4004	8695	5414	1173	9	2181	9	9	9	9	307	990	9	947	997	1448	9	9	2514	9	9	3536	1168
1114	4450	9875063	302	302_4450	9	9	9	9	9	9	9	9	9	9	626	309	1214	9	9	9	9	9	9	9	9	9	9	9	9	9	454	9	9	9	9	9	9	9
1115	4535	10063827	302	302_4535	9	9	9	9	557	9	9	9	9	9	1537	9	9	9	9	9	9	9	9	9	9	560	9	9	9	9	935	9	9	9	9	9	9	9
1116	4858	10780840	302	302_4858	9	9	9	9	5188	9	71451	9	9	9	9	9	9	9	9	9	9	9	9	9	9	9	3632	9	9	9	9	9	9	9	9	9	9	9
1117	4908	10891810	302	302_4908	949	9	9	9	561	9	9	9	9	9	9	9	9	9	9	9	9	9	9	9	9	9	1207	9	9	984	9	9	9	9	630	9	9	9
1118	398	884918	303	303_ 398	9	9	9	954	9	9	9	9	9	9	9	9	9	9	9	9	9	9	9	9	9	9	9	9	845	9	9	9	9	9	9	1079	9	1371
1119	454	1009258	303	303_ 454	9	2553	1163	650	9	591	9	9	9	9	9	3037	518	2956	9	9	9	9	9	328	9	435	217	9	722	9	9	9	9	9	9	626	9	9
1120	486	1080322	303	303_ 486	9	9	586	9	9	9	9	9	9	9	9	1717	9	9	9	9	9	9	9	9	9	273	9	9	9	9	9	9	9	9	9	9	9	9
1121	568	1262390	303	303_ 568	9	9	500	1573	9	9	9	9	9	9	9	662	9	9	9	9	9	9	9	9	9	9	9	9	160	9	9	9	9	274	9	9	9	9
1122	635	1411158	303	303_ 635	9	1022	9	9	9	9	9	9	9	9	9	9	9	9	9	9	9	9	9	9	9	9	9	9	9	9	205	9	9	9	9	1388	9	9
1123	1134	2519030	303	303_1134	9	9	185	9	270	9	297	9	9	9	9	9	9	9	9	9	9	9	9	9	9	9	9	9	9	9	9	9	9	9	9	9	9	9
1124	3448	7652411	303	303_3448	389	9	300	9	2082	9	6351	9	9	9	9	9	9	9	9	9	9	9	9	9	9	9	7839	9	9	9	9	9	9	9	9	9	9	9
1125	3491	7747885	303	303_3491	9	9	9	9	9	9	5747	9	9	9	9	9	9	9	9	9	9	9	9	167	9	9	9491	9	9	9	9	9	9	9	9	9	9	9
1126	3497	7761210	303	303_3497	801	9	9	9	3020	9	10373	9	9	766	9	9	9	9	9	9	2334	9	9	9	612	183	13459	9	9	9	9	9	9	9	9	9	9	9
1127	3704	8220935	303	303_3704	570	9	9	1344	9	9	9	721	9	5320	9	9	9	9	9	9	9	3092	9	9	9	9	9	9	9	9	9	9	9	9	9	1843	9	9
1128	3773	8374085	303	303_3773	9	9	9	401	9	9	9	9	9	9	9	9	9	9	9	9	9	1381	5488	9	707	9	9	9	9	9	9	9	9	9	9	904	9	9
1129	3877	8605066	303	303_3877	9	9	9	782	9	9	9	9	979	9	9	9	814	8574	9	1725	9	9	26668	9	1999	9	9	9	9	9	9	9	9	9	9	9	9	369
1130	4371	9699632	303	303_4371	9	9	174	9	9	9	9	9	9	9	9	9	1430	1372	9	9	9	9	9	9	9	9	9	9	9	9	136	9	9	397	9	9	9	707
1131	4781	10609983	303	303_4781	9	9	9	9	9	9	1307	9	9	9	9	9	9	9	9	9	9	9	9	9	9	9	9	9	9	9	9	9	9	9	9	231	9	2354
1132	4856	10776410	303	303_4856	9	9	9	9	730	4226	11409	9	9	9	9	9	9	9	9	9	9	9	9	9	9	9	521	9	9	9	9	9	9	9	9	9	9	9
1133	5748	12755840	303	303_5748	9	9	9	9	9	3969	9	9	9	9	5463	9	9	9	9	9	9	9	9	9	9	281	9	9	9	9	9	9	9	1084	9	9	9	1200
1134	359	798287	304	304_ 359	9	9	9	9	9	9	9	9	9	9	9	379	3406	9	383	9	9	9	9	465	9	9	9	9	637	9	9	9	9	371	9	9	9	9
1135	3494	7754560	304	304_3494	9	9	9	9	268	9	863	9	9	9	9	9	9	9	9	9	9	9	9	9	9	9	1503	9	9	9	9	9	9	9	9	9	9	9
1136	3522	7816753	304	304_3522	9	9	9	9	453	9	1645	9	9	9	9	9	9	9	9	9	9	9	9	9	9	9	2093	9	9	9	9	9	9	9	9	9	9	9
1137	355	789387	305	305_ 355	9	9	352	335	9	9	308	589	699	9	9	292	3308	787	986	1201	9	9	9	1024	448	9	9	1918	477	248	3560	9	9	9	9	265	9	757
1138	400	889352	305	305_ 400	9	1300	848	1197	9	9	9	2570	698	355	9	627	9	1256	9	9	979	9	9	922	9	571	559	9	1828	2029	1392	9	1661	809	1686	1682	2009	9
1139	482	1071455	305	305_ 482	9	9	887	3122	597	722	416	9	9	9	9	9	9	1761	9	9	9	9	2899	9	9	9	9	9	1301	706	9	4324	9	905	9	9	9	9
1140	510	1133652	305	305_ 510	9	9	956	9	9	9	9	9	9	9	9	9	9	9	9	9	9	9	9	9	9	9	9	9	526	899	9	9	9	9	9	414	9	9
1141	616	1368968	305	305_ 616	9	9	2096	1119	9	9	9	9	9	9	9	9	9	9	9	9	9	9	9	9	9	9	9	9	9	9	9	9	9	9	9	414	9	9
1142	667	1482225	305	305_ 667	9	9	9	9	9	9	9	9	9	9	9	501	1310	565	9	9	9	9	9	9	7248	9	9	5538	9	628	9	9	9	9	9	9	1376	1273
1143	2911	6460110	305	305_2911	9	9	9	9	9	1375	9	9	9	9	9	9	9	1161	9	9	9	9	9	9	9	9	9	9	9	9	9	9	9	9	9	1547	9	9
1144	4722	10478992	305	305_4722	9	9	9	9	9	9	9	1595	9	9	9	9	9	9	9	9	9	9	952	9	9	9	9	9	9	9	9	9	9	9	9	1750	9	9
1145	5722	12698180	305	305_5722	25118	16119	3781	6927	8373	8640	1681	3980	6219	1004	9719	889	7245	17414	11134	7582	1838	4959	2492	4347	16983	16011	15080	1488	6626	12735	4604	6159	3612	6044	19586	32704	11734	1389
1146	5880	13048797	305	305_5880	9	9	405	258	312	9	9	9	9	9	9	9	594	480	9	9	9	9	9	9	646	1220	525	9	9	9	9	9	9	9	9	9	9	9
1147	5937	13175270	305	305_5937	9	9	9	9	9	9	9	9	9	9	9	9	9	9	9	9	9	9	9	9	352	9	686	9	9	9	9	9	9	586	9	585	9	9
1148	434	964842	306	306_ 434	558	9	9	9	9	9	9	9	9	293	9	9	9	9	9	9	9	3292	9	9	9	9	9	9	9	9	9	1199	9	9	9	9	9	9
1149	5723	12700397	306	306_5723	4727	3023	632	1161	1522	1446	293	9	1277	9	1750	9	1196	3328	2034	1349	9	694	9	645	3078	3253	2964	9	1330	2406	715	868	617	1073	3686	6400	2188	9
1150	420	933738	307	307_ 420	9	9	9	9	9	9	9	9	9	9	9	9	552	9	9	9	9	9	9	9	298	9	9	9	5064	9	2978	9	9	9	9	9	9	9
1151	461	1024778	307	307_ 461	9	9	9	9	2588	9	289	9	9	9	2474	9	4251	608	2427	9	4544	2203	9	227	9	3639	9	806	9	1679	9	9	1212	2946	5318	9	9	9
1152	494	1098103	307	307_ 494	9	9	9	9	2063	9	9	9	578	787	9	909	9	9	9	9	1486	9	9	247	9	7198	9	9	2002	9	9	9	9	2063	2763	9	9	9
1153	575	1277938	307	307_ 575	9	9	9	9	767	9	9	9	9	517	9	9	9	9	9	9	9	9	9	9	9	2510	9	9	639	9	9	9	9	9	9	9	9	9
1154	657	1460017	307	307_ 657	865	9	9	9	9	9	9	9	512	722	9	3984	3719	9	9	9	9	9	9	581	1672	9	9	1949	9	784	9	9	9	9	2477	595	1335	9
1155	706	1568840	307	307_ 706	9	9	9	9	9	9	9	9	9	9	9	487	498	9	9	9	9	9	9	9	3639	9	9	9	9	9	9	9	9	9	9	9	9	9
1156	2806	6227033	307	307_2806	9	9	9	9	9	9	9	9	9	859	9	9	25104	9	9	9	9	9	9	9	9	9	9	9	9	284	9	9	3371	9	9	9	9	9
1157	2867	6362390	307	307_2867	9	9	9	9	9	9	9	9	9	9	9	9	17193	9	9	9	9	9	9	9	9	9	867	10166	9	159	9	9	4302	750	9	9	9	9
1158	3048	6764208	307	307_3048	9	9	9	9	1084	9	9	573	9	2004	9	9	842	9	9	9	9	4441	570	612	883	9	9	9	9	886	1250	9	9	233	9	1434	9	9
1159	3092	6861950	307	307_3092	9	9	9	9	9	9	9	9	9	3138	9	9	9	9	9	9	9	9	9	190	9	9	9	1021	9	9	9	9	3304	9	9	9	9	9
1160	3143	6975130	307	307_3143	9	9	9	9	9	1815	9	9	9	1411	9	9	9	9	9	9	9	9	9	9	9	9	9	463	9	9	9	9	890	9	9	9	9	9
1161	3495	7756777	307	307_3495	9	9	9	9	9	9	9	9	9	9	9	9	9	9	9	9	9	9	9	9	9	9	9	9	1203	9	9	9	9	2295	9	5571	9	9
1162	3569	7921120	307	307_3569	9	9	9	9	9	9	9	9	9	291	9	9	9	9	9	9	9	9	9	9	9	9	9	9	9	9	9	9	9	3472	9	12673	9	9
1163	3632	8061018	307	307_3632	9	9	9	9	9	9	9	9	9	711	4644	9	9	9	9	9	9	9	9	9	9	9	9	9	9	9	9	9	9	6320	9	23110	9	9
1164	4709	10450151	307	307_4709	9	9	9	9	954	9	1223	9	9	9	9	9	9	9	9	9	3002	9	9	9	9	9	1095	9	9	9	9	9	9	9	9	9	9	9
1165	5054	11215805	307	307_5054	670	9	9	9	9	9	9	9	9	9	9	9	9	9	9	9	9	1300	9	1351	411	9	550	9	684	780	9	9	9	9	9	9	9	9
1166	5225	11595405	307	307_5225	1107	9	9	9	9	9	9	9	9	9	9	9	9	763	489	9	9	1140	9	9	283	9	339	9	9	702	9	9	9	9	858	9	9	9
1167	5336	11841673	307	307_5336	9	9	9	9	9	9	9	9	9	9	9	9	685	9	9	9	9	9	9	343	9	9	9	9	9	9	9	9	9	9	9	9	380	9
1168	5390	11961470	307	307_5390	56431	25503	10746	5030	17655	11800	2125	7685	14335	584	18290	2687	14898	29618	18213	19529	6301	13299	8389	5972	19795	14064	27856	3033	8716	23227	14993	11770	7910	14382	40408	38728	35670	1061
1169	5457	12110295	307	307_5457	11648	6718	9	3124	9	4996	9	9	9	9	9	9	9	9	3878	9	9	3470	9	769	9340	9	10075	9	9	8930	9	3139	9	9	9	9	6600	9
1170	5484	12170145	307	307_5484	14698	10510	5142	6210	7558	10624	1257	3616	9328	2208	13455	1682	9079	16176	8805	7630	2890	5434	1765	822	16897	7699	16212	1398	4377	15807	8865	4589	5045	5000	14255	22798	12878	925
1171	5568	12356565	307	307_5568	1925	9	9	9	616	9	9	9	2060	9	1203	9	2287	1548	934	606	9	9	9	560	9	1653	3112	9	711	1738	1867	9	381	876	2500	607	9	9
1172	5616	12463054	307	307_5616	3132	10595	1983	3025	2340	8047	2835	4666	5204	361	15566	1720	7578	4094	2224	1782	3321	1629	9	2952	9501	4893	7200	3408	3478	5934	5542	1945	2727	2188	7369	1898	3123	9
1173	5648	12534003	307	307_5648	9	9	9	9	797	9	9	9	702	9	9	9	1526	548	585	9	9	9	9	600	2495	645	454	9	386	1355	913	9	9	574	9	9	9	9
1174	5729	12713712	307	307_5729	9	9	9	9	9	9	146	9	429	9	9	9	9	9	9	9	9	9	9	356	922	9	651	9	9	811	9	9	9	9	9	929	9	9
1175	6203	13760985	307	307_6203	2886	2614	9	1413	9	9	101	9	9	310	9	9	525	9	9	2853	9	9	9	485	1747	9	1295	9	1171	1039	9	9	9	343	7400	4336	4197	9
1176	6283	13938374	307	307_6283	823	784	9	783	354	9	94	9	9	9	9	9	9	9	9	9	9	9	9	321	937	919	636	9	503	503	9	9	460	9	9	1151	9	9
1177	6375	14142500	307	307_6375	791	9	9	9	1467	9	397	9	1018	9	1424	9	1569	9	1519	9	9	9	9	414	806	2117	843	1342	9	918	659	9	867	520	9	9	9	9
1178	6483	14382143	307	307_6483	9	9	9	9	9	9	306	9	9	9	9	9	9	9	931	9	9	9	9	9	9	784	9	9	9	9	9	9	9	9	9	9	9	9
1179	461	1024778	308	308_ 461	1242	9	9	426	198	9	9	431	9	2080	9	9	9	9	9	9	9	9	9	9	9	528	9	9	380	164	9	2993	9	245	9	9	9	9
1180	4975	11040528	308	308_4975	9	9	9	9	9	9	9	9	9	9	9	9	396	9	9	9	9	9	9	9	9	293	9	9	9	493	9	9	9	9	9	9	9	9
1181	5390	11961470	308	308_5390	10623	5061	2033	833	3276	2155	9	1338	2742	9	3382	460	3006	5323	3598	3801	1127	2333	1532	1117	3788	2803	5478	9	1698	4440	3024	2099	1511	2759	7389	7124	6900	9
1182	5435	12061470	308	308_5435	9	9	9	349	9	9	9	9	862	9	9	9	556	9	9	9	9	9	9	9	9	9	1832	9	9	1632	9	9	9	582	9	9	9	9
1183	5482	12165695	308	308_5482	2685	1518	814	1075	736	2129	9	699	1811	9	2336	9	1531	3038	1709	1348	9	9	9	9	3105	1520	3148	9	699	3047	1603	9	918	955	2763	4292	2182	9
1184	5482	12165695	308	308_5482	9	2025	9	9	1462	9	9	9	9	9	9	9	9	9	9	9	9	9	9	9	1696	986	9	9	9	9	9	9	9	9	9	9	9	9
1185	5569	12358780	308	308_5569	9	9	9	9	9	9	9	9	9	9	9	9	9	9	9	9	9	9	9	9	408	270	556	9	9	264	9	9	9	165	9	9	9	9
1186	5613	12456405	308	308_5613	9	1961	9	650	461	1551	595	928	1016	9	3078	9	1479	979	9	9	531	9	9	516	1861	1129	1598	9	734	1165	1025	9	9	430	1446	9	9	9
1187	5645	12527362	308	308_5645	9	9	9	9	9	9	9	9	9	9	9	9	9	9	9	9	9	9	9	9	9	159	371	9	9	290	9	9	9	9	9	9	9	9
1188	384	853810	309	309_ 384	9	9	870	9	9	9	116	9	9	9	9	634	9	9	9	9	9	9	9	9	1090	453	9	9	9	9	484	9	9	9	9	9	9	9
1189	395	878262	309	309_ 395	2796	1129	614	1577	601	9	454	3800	9	1675	4219	4064	9	9	375	1745	9	1885	1060	1187	699	1596	1162	9	6222	1990	477	4570	9	3199	1826	2453	2193	325
1190	464	1031467	309	309_ 464	3312	9	9	9	9	1232	9	9	9	9	9	1996	9	9	9	3149	9	9	9	9	9	2495	9	9	9	683	9	9	9	3536	9	9	9	9
1191	526	1169150	309	309_ 526	9	9	9	9	9	9	286	9	9	9	2941	5325	9	9	9	9	9	9	9	9	551	1273	9	9	1484	588	9	9	9	3501	449	9	9	9
1192	571	1269075	309	309_ 571	9	9	292	9	791	9	9	9	9	9	5007	9	9	9	821	9	9	9	9	461	9	1326	562	3194	372	776	989	9	9	5066	9	9	9	9
1193	620	1377835	309	309_ 620	9	9	771	9	565	9	9	9	9	9	9	9	9	9	9	9	9	9	9	9	9	448	9	9	9	452	9	9	9	1299	9	9	1182	9
1194	691	1535508	309	309_ 691	9	9	9	9	9	4314	9	9	9	9	542	9	9	9	9	9	9	9	9	9	9	9	9	9	9	9	9	9	9	380	9	9	9	9
1195	2843	6309112	309	309_2843	490	9	9	9	9	9	9	1676	9	9	9	1769	9	9	9	9	9	9	9	9	9	9	9	9	9	9	9	9	9	9	9	9	9	9
1196	3142	6972913	309	309_3142	1477	9	9	9	9	9	9	25516	9	9	9	959	9	9	9	9	9	9	9	9	9	9	9	9	9	9	9	9	9	9	9	9	9	9
1197	3346	7425990	309	309_3346	9	9	9	9	9	28918	9	3910	9	9	9	74368	9	9	9	9	9	9	9	9	9	350	9	9	9	9	9	9	9	9	9	9	9	9
1198	3459	7676847	309	309_3459	9	9	397	4106	9	81225	9	9	9	9	9	9	9	9	9	9	9	9	9	9	9	1122	9	9	9	9	9	9	9	9	9	9	9	9
1199	3597	7983302	309	309_3597	9	9	9	9	270	2241	9	9	9	679	9	9	9	9	9	9	9	9	9	9	9	224	9	9	9	9	396	9	712	9	2140	9	9	9
1200	4258	9448742	309	309_4258	4487	1813	1547	9	9	1015	9	9	9	827	9	9	9	9	9	9	9	9	9	9	9	1430	475	9	9	9	522	30530	9	9	9	9	1405	9
1201	4708	10447937	309	309_4708	9	9	9	9	257	9	361	9	9	9	9	9	9	9	9	9	968	9	9	9	9	9	9	9	9	9	9	9	9	9	9	9	9	9
1202	5110	11340003	309	309_5110	2266	9	9	9	9	1047	9	1472	9	9	9	9	9	1587	785	9	9	9	9	9	1850	365	584	9	9	1945	9	9	9	9	1796	1667	9	9
1203	5163	11457745	309	309_5163	3127	905	530	9	621	1086	9	2276	657	9	1796	9	9	2473	1506	9	9	9	9	9	1833	1409	908	9	486	2267	9	9	538	1230	2268	2258	9	9
1204	5199	11537628	309	309_5199	9	9	9	9	519	782	9	1308	9	9	1194	9	9	9	1633	9	9	9	9	9	9	521	9	9	9	9	9	9	9	881	1840	736	9	9
1205	5241	11630894	309	309_5241	7696	8136	4903	3920	5797	9690	1534	7436	12300	2482	12868	9	6215	13464	7388	9	2715	7661	2053	989	11720	3481	8035	9	3154	14833	4925	4286	4086	4634	7884	8625	8323	830
1206	5272	11699636	309	309_5272	9	9	9	9	9	9	242	9	9	2467	9	9	9	9	9	9	9	9	9	9	9	467	9	9	9	9	9	9	9	9	9	9	9	9
1207	5375	11928208	309	309_5375	1293	9	313	9	429	9	9	9	9	9	9	9	9	9	9	1311	9	9	9	9	9	344	511	9	9	656	9	9	9	9	1154	666	9	9
1208	5485	12172360	309	309_5485	9	9	292	9	9	9	9	9	9	9	1087	9	9	9	9	9	9	9	9	9	9	9	9	9	9	9	9	9	1111	9	9	9	9	9
1209	5571	12363210	309	309_5571	9	9	755	9	9	761	452	9	9	9	9	9	9	9	9	9	9	9	9	9	2249	9	9	9	9	4291	9	9	9	9	9	9	1084	9
1210	5615	12460838	309	309_5615	9	3897	2144	2316	9	2299	2051	1818	4199	604	2480	787	9	9	1702	9	9	1459	9	851	5579	9	7061	3885	9	9	9	9	9	9	2434	9	2248	9
1211	5660	12560612	309	309_5660	9	9	3086	9	1259	2817	9	1992	9	9	9	9	2053	9	1085	9	9	9	9	9	9	2163	9	596	9	3588	1746	9	9	9	3254	9	9	9
1212	5726	12707067	309	309_5726	9	9	9	9	9	9	138	9	926	9	9	9	2128	9	9	9	9	9	9	9	9	9	9	9	9	9	927	9	9	9	9	9	9	9
1213	5737	12731472	309	309_5737	39256	11706	3078	3306	1666	2439	973	1913	8027	9	2447	4021	4651	6693	1661	3326	981	2535	2060	1971	26175	2936	4837	1646	2735	4964	1873	9	578	1461	22413	4672	16016	620
1214	5767	12798034	309	309_5767	9	9	9	9	9	9	9	9	9	9	9	9	9	9	9	9	9	1792	9	9	9	9	9	9	9	9	850	9	9	724	9	9	9	9
1215	5808	12889024	309	309_5808	9	8975	1829	3726	1410	3540	1596	5041	3526	1083	6214	952	3623	9	9	900	2001	3457	1185	9	8126	2500	4511	1260	1660	3997	3195	2908	2254	1626	9	9	5296	9
1216	5885	13059875	309	309_5885	5495	4391	2891	4008	4576	4088	1380	2824	5735	1081	4943	876	4144	2476	2497	3198	5843	6386	4003	1524	5982	6171	6899	2469	2389	5560	7021	9	2789	4747	6260	8629	7057	946
1217	5951	13204095	309	309_5951	9	6736	9	9	9	9	9	9	9	356	9	9	9	9	9430	791	1884	9	826	9	9	9	9	9	9	2035	9	9	9	6059	9	9	2632	9
1218	5992	13292797	309	309_5992	9124	6374	2685	9	7180	6263	2200	3980	5593	2176	2445	1481	7213	10993	9779	4860	5614	7775	4029	1928	5235	15928	9377	9	4641	7467	4589	9	4568	3673	8034	10357	6809	1337
1219	5995	13299441	309	309_5995	9	5819	3287	9	5706	9	9	1659	7366	9	3468	9	8873	7951	9	9	6237	9	9	9	5728	12327	9	9	9	9	8052	9	9	4634	9	9	9	9
1220	6035	13388317	309	309_6035	7345	4033	3307	5733	8903	3786	1408	3425	7985	3180	9799	1242	9557	14402	13007	1146	9	9	9	1790	7035	21824	4541	4002	5614	9268	6519	2799	6440	6529	12470	9	4731	9
1221	6089	13508059	309	309_6089	9	9	9	9	9	9	348	9	9	9	9	9	9	9	9	9	9	9	9	9	9	9	299	9	9	904	9	9	9	9	9	9	9	9
1222	6215	13787619	309	309_6215	9	2718	9	9	9	9	9	784	1947	9	9	1029	9	1144	9	9	9	9	9	9	4743	9	9	9	9	9	9	9	9	9	2022	9	9	9
1223	6461	14333362	309	309_6461	1209	9	9	9	283	9	9	9	9	9	9	9	9	9	9	9	9	9	9	9	796	306	9	9	9	9	9	9	9	310	9	9	9	9
1224	6517	14457560	309	309_6517	9	9	9	9	1745	9	9	9	9	9	9	9	9	9	9	31638	9	9	9	9	9	381	9	9	9	9	9	9	9	9	9	9800	9	1201
1225	6563	14559658	309	309_6563	9	9	9	9	1879	9	9	9	9	9	9	9	9	9	9	2773	9	9	9	9	9	370	9	9	9	9	9	9	9	9	9	3832	9	9
1226	6620	14686125	309	309_6620	1759	1253	324	1202	727	792	173	9	527	9	9	9	882	9	9	1346	9	1218	9	9	2077	1363	1159	9	9	622	9	9	877	9	778	3050	9	466
1227	6685	14830338	309	309_6685	12544	4917	845	2232	18856	3677	763	3816	1083	1196	7997	9	4011	1092	7931	7193	1744	4861	3641	601	1688	5935	4995	1107	3900	2045	3902	4371	2688	8968	5535	4757	1486	1368
1228	6732	14934593	309	309_6732	9	9	9	9	9	9	9	9	9	9	9	9	9	9	9	608	9	9	9	9	466	9	9	9	753	9	9	9	9	9	9	9	9	9
1229	428	951503	310	310_ 428	9	9	9	9	9	9	9	581	9	9	1132	532	9	9	703	1749	9	9	9	9	9	944	217	9	1919	425	9	9	9	970	9	9	9	9
1230	518	1151383	310	310_ 518	9	9	9	9	9	9	9	9	9	9	652	9	9	9	9	9	9	9	9	9	9	9	9	9	740	9	9	9	9	813	9	9	9	9
1231	5241	11630894	310	310_5241	1518	1486	909	565	1065	1772	9	1482	2347	9	2455	9	1187	2674	1330	9	9	1267	9	9	1789	9	1557	9	622	2999	908	9	806	863	1421	1692	1669	9
1232	5614	12458625	310	310_5614	9	610	9	9	9	9	348	9	556	9	9	9	9	974	9	9	9	9	9	9	730	9	1589	9	9	889	9	9	9	9	636	9	9	9
1233	5736	12729257	310	310_5736	7648	2077	9	9	9	9	9	9	1383	9	9	714	849	1661	9	9	9	9	9	425	4933	507	1019	9	729	801	9	9	9	9	4353	622	2922	9
1234	5818	12911239	310	310_5818	9	1686	9	9	9	9	9	929	9	9	1084	9	9	1038	9	9	9	9	9	9	1954	572	800	9	9	823	499	9	9	9	1054	9	9	9
1235	5885	13059875	310	310_5885	1056	714	9	9	615	9	205	9	9	9	636	9	659	9	9	568	803	945	9	9	707	1223	1442	9	670	1108	1247	9	9	897	1287	1068	1518	9
1236	5961	13224027	310	310_5961	9	1224	9	9	1179	839	346	617	1358	9	9	9	1814	2263	1760	9	1054	888	9	9	931	3026	1868	482	9	1554	1662	9	766	9	1761	1782	1160	9
1237	5995	13299441	310	310_5995	9	9	9	9	947	9	9	9	9	9	9	9	9	9	9	9	9	9	9	9	1007	2291	9	9	9	9	9	9	9	9	9	719	9	9
1238	5994	13297227	310	310_5994	1660	878	9	1069	1668	9	9	484	1581	459	1787	171	1879	2801	2418	9	9	9	9	9	1508	4313	874	9	1103	1831	9	9	1099	1245	2480	1053	9	9
1239	6221	13800903	310	310_6221	9	448	9	9	9	9	9	9	9	9	9	9	9	9	9	9	9	9	9	9	1063	9	9	9	9	9	9	9	9	9	539	9	9	9
1240	6516	14455343	310	310_6516	9	9	9	9	9	9	9	9	9	9	9	9	9	9	9	5612	9	9	9	9	9	9	9	9	9	9	9	9	9	9	9	1677	9	184
1241	6686	14832553	310	310_6686	2241	904	9	9	3288	9	9	609	9	9	1430	9	9	9	1530	1295	9	9	9	9	181	988	752	9	642	9	623	9	9	1834	971	868	9	9
1242	402	893823	311	311_ 402	9	795	1192	2148	3793	1141	680	9	9	9	1754	409	9	9	1906	9	2216	9	9	730	703	1692	1326	9	1471	1797	3145	2417	2668	2368	9	3233	9	9
1243	410	911535	311	311_ 410	5389	1050	9	9	1112	9	416	9	9	991	2139	276	9	9	2456	10574	9	3785	1483	9	9	3436	1414	1359	4490	2126	9	9	740	1111	2493	2175	5675	1143
1244	505	1122528	311	311_ 505	9	9	9	9	578	9	9	9	9	9	9	9	9	9	9	9	9	9	9	9	9	9	9	9	1428	811	9	9	359	660	9	618	9	9
1245	534	1186918	311	311_ 534	9	9	9	9	374	9	9	9	9	9	9	9	9	9	9	9	9	9	9	9	9	9	9	309	708	582	9	9	244	9	9	9	9	9
1246	655	1455578	311	311_ 655	9	9	9	9	224	9	9	9	9	9	9	9	9	9	9	9	9	9	5711	514	9	9	948	3116	831	602	9	9	155	9	9	9	9	9
1247	800	1777512	311	311_ 800	9	9	9	9	9	9	294	9	9	9	662	9	9	9	1806	9	759	9	9	9	9	9	9	9	9	9	9	9	9	9	1821	9	9	9
1248	3255	7223852	311	311_3255	1516	9	9	9	9	9	9	9	9	507	9	9	9	9	9	9	9	9	1716	9	9	9	113	9	9	9	9	9	9	9	7210	9	9	9
1249	4507	10001660	311	311_4507	9	9	9	9	9	9	9	1170	9	9	9	9	9	9	9	9	9	9	9	9	9	9	469	9	9	9	9	752	9	9	9	9	9	9
1250	4835	10729816	311	311_4835	9	9	9	9	137	9	9	9	9	9	9	9	9	9	9	9	9	9	9	6372	9	9	9	9	479	9	9	9	9	9	9	9	9	9
1251	5244	11637538	311	311_5244	9	9	9	9	276	9	173	1296	9	273	9	9	9	9	9	9	9	9	9	9	9	9	9	9	9	276	9	9	410	315	9	9	9	9
1252	5373	11923777	311	311_5373	9	9	9	9	9	9	9	9	9	9	9	9	9	9	9	9	9	708	9	9	9	9	547	9	432	9	9	807	236	9	9	567	9	9
1253	5445	12083662	311	311_5445	9	9	9	9	9	9	9	9	9	9	9	9	9	9	9	9	9	1327	9	948	9	9	757	9	464	1254	9	9	308	9	9	1311	9	9
1254	5483	12167930	311	311_5483	9	656	9	9	9	9	9	9	9	9	9	9	9	9	9	9	9	734	9	9	9	9	9	9	9	9	9	9	267	9	9	494	9	9
1255	5548	12312213	311	311_5548	2496	2107	4082	4370	2477	953	368	3879	2396	3926	1519	1286	3904	17256	3182	6626	1007	3048	1416	9	5831	2232	3122	2196	1347	2867	1810	3080	1288	3849	3275	8644	2213	576
1256	5653	12545075	311	311_5653	9	9	9	786	9	9	9	9	9	9	1139	9	9	9	9	9	9	9	800	9	9	9	695	9	9	9	9	9	2845	922	9	9	9	9
1257	5709	12669347	311	311_5709	942	9	9	9	197	9	9	9	695	9	9	9	9	4265	9	9	9	9	9	9	9	9	449	9	9	9	9	9	9	218	9	9	9	9
1258	5840	12960020	311	311_5840	6930	4470	8681	1451	9	9	898	3080	1672	1551	9	4647	7758	25094	9	9223	838	3711	8468	2708	22423	9	9936	3301	21278	48086	3936	26922	9	1156	7371	3921	9117	9
1259	5848	12977801	311	311_5848	9	9	4287	9	2984	2683	9	9	9	9	2390	9	9	9	1653	9	9	9	9	1478	9	6141	8900	1284	9	9	3242	9	1325	480	9	1515	9	729
1260	5895	13082073	311	311_5895	9	9	9	9	9	9	9	9	9	9	9	9	2268	9	9	9	9	2309	9	1093	9	9	9	9	9	9	9	9	9	9	9	9	2868	9
1261	5897	13086503	311	311_5897	2220	2573	1969	9	812	9	9	9	1245	516	9	1042	1939	6084	9	9	9	1238	9	2601	7011	1695	1889	9	1363	2719	9	2434	1080	9	4067	2902	2668	9
1262	5945	13192986	311	311_5945	9	830	738	9	378	9	203	9	9	9	9	312	9	9	9	9	9	9	9	9	9	1224	9	470	445	9	520	1511	816	9	9	9	1117	9
1263	5987	13281722	311	311_5987	9	9	540	9	201	9	9	820	9	9	9	9	9	9	9	9	9	9	9	9	9	789	199	9	9	9	9	9	9	9	1231	9	9	9
1264	6067	13459296	311	311_6067	8893	3585	1655	955	722	1406	154	975	1960	580	837	3047	1768	2528	9	9	9	9	890	2909	18759	1594	444	748	754	1717	853	9	1085	353	6482	2033	2715	589
1265	6132	13603552	311	311_6132	9	9	9	1021	210	9	272	1755	474	9	9	272	9	9	9	9	9	1305	9	9	9	9	1268	9	668	1460	9	9	9	9	9	1702	9	509
1266	6186	13723305	311	311_6186	9	2883	2045	5787	2803	1230	821	2672	1433	4184	1262	888	2369	1643	1480	4654	1729	5101	3702	1690	4910	2433	6609	1391	2393	4516	3497	978	1905	3089	3951	12038	4639	2250
1267	6225	13809760	311	311_6225	9	9	584	2972	9	9	192	1572	9	9	388	9	9	9	9	2473	9	2146	9	9	9	920	9	9	864	1261	1020	1186	1319	428	9	2816	1366	9
1268	6262	13891818	311	311_6262	9	9	9	2946	494	9	9	9	9	654	9	9	9	9	9	9	9	9	9	9	9	9	705	9	9	9	9	9	999	9	9	9	9	9
1269	6318	14015986	311	311_6318	11941	7813	4108	11856	6920	4081	1641	4812	3321	3871	5656	1232	5957	6506	4076	9139	2871	9722	6810	3295	8843	11845	13541	2930	4568	7246	5323	6066	6329	4788	6707	17046	8032	4077
1270	6385	14164686	311	311_6385	1606	9	9	9	557	574	9	9	9	450	9	9	674	802	9	9	9	2332	9	9	9	9	9	9	840	1241	775	9	671	453	9	2107	9	9
1271	6401	14200195	311	311_6401	9	9	9	9	209	9	9	9	9	9	9	9	9	9	9	9	9	9	9	9	9	9	443	9	187	9	9	9	9	9	9	773	9	9
1272	6553	14537508	311	311_6553	1653	1836	9	9	9	9	9	9	458	9	9	1526	9	9	9	9	9	9	9	946	8009	9	253	365	9	9	9	9	9	9	1757	9	9	9
1273	6799	15083168	311	311_6799	9	9	9	9	721	9	1031	9	925	9	9	9	1533	1998	644	9	9	9	9	9	4147	9	2144	9	1981	712	9	9	813	252	9	905	9	9
1274	7018	15569115	311	311_7018	6143	1514	9	9	7003	9	307	2067	9	843	1004	9	9	9	2303	8812	9	9	1357	9	9	1293	2267	9	785	423	699	3655	1086	1551	1463	2257	9	2002
1275	7051	15642332	311	311_7051	9	9	9	9	9	9	9	9	9	9	9	9	9	9	9	5192	9	9	9	9	9	9	1455	9	9	9	9	794	9	9	9	9	9	9
1276	9715	21547976	311	311_9715	9	9	9	9	9	9	9	9	9	9	1643	782	9	10085	2181	5961	6793	7306	7348	9	9	9	9	9	565	792	9	9	560	9	9	9	9	9
1277	433	962625	312	312_ 433	907	593	1115	989	310	9	278	9	9	798	529	9	9	9	9	2435	543	1488	1653	9	9	877	336	9	1085	9	9	2883	9	387	1281	936	1689	9
1278	482	1071455	312	312_ 482	299	9	9	9	322	9	9	9	9	9	9	9	9	9	9	9	9	9	9	9	9	9	9	9	285	9	9	1806	9	474	9	9	9	9
1279	5560	12338792	312	312_5560	457	9	772	9	432	9	9	9	9	641	9	9	9	3201	9	1214	9	9	9	9	1034	9	463	9	9	9	9	9	9	665	9	1446	9	9
1280	5842	12964487	312	312_5842	1262	779	1665	9	9	302	9	9	9	9	9	865	1328	5237	9	1992	9	9	1425	419	4491	9	1895	9	3916	9280	599	5105	9	9	1427	564	1542	9
1281	5911	13117592	312	312_5911	9	9	9	9	498	9	9	9	9	9	9	9	9	9	9	9	9	9	9	484	1455	9	9	9	9	9	9	9	9	9	692	9	9	9
1282	6068	13461510	312	312_6068	1625	596	9	9	9	9	9	9	9	9	9	497	9	9	9	9	9	9	9	565	3822	9	9	9	9	9	9	9	9	9	1142	417	9	9
1283	6187	13725518	312	312_6187	9	457	367	918	451	9	9	9	9	969	9	9	9	9	9	1312	9	9	786	377	1217	9	1418	9	9	840	9	9	9	572	738	2220	865	420
1284	6330	14042682	312	312_6330	2362	1344	666	2214	1235	689	260	768	9	739	834	162	1085	1353	681	1775	454	1611	1156	592	1873	2105	2459	9	879	1341	986	1136	1078	897	1391	3464	1601	789
1285	7017	15566901	312	312_7017	1042	9	9	9	1255	9	9	9	9	9	9	9	9	9	9	1604	9	9	9	9	9	9	9	9	9	9	9	9	9	9	9	224	9	312
1286	383	851593	313	313_ 383	9	9	9	9	9	371	9	9	9	9	9	9	9	9	9	9	9	9	9	9	9	9	441	594	9	9	9	9	9	9	9	9	9	9
1287	409	909317	313	313_ 409	1498	855	9	668	9	9	9	9	9	9	970	9	9	9	9	9	9	9	9	9	9	587	9	9	3268	9	9	9	9	1335	9	456	9	9
1288	444	987013	313	313_ 444	2750	2651	3899	2403	2210	9	4068	2510	9	3401	2211	9	537	984	36322	6036	2142	7368	8722	9	9	2840	25539	9	1798	2133	1745	14639	976	3507	2761	3285	7524	9
1289	500	1111405	313	313_ 500	763	9	9	1098	9	9	1129	9	9	1332	9	9	9	9	9	2629	9	2589	3247	9	9	9	9	9	1075	9	390	6006	9	985	9	9	1366	9
1290	553	1229107	313	313_ 553	300	9	9	9	9	9	9	9	9	9	9	9	9	9	9	9	9	9	9	9	9	9	9	9	483	9	9	3754	9	9	9	9	9	9
1291	630	1400037	313	313_ 630	9	9	9	9	822	9	17136	9	9	9	9	9	9	9	128454	9	5189	9	9	9	9	9	86082	9	9	9	9	9	9	268	9	9	9	9
1292	4625	10263585	313	313_4625	9	9	9	9	9	9	9	9	9	9	9	9	9	314	9	9	9	9	9	917	9	590	9	9	9	9	9	9	9	9	9	9	9	9
1293	4713	10459015	313	313_4713	9	9	9	9	9	2101	9	9	9	9	9	9	9	494	9	9	9	9	9	575	9	9	9	9	9	9	9	9	9	9	9	9	9	9
1294	4874	10816355	313	313_4874	9	9	9	412	9	9	9	9	9	9	9	9	9	425	9	440	9	9	9	9	9	9	9	9	9	9	9	9	9	9	9	9	9	9
1295	5307	11777260	313	313_5307	9	9	9	9	9	9	682	9	9	9	9	9	1359	1227	9	600	9	9	9	9	1386	9	513	9	9	9	460	9	2717	514	9	9	1253	37590
1296	5386	11952610	313	313_5386	9	9	9	9	9	9	365	9	9	9	9	9	1501	2763	560	9	9	9	9	9	1382	9	9	9	9	9	9	9	404	9	9	9	9	9
1297	5456	12108082	313	313_5456	370	744	9	1914	9	9	9	9	9	9	9	243	9	1613	884	605	9	9	9	700	1082	317	325	9	9	9	9	9	629	9	694	9	9	11590
1298	5512	12232244	313	313_5512	9	9	9	9	9	9	867	9	9	9	9	9	9	309	9	9	9	9	9	9	9	9	9	9	9	9	9	9	9	9	9	9	9	968
1299	5653	12545075	313	313_5653	9	9	9	9	9	9	299	9	9	9	9	9	9	9	9	536	9	9	9	9	9	9	9	9	202	9	9	9	9	9	9	9	9	76443
1300	5869	13024365	313	313_5869	9	9	9	1382	9	979	6659	792	9	9	840	283	9	695	9	9	9	9	9	9	851	9	417	9	152	9	9	9	16072	422	9	700	9	9
1301	5983	13272860	313	313_5983	661	9	9	9	9	9	9	9	9	9	9	9	9	9	9	558	9	9	9	9	9	310	497	9	492	1538	9	9	9	9	9	9	9	9
1302	6070	13465941	313	313_6070	1225	9	9	9	9	9	9	9	9	9	9	9	9	1148	9	9	9	9	9	9	1469	9	9	9	198	9	9	9	9	9	9	9	9	9
1303	6137	13614622	313	313_6137	9	992	997	2227	1160	9	816	2525	9	1009	9	1262	1838	3000	538	5810	9	2086	2688	854	4709	598	11961	9	1762	4274	9	19362	9	9	9	2178	9	1822
1304	6169	13685608	313	313_6169	9	9	9	350	9	9	9	9	9	9	9	9	9	9	9	9	9	9	9	9	1697	9	9	9	9	9	9	9	9	9	9	9	9	671
1305	6213	13783154	313	313_6213	824	9	2153	1601	856	574	341	2176	9	4028	9	3394	3169	7428	592	13542	9	2790	8005	1507	13091	731	6738	1120	1158	2074	1272	32727	545	481	3937	5064	5149	2198
1306	6316	14011557	313	313_6316	430	9	9	217	9	9	9	9	9	9	9	724	9	454	9	9	9	9	9	9	9	9	9	9	9	9	9	9	9	9	9	9	9	1233
1307	7190	15950597	313	313_7190	479	9	9	9	9	9	9	9	9	9	9	9	9	9	9	9	9	9	9	9	649	9	9	9	314	9	9	9	9	9	9	9	9	9
1308	415	922620	314	314_ 415	707	9	940	9	2282	9	1425	382	9	978	1696	9	9	9	6933	786	1584	1864	1395	9	9	1180	4089	9	1095	427	1112	2065	816	1765	726	637	965	9
1309	516	1146950	314	314_ 516	9	9	9	9	366	9	9	9	9	9	9	9	9	9	3184	9	618	9	9	9	9	9	9	9	9	9	9	9	309	543	9	9	9	9
1310	628	1395603	314	314_ 628	9	9	9	9	9	9	2599	9	9	9	9	9	9	9	19600	9	1039	9	9	9	9	9	12782	9	9	9	9	9	9	9	9	9	9	9
1311	4727	10490107	314	314_4727	9	9	9	9	9	9	175	1057	9	9	9	9	9	9	9	1144	9	9	831	9	9	222	857	9	9	9	2086	9	9	9	9	1147	9	9
1312	5030	11162560	314	314_5030	9	9	9	9	9	9	9	9	9	9	9	412	9	329	9	9	9	9	9	854	9	9	9	9	9	9	9	9	9	9	9	9	9	9
1313	5870	13026580	314	314_5870	9	9	9	9	9	9	1221	9	9	9	9	102	9	9	9	9	9	9	9	9	9	9	9	9	9	9	9	9	2959	9	9	9	9	9
1314	6136	13612407	314	314_6136	9	9	9	9	9	9	9	421	9	9	9	193	9	481	9	1043	9	9	9	9	797	9	2390	9	9	666	9	3744	9	9	9	9	9	455
1315	6216	13789832	314	314_6216	9	9	369	9	9	9	9	310	9	732	9	623	9	1419	9	2537	9	9	1447	9	2337	9	1427	9	9	9	9	6230	9	9	636	866	859	499
1316	454	1009258	315	315_ 454	3562	2155	2208	2915	13888	1618	3053	2826	2291	9	10402	38169	3397	1890	8566	2632	9089	2268	4134	1294	1720	7563	2716	3090	5017	2356	8103	2061	17520	8804	2692	3240	3516	1900
1317	462	1027032	315	315_ 462	9	9	1581	9	9	9	2576	9	991	9	9	9	9	9	6938	9	3846	9	9	9	9	9	9	9	2019	9	9	9	9	3082	9	9	9	9
1318	514	1142517	315	315_ 514	9	9	1055	1433	4813	9	1210	9	1214	9	3017	20210	1613	9	3778	9	2377	9	9	9	9	1239	1650	9	1407	9	3371	9	5034	2381	9	9	9	9
1319	551	1224638	315	315_ 551	9	9	358	1837	1955	9	901	291	1237	9	9	14999	719	9	2310	9	1624	9	9	9	9	9	9	9	9	9	2626	9	1011	1178	9	9	9	9
1320	628	1395603	315	315_ 628	8292	3920	3038	6430	14377	9	4618	5036	2519	1861	7554	52377	9290	1942	10485	4821	11606	3891	15798	5118	2151	12099	5900	10683	2910	1821	5081	1684	5040	2033	3905	10056	4980	4351
1321	702	1559972	315	315_ 702	9	9	9	9	9	9	9	9	9	9	9	9	342	9	9	9	9	9	1090	9	9	9	9	9	235	9	480	9	9	9	9	9	9	9
1322	1011	2245885	315	315_1011	9	9	9	9	496	2260	9	9	9	9	9	9	1357	9	9	9	9	9	9	9	9	630	9	1455	189	497	9	9	9	282	9	9	9	9
1323	1045	2321417	315	315_1045	9	9	9	9	9	576	9	9	9	9	9	9	1294	9	9	9	9	9	9	9	9	703	9	9	9	9	9	9	9	9	9	9	9	9
1324	1133	2516815	315	315_1133	9	9	9	9	317	9	9	9	9	9	9	9	1378	9	9	9	9	9	9	9	9	423	9	9	148	9	9	9	9	9	9	9	9	9
1325	1227	2725390	315	315_1227	9	9	9	9	9	9	9	9	9	9	9	9	1877	9	9	9	9	9	9	9	9	9	579	3994	158	9	9	9	9	9	9	9	9	9
1326	1299	2885095	315	315_1299	9	9	9	9	508	9	9	9	9	9	9	9	1776	9	9	9	9	9	9	9	9	453	9	3756	257	9	9	9	9	212	9	9	9	9
1327	3867	8582830	315	315_3867	9	1885	563	9	9	9	9	9	9	9	9	267	9	9	9	9	9	9	9	9	9	9	9	9	9	9	9	9	9	9	6427	9	9	9
1328	3942	8749300	315	315_3942	9	9	5309	9	9	9	9	9	9	9	9	9	9	9	9	9	9	9	9	7712	9	9	9	9	9	9	9	9	9	9	2505	9	5892	9
1329	3982	8835903	315	315_3982	9	9	815	9	9	9	9	9	9	9	9	9	9	9	9	9	9	9	9	9	9	9	9	9	152	9	9	9	9	9	946	9	9	9
1330	4394	9750760	315	315_4394	9	9	9	9	9	9	280	39686	9	9	9	9	9	9	9	9	9	9	9	591	9	9	9	9	9	9	9	8662	9	9	9	21712	9	3062
1331	4505	9997229	315	315_4505	9	9	531	9	263	9	9	9	9	879	9	9	9	9	9	9	9	658	9	9	9	9	9	9	9	9	9	9	9	9	9	600	579	6905
1332	4720	10474524	315	315_4720	9	9	9	9	1262	9	557	1307	9	9	9	9	9	9	9	1871	1757	9	9	9	9	9	1550	9	9	9	533	9	9	9	9	716	9	9
1333	4783	10614462	315	315_4783	9	9	9	9	503	9	37395	9	9	9	9	9	9	9	9	1077	892	9	9	971	9	9	9	9	9	9	9	9	9	9	9	9	9	9
1334	4886	10842999	315	315_4886	9	9	435	17926	9	9	1399	1133	824	9	9	523	1058	29133	9	7885	9	9	9	9	9	9	9	9	503	923	9	9	9	9	9	1861	9	9
1335	5032	11167010	315	315_5032	9	9	9	282	9	9	9	9	9	9	9	9	9	578	9	9	9	9	9	9	9	9	9	9	9	9	9	9	9	9	9	9	9	817
1336	5293	11746197	315	315_5293	9	9	1508	9	9	9	9	9	9	9	9	9	9	9	9	1655	9	9	9	9	9	9	9	9	9	9	9	9	9	9	9	9	9	154888
1337	5510	12227814	315	315_5510	9	9	9	597	9	9	9	9	9	9	9	9	9	9	9	3176	9	9	9	9	9	9	9	9	9	9	9	9	9	9	9	9	9	368975
1338	5634	12502969	315	315_5634	9	9	9	9	9	9	307	9	9	9	9	9	9	9	9	9	9	9	9	9	9	9	868	9	9	9	9	9	9	273	1774	9	9	40238
1339	6580	14597390	315	315_6580	4303	1234	463	614	9	2957	9	9	9	9	9	1568	1234	3478	931	1546	9	9	1279	509	4556	1975	6782	9	612	835	1339	9282	387	9	2240	2439	3610	9
1340	436	969277	316	316_ 436	9	9	9	9	1674	9	632	9	9	9	1226	5648	9	9	1831	9	1010	1454	9	9	9	1055	9	9	649	359	863	936	1980	1043	9	606	9	9
1341	473	1051428	316	316_ 473	9	9	9	9	9	9	9	9	9	9	9	4520	9	9	9	9	9	9	9	9	9	1031	9	9	374	9	9	9	9	9	9	9	9	9
1342	614	1364488	316	316_ 614	1335	554	9	9	1980	9	608	9	9	9	1007	7468	1242	9	1276	802	1541	875	2202	785	9	2737	729	1452	424	9	9	9	673	9	9	1803	954	609
1343	4393	9748457	316	316_4393	9	9	9	9	9	9	9	6846	9	9	9	9	9	9	9	9	9	9	9	9	9	9	9	9	9	9	9	1433	9	9	9	3697	9	9
1344	4724	10483450	316	316_4724	9	9	9	9	5680	9	8748	9	9	9	9	9	9	677	9	913	20958	9	9	9	990	9	8810	9	9	825	9	9	9	9	9	457	9	840
1345	4763	10570033	316	316_4763	9	9	9	9	600	9	7215	9	9	9	9	9	9	9	9	9	7216	9	9	9	9	9	367	9	9	9	9	9	9	9	9	9	9	9
1346	4886	10842999	316	316_4886	9	9	9	3039	9	9	199	9	9	9	9	9	9	4853	9	1315	9	9	9	9	9	9	9	9	9	9	9	9	9	9	9	9	9	9
1347	6579	14595175	316	316_6579	853	9	9	9	9	9	9	9	9	9	9	9	9	470	9	9	9	9	9	9	734	9	1330	9	9	9	9	1744	9	9	9	9	581	9
1348	329	731727	317	317_ 329	9	9	751	9	9	9	9	9	9	9	9	9	250	9	9	9	9	9	9	540	698	9	9	339	269	505	9	1041	9	439	686	9	9	9
1349	338	751685	317	317_ 338	578	9	9	9237	9	9	9	6003	9	1908	9	9	288	1024	9	460	9	1505	2234	182	552	9	429	9	547	1673	256	2497	9	9	9	5021	9	1336
1350	420	933738	317	317_ 420	9	9	9	1611	2039	602	2348	2895	589	9	4508	1980	5287	540	8401	9	2397	9	9	2156	915	4041	885	2328	4094	2910	3871	9	2033	3463	9	9	9	9
1351	478	1062552	317	317_ 478	891	9	9	1277	9	9	9	9	9	9	9	1267	2773	9	9	9	9	9	9	9	9	9	9	9	9	1630	9	9	9	578	9	9	9	9
1352	502	1115838	317	317_ 502	584	9	1358	2056	9	9	9	6412	9	9	9	9	9	9	9	9	9	9	9	9	9	20406	159	641	2175	2365	1148	9	9	9	9	9	9	509
1353	527	1171368	317	317_ 527	564	9	9	9	9	9	9	9	9	9	9	843	9	9	9	9	9	9	9	823	9	30743	9	9	9	9	9	9	9	9	9	9	9	9
1354	575	1277938	317	317_ 575	9	9	555	758	9	9	9	9	9	9	9	9	712	9	9	9	9	9	9	265	9	66151	9	335	9	650	9	9	9	9	9	9	9	197
1355	632	1404508	317	317_ 632	581	9	9	9	9	9	9	9	9	9	9	1484	9	9	9	9	9	9	9	9	9	4569	9	9	9	9	9	9	9	9	9	9	9	9
1356	3666	8136552	317	317_3666	689	9	9	626	9	9	9	9	9	9	9	9	9	9	9	1355	9	9	9	9	390	9	9	9	377	9	257	1547	9	9	1543	4970	9	978
1357	3787	8405177	317	317_3787	9	9	9	9	9	9	9	9	9	9	9	847	9	9	9	9	9	9	9	9	457	9	200	9	9	9	9	689	9	9	9	9	9	9
1358	3850	8545002	317	317_3850	9	9	433	9	9	9	9	9	9	9	9	9	9	766	9	9	9	9	9	9	331	9	247	9	9	9	507	1240	9	9	9	9	9	9
1359	3952	8771565	317	317_3952	9	9	9	9	9	9	2698	9	9	9	9	9	9	9	9	9	9	9	9	9	9	9	166	9	9	9	9	2376	9	9	9	9	9	9
1360	3993	8860313	317	317_3993	1634	9	9	9	9	9	1737	9	9	9	9	9	9	9	9	9	9	9	9	9	9	9	490	9	9	9	9	9	9	9	9	9	9	2373
1361	4106	9111243	317	317_4106	9	9	9	9	684	9	760	9	9	9	9	9	9	9	9	1427	9	9	9	9	9	9	1121	9	9	9	9	9	9	9	9	9	9	419
1362	4372	9701848	317	317_4372	9	9	9	9	9	9	9	1056	9	9	9	420	1693	1478	9	9	9	9	9	226	9	9	9	9	9	9	9	9	9	497	9	9	9	9
1363	4523	10037180	317	317_4523	9	9	9	586	9	9	430	9	9	9	9	2629	9	9	9	9	9	9	9	9	9	9	472	9	9	9	9	9	9	9	9	9	9	9
1364	4711	10454583	317	317_4711	9	9	9	9	8382	9	6764	9	9	9	9	9	528	9	9	1656	18496	9	9	9	900	9	6463	9	9	824	9	9	9	9	9	9	9	1281
1365	4750	10541133	317	317_4750	9	9	9	9	9	9	3333	9	9	9	9	9	9	9	9	9	7658	9	9	9	9	9	2362	9	9	9	9	9	9	9	9	9	9	9
1366	5638	12511825	317	317_5638	9	9	9	9	9	8046	9	9	9	9	5131	9	9	9	9	9	9	9	9	9	9	9	9	9	9	9	9	9	9	627	9	9	9	1354
1367	370	822695	318	318_ 370	9	9	9	703	9	9	9	579	9	9	9	9	9	9	9	9	9	9	9	9	9	9	9	9	9	390	9	9	9	9	9	436	9	9
1368	422	938172	318	318_ 422	9	9	9	9	9	9	230	9	9	9	439	176	9	9	931	9	9	930	9	9	9	462	9	9	340	9	9	9	9	333	9	9	9	9
1369	4722	10478992	318	318_4722	9	9	9	9	1588	9	1325	9	9	9	9	9	9	9	9	9	3306	9	9	9	9	9	1559	9	9	9	9	9	9	9	9	9	9	9
1370	410	911535	319	319_ 410	9	9	1029	9	9	9	162	640	1229	9	9	9	9	1065	9	9	9	9	9	635	601	9	309	1464	9	9	9	9	9	9	9	1442	9	9
1371	490	1089198	319	319_ 490	9	9	9	1584	9	9	9	9	9	9	9	9	9	9	9	1003	9	9	9	9	9	9	9	9	9	9	9	9	9	9	9	2848	9	9
1372	724	1608825	319	319_ 724	9	9	9	2786	9	9	9	9	9	383	9	9	9	9	9	1354	9	9	9	9	9	9	9	9	9	9	9	9	9	9	9	5627	9	9
1373	3086	6848642	319	319_3086	9	9	9	9	9	9	9	9	9	9	9	9	9	9	632	864	9624	9	9	9	9	9	9	9	9	9	9	9	9	9	9	9	9	9
1374	3307	7339275	319	319_3307	9	9	9	9	9	9	9	9	9	9	9	9	9	9	9	11025	9	9	2161	9	9	1165	9	9	9	9	9	9	9	9	9	26159	9	9
1375	3569	7921120	319	319_3569	1217	9	9	9	9	9	9	9	12405	9	9	9	9	9	9	9	9	9	9	2252	9	9	9	9	9	9	9	9	9	9	4733	9	9	9
1376	5022	11144835	319	319_5022	9	9	9	9	9	9	9	9	9	9	9	1448	9	9	9	9	9	9	9	9	9	9	9	9	646	9	9	9	9	9	9	9	9	301
1377	393	873828	321	321_ 393	9	9	9	418	9	9	9	9	9	9	9	9	1881	9	9	9	9	9	9	925	285	9	9	9	9	517	1360	9	869	9	9	9	9	9
1378	447	993702	321	321_ 447	9	9	9	9	9	9	9	9	884	9	9	9	9	9	9	9	9	9	9	9	3954	9	1600	574	9	9	9	9	9	9	9	9	9	9
1379	463	1029248	321	321_ 463	1127	9	543	8451	229	2601	658	604	518	9	9	9	264	9	412	9	782	9	9	9	2720	386	644	9	1598	9	9	1301	9	9	9	9	584	377
1380	499	1109187	321	321_ 499	9	9	419	4356	9	9	200	9	9	9	9	9	9	9	9	9	9	9	9	9	1636	9	9	9	9	9	9	9	9	9	9	9	9	9
1381	554	1231323	321	321_ 554	996	9	9	990	9	9	9	9	9	9	9	9	9	9	9	9	9	9	9	9	555	9	9	9	9	9	9	9	9	9	9	9	9	9
1382	631	1402292	321	321_ 631	543	9	9	502	9	9	9	9	9	9	9	9	9	9	9	9	9	9	9	9	847	9	9	484	2690	305	380	925	9	9	9	1159	9	9
1383	708	1573310	321	321_ 708	9	9	9	297	9	9	9	9	183	9	9	9	9	9	9	9	9	9	9	9	8728	9	9	9	9	9	9	9	9	9	9	9	9	9
1384	744	1653220	321	321_ 744	9	9	9	269	9	9	9	9	9	9	9	2806	9	1977	9	9	9	9	9	9	11625	9	9	9	9	9	9	9	9	9	9	436	408	9
1385	809	1797493	321	321_ 809	9	9	9	280	9	9	9	9	1365	9	9	9	9	9	9	9	9	9	9	9	6039	9	9	9	9	9	9	9	9	9	9	9	9	9
1386	869	1930688	321	321_ 869	9	9	9	9	9	9	9	9	286	9	9	9	9	9	9	9	9	9	9	9	1734	9	529	9	9	9	9	9	9	9	9	9	9	9
1387	2780	6169323	321	321_2780	9	9	9	9	9	9	130	9	254	9	9	9	9	9	402	9	9	9	1036	9	9	9	9	9	9	9	9	9	9	9	9	9	9	9
1388	2809	6233680	321	321_2809	9	9	9	9	9	9	163	9	9	9	9	9	544	9	9	9	9	9	714	9	9	9	9	9	9	9	9	9	9	9	9	9	9	9
1389	2921	6482267	321	321_2921	9	9	9	9	9	9	253	9	340	9	9	9	9	9	419	9	9	9	9	9	9	9	9	9	9	9	292	9	9	515	9	9	9	9
1390	2969	6588857	321	321_2969	9	9	9	9	245	9	257	9	9	9	9	9	735	9	431	9	9	9	9	9	9	9	9	9	9	9	405	9	9	913	9	9	9	9
1391	3438	7630249	321	321_3438	9	9	9	9	9	9	9	3247	9	9	9	9	9	9	9	2003	9	9	9	9	9	9	9	9	9	9	9	9	9	9	9	6557	9	561
1392	3576	7936673	321	321_3576	9	9	9	9	9	9	9	9	247	9	9	9	9	9	9	9	9	9	9	9	9	9	9	286	9	9	9	9	1062	9	9	9	9	9
1393	3708	8229800	321	321_3708	9	15771	9	9	9	9	9	9	9	9	9	9	9	9	9	9	9	9	9	9	9	622	9	9	9	9	9	9	9	9	9	9	9	676
1394	3783	8396314	321	321_3783	713	11492	9	9	9	9	9	9	9	9	9	9	9	9	9	9	9	9	9	9	9	9	9	9	9	9	9	9	9	9	9	975	9	283
1395	3847	8538353	321	321_3847	4943	51489	9	9	9	9	9	9	9	9	9	9	9	9	9	9	9	9	1100	9	9	9	9	9	9	552	9	9	9	9	9	9	9	344
1396	4333	9615305	321	321_4333	9	9	9	9	9	9	9	9	9	9	9	9	9	9	9	2097	9	9	660	9	455	9	9	9	9	9	9	9	9	9	9	2450	9	266
1397	4808	10669890	321	321_4808	9	9	9	9	9	9	9	9	342	9	9	9	1502	9	9	9	9	9	9	9	9	9	9	9	9	9	9	9	9	9	9	9	9	464
1398	5641	12518505	321	321_5641	1914	1004	9	420	1128	9	306	422	442	9	9	9	931	9	752	9	354	9	9	330	1351	1060	1917	9	789	1476	9	9	9	651	845	1796	329	239
1399	5298	11757268	322	322_5298	9	9	4003	9	9	9	162	9	9	9	9	9	9	1470	9	9	9	9	9	9	9	798	742	9	9	2872	9	9	9	9	9	9	9	9
1400	5342	11854988	322	322_5342	9	9	4068	9	763	1129	398	9	1420	9	2475	413	6666	9	957	9	9	9	9	691	1383	9	9	3755	9	9	741	9	9	360	9	9	9	9
1401	343	762797	323	323_ 343	634	880	816	721	9	796	293	9	9	478	714	379	733	843	9	9	726	1214	9	969	869	706	656	760	339	845	418	1374	463	517	935	718	976	270
1402	462	1027032	323	323_ 462	681	796	9	9	9	9	9	9	9	9	9	9	2820	1448	9	9	506	9	9	618	1842	1680	9	1447	2761	9	248	560	682	9	1009	1025	9	9
1403	582	1293458	323	323_ 582	477	9	9	9	9	9	9	9	9	9	9	9	1588	9	9	9	9	9	9	9	9	347	9	9	4219	9	9	9	9	9	9	9	9	9
1404	631	1402292	323	323_ 631	1446	9	1576	9	1517	9	9	3456	2170	5727	3148	679	7809	2603	1067	9	2160	5800	9	1978	3459	2275	9	3814	2434	476	1273	4502	3058	9	2654	2076	1799	596
1405	681	1513330	323	323_ 681	9	9	9	9	9	9	9	9	9	9	9	241	9	9	9	9	9	9	9	217	9	9	9	9	9	9	9	1029	9	9	9	9	9	9
1406	2941	6526663	323	323_2941	9	9	9	9	837	9	9	9	9	9	9	9	9	9	9	9	9	9	9	9	9	9	9	9	9	9	5493	9	9	691	9	9	9	9
1407	3007	6673232	323	323_3007	9	9	9	9	1836	9	9	9	9	9	619	9	9	9	9	9	9	9	9	9	9	1959	9	9	9	9	6560	9	4302	1107	9	9	9	9
1408	3079	6833063	323	323_3079	9	9	538	9	387	1241	9	9	9	9	9	9	9	9	9	9	9	9	9	9	9	9	9	9	9	9	9	9	9	9	9	9	9	9
1409	3142	6972913	323	323_3142	9	9	2350	9	9	2242	9	9	9	9	9	9	9	9	9	9	9	9	9	9	9	9	9	9	9	9	407	9	9	9	9	9	9	9
1410	3183	7063983	323	323_3183	9	9	4807	9	9	9	9	9	9	9	388	9	2785	9	9	9	9	9	9	9	9	9	9	9	9	9	9	9	9	9	9	9	9	9
1411	3560	7901168	323	323_3560	9	527	9	9	9	9	9	1007	9	9	629	9	9	751	9	9	9	9	9	9	9	9	9	9	9	9	9	9	9	9	2972	9	784	9
1412	4296	9533058	323	323_4296	9	9	9	9	9	9	575	9	9	9	9	9	1813	9	9	3380	1067	9	9	9	9	9	9	9	9	658	9	9	9	9	9	4520	9	9
1413	4713	10459015	323	323_4713	9	9	9	9	9	9	9	460	9	9	9	9	9	702	9	1172	9	9	9	9	9	9	9	9	9	279	9	9	9	9	9	9	1017	9
1414	4775	10596663	323	323_4775	9	9	9	9	9	9	9	9	9	9	9	640	9	9	9	9	9	9	9	9	9	9	9	9	446	542	9	9	9	9	9	9	1464	9
1415	4948	10980614	323	323_4948	9	9	9	9	9	9	9	9	9	9	9	9	9	9	9	9	775	9	9	286	9	9	9	9	9	9	1487	612	9	9	9	9	9	9
1416	5005	11107132	323	323_5005	3463	1659	628	9	1341	9	931	780	1665	9	2385	9	1627	1251	1653	9	1034	9	9	468	2235	1543	1965	9	790	2764	2096	584	1013	1308	3572	2786	2084	9
1417	5182	11499902	323	323_5182	9	676	9	9	711	9	723	9	965	9	456	9	920	909	9	9	574	9	9	9	1024	677	683	9	363	1207	558	9	9	9	703	583	9	9
1418	5196	11530982	323	323_5196	805	9	9	9	9	9	1376	9	9	9	9	9	9	9	9	9	9	9	9	9	9	9	9	9	9	9	9	9	9	470	9	9	9	9
1419	5341	11852774	323	323_5341	9	9	777	9	9	9	9	9	9	9	9	9	1287	9	9	9	9	9	9	9	9	9	9	9	9	698	9	9	9	9	9	9	9	9
1420	5471	12141336	323	323_5471	9	800	9	1224	9	9	9	1249	9	9	9	9	9	987	9	9	9	9	9	9	9	9	9	9	9	1422	409	309	9	314	1082	774	9	9
1421	5651	12540647	323	323_5651	846	9	9	9	2402	9	9	9	9	9	965	9	9	9	9	1892	9	9	9	9	9	9	9	9	9	211	9	9	9	9	9	824	9	9
1422	5753	12766952	323	323_5753	9	9	9	9	9	9	9	644	9	9	9	9	9	624	9	9	9	9	9	9	1215	9	9	9	9	9	9	9	9	9	9	9	9	9
1423	8057	17870993	323	323_8057	1166	9	9	9	1544	9	9	733	590	9	423	9	971	826	9	9	9	1630	9	9	9	1278	947	1281	394	437	816	2596	9	916	1810	675	9	9
1424	430	955938	324	324_ 430	9	9	9	9	9	9	9	9	9	9	9	9	9	9	9	9	9	514	9	9	9	9	9	9	9	837	9	861	9	9	9	9	9	9
1425	439	975928	324	324_ 439	202	9	9	9	333	9	9	576	9	306	527	9	1956	902	9	9	542	932	9	397	575	616	9	949	947	627	2122	855	706	9	9	1097	9	9
1426	495	1100320	324	324_ 495	9	9	9	9	9	9	9	486	9	9	9	9	9	9	9	9	472	9	9	406	9	279	9	9	9	500	716	9	546	9	9	9	9	9
1427	621	1380083	324	324_ 621	9	9	9	9	9	9	9	480	9	865	9	9	1305	9	9	9	9	860	9	9	9	9	9	9	633	9	9	9	366	9	9	324	9	9
1428	5005	11107132	324	324_5005	456	9	9	9	9	9	9	9	9	9	545	9	9	9	9	9	9	9	9	9	9	280	9	9	9	549	9	9	9	9	473	821	9	9
1429	322	716190	325	325_ 322	9	9	9	9	9	9	9	9	9	9	9	9	9	9	9	9	9	9	9	348	9	9	9	9	9	305	9	558	9	9	9	9	9	9
1430	380	844898	325	325_ 380	9	9	9	9	9	9	9	9	9	9	9	9	9	9	9	946	9	9	9	9	9	9	9	9	9	448	9	874	9	9	9	9	9	9
1431	433	962625	325	325_ 433	9	9	6999	1253	4783	9	3890	5460	2331	1583	4886	1979	12683	3204	2231	2959	6542	5284	2593	6577	3114	2668	7496	11573	5404	12977	15891	6604	9146	1794	2064	4331	5782	895
1432	485	1078105	325	325_ 485	9	9	6334	9	9	9	9	9	9	9	2678	9	9	9	9	9	9	9	9	9	9	9	9	6020	3986	9	9	9	9	1121	9	9	9	9
1433	516	1146950	325	325_ 516	9	5951	3601	9	2373	24386	4592	9	1344	9	1572	9	5880	9	1321	9	1989	9	9	2823	9	1567	3374	3768	2054	4911	4846	9	3650	942	9	9	9	9
1434	555	1233542	325	325_ 555	9	9	9	9	9	9	9	9	803	9	9	9	2050	9	9	9	9	9	9	403	496	337	9	9	9	9	9	645	9	9	9	9	9	9
1435	603	1340100	325	325_ 603	9	9	9	9	3540	9	9	9	1824	9	9	658	3709	9	9	9	9	9	950	950	9	9	9	4000	377	628	9	9	659	9	9	9	9	9
1436	700	1555527	325	325_ 700	9	9	2791	9	1607	9	4348	9	754	9	1374	9	9	980	9	9	4144	9	1558	538	9	9	38968	1355	9	9	1141	9	781	9	9	9	9	9
1437	774	1719820	325	325_ 774	9	9	6813	9	934	1394	9	9	9	9	9	9	9	9	2545	9	6531	9	9	9	9	9	9	9	19679	9	737	9	9	3525	9	9	847	9
1438	869	1930688	325	325_ 869	9	9	6218	9	9	9	763	9	9	9	9	9	9	9	564	9	4372	9	9	9	9	9	1025	9	9	9	9	9	9	9	9	9	9	9
1439	1023	2272638	325	325_1023	9	9	9	9	9	9	1160	9	9	9	9	9	9	9	9	9	9	9	9	424	9	9	9	9	9	7904	9	9	9	9	9	9	9	9
1440	2568	5698835	325	325_2568	9	9	9	9	9	9	1397	666	9	9	9	9	9	9	9	9	9	9	9	9	9	9	3343	9	9	9	9	9	9	9	17341	9	9	9
1441	2617	5807607	325	325_2617	9	9	9	9	9	9	2611	864	9	9	9	9	9	9	9	9	9	9	9	9	9	9	8233	9	9	9	9	9	9	9	28769	9	9	9
1442	2653	5887464	325	325_2653	9	9	9	9	9	9	3420	636	9	9	9	9	9	9	9	9	9	9	9	9	9	9	7881	9	9	9	9	9	9	9	9	9	9	9
1443	2820	6258087	325	325_2820	9	9	9	9	9	9	771	1104	9	9	9	9	9	9	9	9	9	9	9	9	9	9	1048	9	9	9	9	9	9	9	9	9	9	9
1444	2950	6546649	325	325_2950	9	9	9	9	9	15095	9	2921	9	9	9	9	9	9	9	9	9	9	9	9	9	9	9	9	9	9	9	9	9	9	62294	9	9	9
1445	2987	6628798	325	325_2987	9	9	9	9	9	24207	9	4881	9	9	9	9	9	9	9	9	9	9	9	9	9	9	9	9	9	9	9	9	9	9	78701	9	9	9
1446	3356	7448155	325	325_3356	9	9	9	9	635	9	9	9	9	9	2954	9	9	9	164	9	9	9	9	9	2133	9	9	9	9	9	1014	9	9	209	9	9	9	9
1447	3559	7898952	325	325_3559	9	9	9	11393	9	9	9	9	9	9	9	9	9	9	9	9	9	9	9	9	9	9	9	9	794	9	9	2106	9	9	9	9	9	9
1448	3653	8107688	325	325_3653	9	9	9	9	9	9	9	9	9	9	9	9	9	9	9	9	9	9	9	9	9	9	9	9	243	1499	9	1831	9	9	9	9	9	9
1449	4296	9533058	325	325_4296	9	9	9	9	9	9	9	9	9	9	9	9	9	9	9	831	9	9	9	9	9	9	9	9	9	344	9	9	9	9	9	1341	9	9
1450	4345	9641902	325	325_4345	500	9	9	9	9	9	9	9	9	9	9	9	9	9	406	9	9	9	9	9	444	9	9	9	402	9	9	9	9	9	9	9	9	9
1451	4428	9826260	325	325_4428	725	843	9	9	9	9	9	9	9	9	9	9	9	702	638	753	9	9	9	9	919	9	9	9	600	9	9	9	9	9	9	9	9	9
1452	4509	10006102	325	325_4509	9	9	9	9	9	9	9	9	9	9	9	9	9	9	220	9	9	9	9	9	457	9	9	677	9	9	9	9	9	9	9	2982	9	9
1453	4561	10121509	325	325_4561	9	9	9	9	9	9	9	9	9	9	9	9	9	9	9	9	9	1178	9	9	394	9	9	9	9	575	9	9	9	9	569	9	9	9
1454	4634	10283564	325	325_4634	9	9	9	9	9	9	9	9	9	9	9	1943	9	9	9	9	9	9	9	9	9	9	9	9	9	421	9	9	9	221	9	9	9	9
1455	4685	10396856	325	325_4685	9	9	9	9	242	9	9	9	9	9	9	1263	9	9	9	9	1269	9	9	599	9	1545	436	9	1142	9	2429	9	9	1180	1419	2083	9	9
1456	4760	10563387	325	325_4760	1689	9	9	9	9	2715	9	9	2581	9	2382	395	2513	2409	1091	9	9	9	9	9	3796	9	9	9	673	4518	9	1435	9	9	1301	9	2324	9
1457	4918	10914012	325	325_4918	986	2195	1775	9	1470	1875	392	9	2277	9	2459	1223	4492	4667	2382	9	9	9	9	1752	9152	5059	1807	1177	2402	1320	1531	9	9	1152	3741	9	1240	9
1458	4951	10987260	325	325_4951	9	9	9	9	9	9	9	9	9	9	9	9	1581	9	9	9	9	9	9	9	3642	9	9	9	9	9	545	9	9	9	9	9	9	9
1459	4992	11078261	325	325_4992	1270	9	2030	9	9	9	209	2336	1456	9	9	784	3382	2778	1548	11584	9	922	2419	1511	7676	2812	1759	1184	547	1840	1268	2452	9	442	2329	9500	1311	9
1460	5041	11186976	325	325_5041	9	9	9	9	9	9	9	9	9	9	9	561	3398	9	9	9	9	9	9	1007	9	9	9	9	9	9	9	9	9	9	2737	9	9	9
1461	5081	11275663	325	325_5081	1849	7677	9	9	9	9	290	4805	5333	9	9	3353	4553	9	494	9	9	9	9	2478	21806	9	9	9	9	9	9	9	9	9	3387	9	9	9
1462	5133	11391178	325	325_5133	865	1610	9	9	9	9	9	9	9	9	9	9	9	9	649	9	9	9	9	9	9	9	9	9	9	9	9	449	9	9	538	9	9	9
1463	5178	11491032	325	325_5178	600	9	9	9	9	9	9	9	9	9	9	9	9	9	9	9	9	9	9	9	9	9	9	9	9	9	9	481	9	9	9	1004	9	9
1464	5232	11610911	325	325_5232	1208	9	9	9	9	9	301	9	9	9	9	9	630	9	9	9	9	1863	9	9	9	9	9	9	9	9	453	1271	9	9	685	9	9	9
1465	5314	11792762	325	325_5314	9	9	9	9	9	9	9	9	9	9	9	9	9	9	644	9	9	9	9	405	2098	9	9	9	9	9	9	9	9	9	9	9	9	9
1466	5440	12072581	325	325_5440	9	9	9	9	815	9	9	965	9	9	9	9	9	9	442	9	9	9	9	9	895	9	9	9	9	9	9	9	9	9	9	9	9	9
1467	5503	12212301	325	325_5503	9	3060	999	9	756	9	9	2532	1204	9	9	9	915	3650	525	9	9	1697	9	9	3027	1225	1191	9	556	1359	9	781	9	9	2369	1825	9	9
1468	5568	12356565	325	325_5568	9	9	9	9	756	9	9	524	9	9	9	9	552	9	862	9	9	9	9	9	9	9	9	9	568	541	9	9	9	9	9	9	9	9
1469	5631	12496305	325	325_5631	513	540	9	9	9	9	9	9	9	9	491	9	9	9	2534	9	9	9	9	9	9	9	1408	9	194	9	9	9	9	569	9	9	9	9
1470	5980	13266178	325	325_5980	1463	9	9	9	9	9	9	9	9	9	9	9	9	9	9	9	9	9	9	9	917	9	9	9	9	9	9	9	9	147	9	9	9	9
1471	6061	13445980	325	325_6061	9	9	9	9	9	9	9	9	9	9	9	9	9	9	9	9	9	9	9	9	1388	9	9	9	9	9	9	9	9	234	542	9	9	9
1472	9715	21547976	325	325_9715	9	9	9	9	9	9	405	1209	9	9	9	9	9	7339	474	9	1779	9	9	1214	9	1272	9	9	1245	1771	1731	1632	9	9	9	2657	9	751
1473	433	962625	326	326_ 433	9	9	1169	9	553	9	702	638	333	449	673	257	1876	9	9	9	806	9	9	849	9	9	1149	1507	810	1399	1968	9	1201	9	9	9	9	9
1474	508	1129220	326	326_ 508	9	9	379	9	182	3835	991	9	9	9	9	9	9	9	9	9	9	9	9	9	9	9	9	9	327	9	552	9	9	9	9	9	9	9
1475	618	1373402	326	326_ 618	9	9	9	9	434	9	9	9	9	1878	9	9	9	9	9	9	9	2427	9	9	9	9	9	9	9	569	9	9	9	9	9	9	9	9
1476	773	1717603	326	326_ 773	9	9	9	9	9	9	9	9	9	9	9	9	9	9	9	9	9	9	9	9	9	9	9	9	3055	400	9	9	9	443	9	9	9	9
1477	2942	6528880	326	326_2942	9	9	9	9	9	1389	9	498	9	9	9	9	9	9	9	9	9	9	9	9	9	9	9	9	9	9	9	9	9	9	9782	9	9	9
1478	2975	6602190	326	326_2975	9	9	9	9	9	2850	9	490	9	9	9	9	9	9	9	9	9	9	9	9	9	9	9	9	9	9	9	9	9	9	12236	9	9	9
1479	4736	10510050	326	326_4736	9	9	9	9	9	9	9	9	463	9	557	9	9	9	9	9	9	9	9	9	9	9	9	9	9	815	9	9	9	9	9	9	9	9
1480	4904	10882945	326	326_4904	9	9	750	9	267	9	9	9	654	9	9	9	1101	759	1743	9	9	9	9	9	1922	1218	1198	9	614	556	9	9	9	9	710	9	9	9
1481	4988	11069395	326	326_4988	9	9	543	9	9	9	9	526	9	9	9	9	9	526	774	2400	9	9	9	9	1464	993	581	9	9	669	9	9	9	9	9	1973	9	9
1482	5074	11260159	326	326_5074	9	1492	9	9	9	9	9	983	1154	9	9	613	9	752	9	9	9	9	9	9	4068	9	9	9	9	9	9	9	9	9	490	9	9	9
1483	374	831597	327	327_ 374	9	9	9	9	9	9	116	9	9	9	9	549	9	500	9	9	9	9	9	1188	1541	406	9	9	9	1046	536	9	577	384	9	9	9	9
1484	447	993702	327	327_ 447	2552	9	2365	540	781	9	1074	774	2267	331	2540	3129	6026	1644	1187	9	764	3978	459	5132	1750	597	910	2691	1818	1793	2653	9	1498	3174	2802	9	1024	552
1485	498	1106970	327	327_ 498	9	2058	9	9	9	2076	1488	9	597	9	1812	550	9	9	9	9	248	9	633	9	9	9	9	902	9	9	9	9	340	3066	9	9	9	9
1486	560	1244632	327	327_ 560	9	9	9	9	9	9	9	9	9	9	862	9	9	9	9	9	9	9	9	9	9	9	9	9	9	486	9	9	9	1316	9	9	9	9
1487	617	1371185	327	327_ 617	4351	9	9	9	9	9	9	2056	439	366	738	9	9	9	200	9	9	9	9	9	9	9	1479	9	9	9	9	9	9	228	2351	9	9	9
1488	659	1464452	327	327_ 659	9	9	9	9	9	9	9	9	410	9	9	9	1538	9	365	9	9	9	9	9	9	9	9	9	9	9	9	9	9	9	9	9	9	266
1489	715	1588827	327	327_ 715	6774	9	448	9	9	9	9	236	9	9	9	9	9	9	9	9	9	9	9	9	9	9	9	9	9	9	9	9	9	9	9	9	9	9
1490	877	1948415	327	327_ 877	9	9	2269	9	9	9	9	9	9	9	9	9	9	9	9	9	796	9	9	9	9	9	9	9	1613	9	9	9	9	9	9	9	9	9
1491	993	2205942	327	327_ 993	9	9	1202	9	9	9	9	9	9	9	9	9	9	9	9	9	9	9	9	9	9	9	9	9	15302	1552	9	9	2254	9	9	9	9	9
1492	1198	2661030	327	327_1198	9	9	9	9	9	9	9	9	9	9	9	9	9	9	9	9	9	9	9	9	9	9	16786	482	9	9	9	9	756	9	992	9	9	9
1493	1877	4167723	327	327_1877	9	9	9	9	9	9	9	9	9	9	9	9	9	9	9	9	385	9	9	9	9	9	9	9	9	9	408	9	345	9	9	9	9	9
1494	1893	4203198	327	327_1893	9	9	9	9	9	9	9	9	9	9	9	9	9	9	9	9	290	9	9	9	9	9	9	9	9	9	477	9	560	9	9	9	9	9
1495	1962	4356302	327	327_1962	9	9	9	9	9	9	234	9	9	9	9	9	9	9	9	9	261	9	9	9	9	9	9	9	9	9	370	9	277	9	9	9	9	9
1496	3175	7046243	327	327_3175	9	9	9	9	9	345	9	9	9	9	9	9	9	9	9	9	9	9	9	9	9	9	1101	9	9	9	9	8361	9	9	9	9	9	9
1497	3232	7172743	327	327_3232	9	9	9	9	9	9	132	9	9	9	9	9	9	9	9	520	9	9	9	9	9	1510	9	9	9	9	9	18263	9	9	9	9	9	9
1498	4081	9055755	327	327_4081	9	9	9	9	9	9	9	273	9	9	9	9	9	646	9	9	9	9	9	9	9	9	381	9	9	9	9	9	9	9	9	9	9	9
1499	4308	9559792	327	327_4308	9	9	427	9	408	9	9	9	9	9	9	338	662	1242	583	9	9	597	9	9	9	1701	9	9	9	9	9	9	9	9	1025	9	9	542
1500	4379	9717360	327	327_4379	9	9	493	9	9	569	9	9	9	9	9	9	9	483	498	9	9	9	9	9	9	9	434	9	9	9	9	9	9	9	9	9	9	9
1501	4510	10008317	327	327_4510	9	9	9	9	300	697	9	972	513	9	1792	818	9	9	9	9	320	1023	1255	9	9	3021	9	9	9	489	9	9	481	1083	878	9	9	9
1502	4635	10285778	327	327_4635	77894	45987	106643	28124	40677	65570	9692	76590	53266	10522	53534	34259	83608	95219	51508	68818	16406	121106	134878	40285	97887	65107	57983	97472	29326	70150	64813	128496	26550	19842	30165	87237	64654	11718
1503	4721	10476777	327	327_4721	10817	5479	3093	9	3397	9	9	4494	9	791	4925	9	9032	12241	9	2650	3439	9	9	9	8448	7815	5827	5383	9	15945	3946	11690	9	2348	6689	9	7458	9
1504	4724	10483450	327	327_4724	9	9	9	9	9	4666	9	9	9	272	9	9	9	9	9	9	9	9	9	2302	9	9	9	9	9	8802	9	9	1276	9	9	9	2417	9
1505	4768	10581155	327	327_4768	9	9	9	415	9	9	9	9	9	9	450	9	9	9	9	9	9	1923	9	9	9	9	9	9	9	9	9	9	9	9	9	1412	9	9
1506	4813	10680993	327	327_4813	9	9	1266	9	9	9	151	751	9	9	461	561	9	1421	989	1735	160	9	9	9	1823	9	9	9	9	9	9	9	259	969	808	9	673	2235
1507	4829	10716487	327	327_4829	9	9	354	9	9	9	9	536	9	9	9	9	9	9	9	9	9	9	9	9	9	9	9	9	9	9	9	9	204	9	9	9	9	9
1508	4908	10891810	327	327_4908	13503	6951	8089	9	4315	8131	9	9	6265	9	9358	4489	6555	27453	5309	1506	2408	9	10748	3778	21982	9536	12038	4838	5840	9	4904	9	9	5074	11656	9	16977	250
1509	4954	10993917	327	327_4954	9989	9208	9479	500	9	3361	1419	7540	9	359	13665	4737	8869	49139	9491	9	1310	6611	4534	9	30373	17477	21522	9	13027	18043	3654	22035	2294	2988	12108	4902	8921	9
1510	5000	11095990	327	327_5000	4790	3331	9	9	1131	9	9	1972	9	9	3153	9	9	9	9	9	9	2554	9	9	9	9	9	9	2426	9	1069	9	9	1533	9	9	9	9
1511	5067	11244655	327	327_5067	2373	3793	3790	9	1902	1066	546	2398	2659	900	5765	1117	3409	10211	4483	9	768	3170	1739	9	9	9393	8238	907	3384	1845	1908	5492	1744	1835	6016	9	2264	9
1512	5109	11337789	327	327_5109	2935	1933	1355	9	941	9	9	2741	1632	9	1931	753	1377	2567	1200	2400	268	9	2214	9	2509	2848	3663	9	9	9	1180	4049	1099	985	2373	9	4570	9
1513	5120	11362333	327	327_5120	9	9	9	9	9	9	9	1867	9	9	9	698	9	9	9	9	9	9	1334	9	9	9	9	9	9	9	9	9	9	9	9	9	9	9
1514	5160	11451085	327	327_5160	4991	3820	2988	9	2089	3184	275	2902	2431	581	4274	1636	4519	7588	2234	4344	681	2861	2079	1723	9849	5924	4913	1378	5182	3307	1957	5530	1202	1793	3481	9	2802	1120
1515	5191	11519875	327	327_5191	9	9	9	9	9	9	9	9	9	9	9	9	9	9	9	9	9	2059	9	9	9	2514	9	9	9	9	9	2886	9	9	9	9	9	9
1516	5224	11593190	327	327_5224	3514	2261	2227	1136	877	2346	360	2933	926	260	859	720	2217	1221	883	26383	9	1941	3306	9	6420	1856	1220	402	9	1792	9	4191	9	1013	1780	10967	1428	9
1517	5260	11673027	327	327_5260	9	9	530	9	699	1080	9	849	9	9	478	401	9	9	9	9	9	9	512	9	2736	9	9	9	9	9	9	9	9	9	9	9	9	9
1518	5355	11883832	327	327_5355	3673	5486	1440	9	9	9	9	3807	9	9	9	9	9	2655	9	1166	9	9	9	9	20363	9	9	9	598	1671	9	9	9	239	3890	9	9	45801
1519	5358	11890476	327	327_5358	9	9	9	9	9	9	9	9	2268	9	9	3918	2113	9	327	9	9	1173	9	3174	9	9	9	9	9	9	9	9	9	221	1382	9	911	9
1520	5435	12061470	327	327_5435	9	9	9	9	9	9	9	452	459	9	9	9	9	9	184	1291	9	9	9	9	9	9	9	9	9	9	9	9	9	9	9	9	9	2191
1521	5560	12338792	327	327_5560	9	882	546	9	513	9	9	262	529	9	875	309	9	1695	529	9	328	9	9	1262	1546	2140	1460	9	9	9	1173	9	844	339	1007	9	9	799
1522	5613	12456405	327	327_5613	9	9	9	9	9	9	9	9	9	9	9	9	9	510	9	782	9	9	9	9	9	9	9	9	9	9	9	9	9	9	9	1086	9	347
1523	5703	12656058	327	327_5703	9	9	9	9	9	594	9	9	9	9	9	9	9	9	278	9	9	9	9	9	9	9	271	9	9	9	9	9	368	224	9	9	9	9
1524	5813	12900137	327	327_5813	1594	1260	735	873	9	9	9	994	217	9	9	342	9	1334	9	1510	9	9	654	9	3822	9	917	9	9	815	9	9	9	277	1236	2078	972	9
1525	461	1024778	328	328_ 461	557	9	770	9	9	9	181	362	396	1321	636	610	758	264	430	1242	9	7153	1111	453	9	9	331	9	805	462	9	3239	554	444	641	499	372	9
1526	502	1115838	328	328_ 502	9	9	9	9	9	9	9	9	9	445	9	9	9	9	9	572	9	2047	635	9	9	9	9	9	9	9	9	1229	9	9	9	9	9	9
1527	577	1282372	328	328_ 577	9	9	9	9	9	9	9	9	9	708	9	9	9	9	9	9	9	1848	493	9	9	9	9	9	9	9	9	9	9	9	9	9	9	9
1528	4620	10252505	328	328_4620	9	9	9	9	9	9	9	9	9	9	9	9	10317	9	9	9	9	9	9	9	9	12282	9	9	4536	9	9	9	9	9	9	9	9	9
1529	4635	10285778	328	328_4635	15008	8996	20767	5296	7899	12319	1785	15027	10222	1938	10110	6675	15788	18296	10071	13524	3044	23448	26652	7987	19254	12752	11149	18597	5844	13618	12215	24732	5226	3892	5789	16714	12474	2137
1530	4726	10487891	328	328_4726	1890	1136	9	9	9	1203	9	844	456	9	328	421	1746	2491	681	9	9	1374	9	572	1612	1873	1157	9	9	1941	9	2085	9	9	9	566	1142	9
1531	4777	10601093	328	328_4777	9	9	9	9	9	9	9	9	9	9	9	9	9	1044	9	9	9	9	9	232	9	349	195	9	9	418	9	9	9	9	9	9	9	317
1532	4946	10976158	328	328_4946	1674	1237	1760	9	571	1600	9	9	1093	9	9	805	9	5677	1036	9	9	1025	2899	996	4193	1990	2572	1119	1340	9	1079	9	9	9	9	9	1506	9
1533	4963	11013891	328	328_4963	1674	1461	730	9	9	9	198	1221	9	9	2124	846	1472	9610	1796	9	9	9	1000	9	5932	3212	4279	9	2652	3659	9	3949	9	452	2146	1288	3211	9
1534	4992	11078261	328	328_4992	829	9	9	9	9	9	9	9	9	9	9	9	9	9	9	9	9	9	9	9	9	9	857	9	582	9	9	9	9	9	744	9	9	9
1535	5033	11169224	328	328_5033	9	366	9	9	9	9	9	9	9	196	801	9	9	2135	9	9	9	9	9	9	1086	1649	1637	9	713	408	9	9	9	9	1116	9	9	9
1536	5111	11342252	328	328_5111	9	9	9	9	9	9	9	9	9	9	9	9	9	605	9	9	9	9	9	9	9	332	9	9	291	9	9	9	9	9	9	9	712	9
1537	5168	11468843	328	328_5168	978	697	9	9	287	452	9	394	319	9	659	259	878	1898	378	903	9	9	9	339	1999	1110	1039	9	1162	879	9	9	9	9	588	9	513	9
1538	5202	11544282	328	328_5202	540	9	9	9	9	9	9	303	9	9	9	9	9	9	9	5157	9	9	9	291	9	464	9	9	9	9	9	9	9	9	9	2164	9	9
1539	5351	11874960	328	328_5351	711	981	9	9	9	9	9	9	9	9	9	9	9	822	9	9	9	9	9	635	3952	9	9	9	9	410	9	9	9	9	9	9	9	9364
1540	5381	11941535	328	328_5381	9	9	9	9	9	9	9	9	253	9	9	749	9	9	9	9	9	9	9	9	9	9	9	9	9	9	9	9	9	9	9	9	9	1602
1541	384	853810	329	329_ 384	9	9	9	9	9	9	9	9	1711	9	9	9	9	9	9	9	9	9	9	9	772	1599	9	9	9	383	614	9	9	9	9	9	9	9
1542	418	929305	329	329_ 418	995	849	1130	2514	1248	9	690	9	1761	1210	2038	617	872	1052	9	4535	1138	28634	9	1365	9	1225	1359	3391	3826	2001	997	38532	5977	1519	1222	1801	2173	9
1543	442	982580	329	329_ 442	9	9	9	9	9	759	9	9	9	9	9	9	9	9	1721	9	9	9	9	9	9	653	9	1202	653	9	9	21103	9	961	9	9	9	9
1544	489	1086982	329	329_ 489	9	9	9	9	9	9	9	9	9	9	9	9	9	9	1118	9	9	2873	9	9	9	9	9	533	9	9	9	9336	9	9	9	9	9	9
1545	528	1173583	329	329_ 528	9	9	9	9	9	9	9	9	9	9	9	9	9	9	991	9	9	9	9	9	9	9	9	9	400	517	295	5144	9	600	9	9	9	9
1546	571	1269075	329	329_ 571	9	9	9	9	9	9	9	9	9	9	9	9	9	9	289	9	9	9	9	9	9	675	9	9	9	9	9	1372	2706	9	9	9	9	9
1547	630	1400037	329	329_ 630	377	9	9	642	9	9	9	9	9	9	9	9	9	9	9	9	9	9	9	9	9	9	9	9	9	408	896	9	1802	9	9	9	9	9
1548	1082	2403500	329	329_1082	9	9	9	9	9	9	9	9	9	9	977	9	9	9	9	9	9	9	9	9	9	9	9	9	9	9	555	9	9	576	9	9	9	9
1549	1136	2523463	329	329_1136	9	9	9	9	9	9	6150	9	9	9	1517	9	9	9	1685	9	9	9	9	9	9	9	9	9	9	9	1290	9	851	9	9	9	9	9
1550	1183	2627745	329	329_1183	9	9	9	9	9	9	9	9	9	9	2475	9	9	9	9	9	9837	9	9	9	9	3160	1925	9	9	9	2274	9	9	2237	9	9	9	9
1551	1208	2683195	329	329_1208	9	9	9	9	9	9	9	9	9	9	1736	9	9	9	9	9	9	9	9	9	9	2313	940	9	9	9	1198	9	9	1280	9	9	9	9
1552	2562	5685544	329	329_2562	9	9	9	9	1786	9	9	9	9	9	9	9	9	9	9	9	1443	9	9	9	9	9	9	9	9	9	321	9	9	9	9	9	9	9
1553	3939	8742655	329	329_3939	9	9	9	9	9	9	9	5812	9	9	870	9	9	1460	9	9	9	9	9	9	9	9	9	9	9	9	9	1556	9	9	9	9	9	9
1554	4124	9151260	329	329_4124	9	9	9	9	9	9	9	3925	9	9	9	9	9	2289	9	9	9	9	9	9	2723	9	9	9	9	9	9	6501	9	9	9	9	9	9
1555	4331	9610835	329	329_4331	9	9	9	9	9	9	9	9	9	9	9	9	9	9	9	9	9	9	9	9	9	433	9	9	9	9	444	9	9	9	991	1164	9	9
1556	4522	10034964	329	329_4522	9	9	1342	9	9	664	9	9	9	9	9	9	9	9	9	9	9	9	9	4184	9	9	9	9	9	9	9	9	9	9	9	9	9	9
1557	4598	10203700	329	329_4598	1220	9	1541	9	9	9	9	9	9	9	9	9	9	9	9	9	9	9	9	558	9	9	9	9	9	9	795	550	9	9	9	9	9	9
1558	4634	10283564	329	329_4634	2294	9	3092	1024	1453	2126	9	7095	1569	9	1898	1050	2446	2785	1582	1834	482	5601	4560	1929	2912	2217	2093	2697	968	1899	1789	3981	1736	2178	9	2420	1603	9
1559	4706	10443495	329	329_4706	491	9	9	9	9	9	9	9	9	9	9	9	9	9	9	9	9	9	9	827	9	9	9	346	9	761	215	1864	9	9	9	9	9	3924
1560	4764	10572257	329	329_4764	9	9	9	1289	9	9	9	9	9	9	9	9	9	9	9	868	9	1588	9	9	9	9	9	9	9	287	475	10500	9	9	9	9	9	26487
1561	4842	10745354	329	329_4842	90708	47511	97728	38510	30355	82361	6203	78958	28868	13187	28848	32788	56242	47577	22636	118674	12230	162926	157906	43398	83620	44203	47533	62949	29932	64309	52090	163508	17767	18812	49832	112284	93102	73690
1562	4936	10953963	329	329_4936	9	9	9	9	9	9	211	9	9	9	9	217	9	2211	1034	9	9	9	9	9	9	9	9	9	1745	3122	9	9	9	1184	9	9	9	9
1563	4982	11056064	329	329_4982	9	1525	9	9	9	9	453	9	9	9	889	639	9	9	9	9	9	9	9	542	9	1774	9	905	9	1118	9	2664	9	255	9	9	9	3443
1564	5060	11229115	329	329_5060	9	9	9	9	9	703	841	9	9	783	9	9	9	9	9	9	9	9	9	9	9	9	9	9	9	9	9	9	1691	9	9	9	9	9
1565	5129	11382315	329	329_5129	9	9	1897	478	2032	4867	9	9	9	9	9	2865	4219	9	3787	9	9	9	9	3903	9	5207	8492	9	4770	5933	732	14558	1095	1099	9	4145	4369	9
1566	5179	11493248	329	329_5179	19630	5651	6405	1349	3497	9096	9	4782	2947	3529	5072	3876	4688	15679	3309	4481	1380	4506	10532	4032	18288	7947	7894	4850	9	9	3288	11690	1411	3254	7301	5177	21007	9
1567	5203	11546496	329	329_5203	9	9	1651	9	9	9	9	2387	520	9	9	9	9	9	9	9	9	9	9	3293	9	9	9	9	9	9	9	9	9	9	9	9	9	9
1568	5310	11783905	329	329_5310	637	1771	4074	1538	1388	3569	669	3004	973	1560	976	3546	5351	6188	1375	5011	505	2373	4894	9	8888	1437	2558	1704	1390	3097	905	9636	9	1113	9	9987	4310	28201
1569	5327	11821693	329	329_5327	9	9	9	9	380	536	9	743	9	9	9	9	9	832	9	9	9	9	1872	9	9	9	1165	263	743	9	9	9	9	450	9	1524	9	9
1570	5368	11912688	329	329_5368	2022	507	883	9	880	9	9	854	9	9	9	469	9	964	296	9	9	9	3401	9	9	9	2369	9	1321	9	9	5136	9	9	700	5133	9	6691
1571	5401	11985900	329	329_5401	3407	1386	1266	636	938	1559	9	1643	9	33673	1285	1102	1885	2616	722	3396	9	9	9	942	3291	2536	3661	551	1635	764	688	9	633	728	1395	3529	4409	9
1572	5456	12108082	329	329_5456	9	9	9	9	9	557	9	9	9	9	9	9	9	9	9	9	9	9	9	9	9	9	1037	9	9	766	9	9	9	9	9	472	9	9
1573	5516	12241123	329	329_5516	9	9	9	9	9	372	9	9	9	9	853	9	9	9	9	982	9	9	9	185	9	295	9	313	9	291	492	1478	9	9	9	9	9	9
1574	5612	12454191	329	329_5612	9	9	9	9	9	9	299	9	9	409	9	9	9	9	9	9	9	9	9	233	9	9	9	9	9	9	9	9	9	9	9	9	9	19807
1575	5700	12649322	329	329_5700	874	9	9	9	9	1201	9	9	9	1089	9	9	9	9	9	9	973	9	9	363	1924	9	9	9	9	228	9	534	9	9	9	9	9	9
1576	6569	14572995	329	329_6569	952	9	9	9	471	9	9	9	453	9	516	9	9	1017	9	9	9	9	9	9	9	699	556	9	9	241	241	9	9	345	938	808	9	9
1577	6617	14679483	329	329_6617	9	9	9	9	9	9	9	9	400	9	579	9	9	632	551	9	9	9	9	9	9	1012	860	9	9	9	9	9	9	9	9	9	9	9
1578	6881	15265045	329	329_6881	9	9	1311	9	9	9	9	9	9	9	9	9	9	1339	9	9	9	9	9	9	9	9	9	522	9	240	9	528	9	9	9	9	9	9
1579	417	927088	330	330_ 417	9	9	9	9	9	9	9	9	9	452	9	9	9	9	9	612	9	4033	9	9	9	9	544	637	403	9	9	4897	735	9	9	9	9	9
1580	449	998137	330	330_ 449	9	9	9	9	9	9	9	9	9	9	9	9	9	9	9	9	9	1626	9	9	9	9	9	470	9	9	9	2791	9	9	9	9	9	9
1581	1158	2572273	330	330_1158	9	9	9	9	9	9	623	9	9	9	376	9	9	9	9	9	853	9	9	9	9	9	9	9	9	9	9	9	9	403	9	9	9	9
1582	2430	5392650	330	330_2430	9	9	9	9	9	9	515	9	9	9	9	9	9	9	1667	9	388	9	9	9	9	9	728	9	9	9	9	9	9	9	9	9	9	9
1583	2592	5752118	330	330_2592	9	9	9	9	9	9	9	9	9	9	9	9	9	9	2739	9	1400	9	9	9	9	9	988	9	9	9	9	9	9	9	9	9	9	9
1584	2616	5805392	330	330_2616	9	9	9	9	9	9	1460	9	9	9	9	9	9	9	3096	9	1449	9	9	9	9	9	9	9	9	9	9	9	9	9	9	9	9	9
1585	2674	5934021	330	330_2674	9	9	9	9	9	9	1666	9	9	9	9	9	9	9	3439	9	9	9	9	9	9	9	583	9	9	9	9	9	9	1941	9	9	9	9
1586	2701	5993935	330	330_2701	9	9	9	9	9	9	1482	9	9	9	9	9	9	9	2499	9	9	9	9	9	9	9	370	9	9	9	9	9	9	9	9	9	9	9
1587	4337	9624171	330	330_4337	9	9	9	9	9	9	9	9	9	9	9	9	9	9	9	2102	9	9	1263	9	9	978	9	9	9	9	893	9	9	9	9	3451	9	9
1588	4762	10567817	330	330_4762	9	9	9	9	9	9	9	9	9	9	9	9	3610	9	9	9	9	9	9	9	9	9	9	9	9	9	9	1677	9	9	9	9	9	12203
1589	4843	10747570	330	330_4843	17520	9223	17892	7454	5770	15944	1284	14593	5870	2648	5675	6657	12263	9321	4246	22796	2548	29953	30575	8224	16193	8806	9180	12668	5945	13228	9831	30886	3540	3655	9795	21838	18163	14130
1590	4864	10794177	330	330_4864	9	9	10614	9	2943	9	9	9	9	9	9	9	9	9	2215	9	9	9	9	9	9	9	9	9	9	9	9	9	9	1401	4842	9	9	9
1591	4917	10911797	330	330_4917	9	9	9	9	9	9	9	9	9	9	9	9	9	640	9	9	9	398	9	9	9	398	578	9	9	1025	9	814	9	9	528	9	9	9
1592	5128	11380101	330	330_5128	9	9	9	9	9	9	9	9	9	9	9	9	9	3178	9	9	9	501	9	9	3426	1261	9	9	1065	1037	9	2527	9	9	9	9	9	9
1593	5179	11493248	330	330_5179	3927	721	1055	9	457	1665	9	875	545	689	976	706	799	2141	665	9	9	1014	1944	9	9	1521	1657	809	9	9	9	2529	9	529	1298	1056	3980	9
1594	5272	11699636	330	330_5272	9	9	595	9	9	529	9	399	9	381	9	568	953	1199	9	788	9	9	811	9	1737	438	9	9	9	9	9	1629	9	9	9	1781	9	5475
1595	5353	11879401	330	330_5353	9	9	9	9	9	9	9	9	9	9	9	9	9	9	9	9	9	9	9	9	280	425	9	9	9	9	9	9	9	9	9	1015	9	9
1596	5419	12025958	330	330_5419	9	9	9	9	9	9	9	9	9	6071	9	9	9	353	9	9	9	9	9	9	805	9	595	9	9	9	9	9	9	9	9	9	948	9
1597	462	1027032	331	331_ 462	2658	2341	5781	3769	4199	1577	4305	1297	6362	9	3534	2096	3293	3149	3946	1781	3926	1471	2653	1335	2774	1333	1693	7844	9	9	1223	3479	972	797	1013	9	1588	9
1598	507	1127002	331	331_ 507	9	9	9	9	9	9	9	9	9	9	9	9	9	9	9	9	9	9	9	1268	2039	9	9	4550	9	9	9	9	9	9	9	9	9	9
1599	518	1151383	331	331_ 518	9	1290	2846	1885	5225	9	9	9	9	9	9	1555	2108	1620	1106	9	1714	9	9	782	1157	1334	9	3316	9	9	9	9	9	9	9	9	9	9
1600	589	1309008	331	331_ 589	1770	1462	4077	9	2546	9	1409	9	5437	9	1079	1938	9	9	9	9	1216	9	9	1110	1123	9	9	3728	9	9	9	9	9	9	9	9	1119	9
1601	625	1388952	331	331_ 625	2519	2627	2381	2249	6339	9	3429	2280	4154	9	3639	1854	2605	2591	1426	9	4832	9	2966	1680	2467	1253	1150	5222	463	733	1197	9	9	689	1819	9	2342	660
1602	4351	9655235	331	331_4351	9	9	9	9	4877	9	9	728	9	9	9	9	9	9	9	868	9	9	9	9	9	9	9	9	9	9	9	9	9	9	9	914	9	46525
1603	4732	10501186	331	331_4732	9	9	1171	9	1718	12916	9	3243	2040	9	4459	3201	3787	7222	843	9	3399	3811	9	1307	9	10456	2734	1257	326	9	2624	2518	15151	3451	9	2465	9	63386
1604	4788	10625538	331	331_4788	9	9	9	9	9	9	9	9	9	9	1154	9	1985	1721	9	9	9	9	9	9	4613	1694	1387	1879	859	1738	9	9	9	812	1280	9	2690	52565
1605	4843	10747570	331	331_4843	2492	1167	2744	9	9	2723	9	2216	721	9	9	1018	1891	9	644	3631	9	4457	4309	1272	2458	9	9	9	9	9	1510	4357	676	279	9	3376	9	2372
1606	5131	11386746	331	331_5131	9	9	9	9	9	9	9	9	9	9	9	9	9	9	9	9	9	9	9	561	9	1182	228	9	9	9	9	9	9	9	9	9	9	6409
1607	5407	11999190	331	331_5407	9	9	9	9	594	9	9	9	9	1032	9	9	9	9	9	9	9	9	9	650	9	9	9	9	9	9	9	9	9	9	9	9	9	9
1608	6942	15400415	331	331_6942	9	9	9	9	9	9	9	9	9	384	9	9	9	9	9	9	9	9	9	9	9	9	9	9	9	9	9	9	9	9	563	736	9	9
1609	4731	10498972	332	332_4731	9	9	9	9	9	9	9	449	9	9	712	650	9	1494	9	9	9	9	9	9	865	2140	405	9	9	9	9	9	2939	555	9	9	9	13002
1610	368	818263	333	333_ 368	9	9	9	2963	9	9	9	388	633	1101	9	9	9	482	9	9	9	9	9	9	9	9	9	917	1040	381	9	9	9	843	9	1690	9	9
1611	410	911535	333	333_ 410	9	9	9	9	9	9	9	9	9	9	9	167	675	9	9	9	9	9	9	9	1308	9	9	2424	9	9	9	9	9	400	9	9	9	9
1612	458	1018127	333	333_ 458	9	937	9	534	9	9	182	9	1391	9	9	9	9	9	568	9	9	9	9	642	9	2854	566	9	9	9	9	9	9	9	9	9	9	9
1613	499	1109187	333	333_ 499	9	9	3185	9	9	9	9	9	9	9	9	9	9	9	9	9	9	9	9	9	9	1689	9	9	9	9	9	9	9	521	1034	9	1711	9
1614	3974	8818143	333	333_3974	9	9	9	9	9	9	9	9	436	410	9	9	9	9	9	9	9	9	9	9	9	9	9	9	9	9	9	1714	9	9	9	774	9	9
1615	4291	9521975	333	333_4291	1593	9	9	9	3622	2218	8732	9	9	584	9	359	16122	1039	1197	18370	17020	9	9	9	2022	1439	7352	9	9	9186	9	9	9	9	9	24292	937	24460
1616	819	1819702	334	334_ 819	9	665	1815	9	487	9	9	9	9	9	9	9	9	9	9	9	2702	9	9	9	9	9	9	9	9	9	9	9	9	9	9	9	9	9
1617	4286	9510857	334	334_4286	9	9	9	9	9	9	1431	9	9	9	9	9	2656	9	9	3065	2832	9	9	9	9	9	1175	9	9	1494	9	9	9	9	9	4048	9	4815
1618	377	838248	335	335_ 377	9	9	9	9	9	9	9	1368	9	9	9	9	9	9	9	9	9	9	9	335	9	9	9	9	9	191	9	9	9	528	9	9	9	9
1619	450	1000353	335	335_ 450	9	2061	1242	9	1045	9	9	9	9	9	1632	325	9	1803	444	9	2086	9	9	791	727	630	9	9	9	231	9	9	9	916	9	9	9	9
1620	480	1067020	335	335_ 480	9	9	9	9	9	9	9	9	9	9	9	9	9	9	9	9	1990	9	9	602	9	9	432	9	9	9	9	9	9	1021	9	9	9	9
1621	561	1246847	335	335_ 561	9	9	683	9	9	9	9	9	9	9	9	9	9	9	9	9	1303	9	9	468	9	9	528	9	9	9	9	9	9	9	9	9	9	9
1622	694	1542197	335	335_ 694	9	9	8949	9	9	9	9	9	9	9	9	9	9	9	9	9	9	9	9	9	9	9	9	766	9	9	9	9	9	9	9	9	7785	9
1623	727	1615473	335	335_ 727	9	9	16476	9	9	9	9	9	9	9	9	9	9	9	381	9	9	9	9	3380	9	9	9	9	9	164	9	9	9	9	9	9	9987	9
1624	752	1670948	335	335_ 752	9	9	21854	9	9	9	9	9	9	9	9	9	9	9	1155	9	9	9	9	4698	9	9	9	9	9	9	9	9	9	9	9	9	16651	9
1625	798	1773080	335	335_ 798	9	9	34773	9	9	9	9	9	9	9	9	9	9	9	9	9	9	9	9	8052	9	9	9	9	9	3504	1801	9	9	9	9	9	21893	9
1626	843	1872958	335	335_ 843	9	9	43397	9	9	9	9	9	9	9	9	9	9	9	9	9	9	9	9	9	9	9	9	9	9	9	9	9	1599	2216	9	9	9	9
1627	879	1952847	335	335_ 879	3373	19473	44124	9	12808	9	25403	9	3973	9	2934	582	4434	9	4238	9	36515	9	9	16442	2499	3158	7145	3315	1307	6053	5186	9	9	2868	1480	9	35408	9
1628	918	2039448	335	335_ 918	9	9	9	9	9	9	9	9	9	9	9	9	9	9	2355	9	9	9	9	9	1462	9	9	9	9	5717	2502	9	9	1982	2996	9	28838	9
1629	970	2154907	335	335_ 970	9	9	24589	9	9	9	9	9	9	9	9	9	9	9	1380	9	9	9	9	9	962	9	9	9	9	2650	9	9	9	9	9	9	13836	9
1630	1017	2259285	335	335_1017	9	9	9	9	9	9	9	9	9	9	9	9	9	9	9	9	9	9	9	6143	9	9	9	9	9	1293	9	9	9	617	9	9	4831	9
1631	1046	2323632	335	335_1046	9	9	8679	9	9	9	9	9	9	9	1781	9	9	9	586	9	9	9	9	3922	9	9	1125	9	9	1280	9	9	9	1326	9	9	7908	9
1632	1085	2410183	335	335_1085	9	9	3588	9	9	9	9	9	9	9	9	9	9	9	9	9	9	9	9	1431	9	9	9	9	9	434	9	9	9	611	9	9	2397	9
1633	2062	4575887	335	335_2062	9	29898	9	9	9	9	6902	9	9	9	9	9	9	9	9	9	20067	9	9	9	9	9	9	9	526	9	13146	9	9	9	9	9	9	9
1634	2158	4788930	335	335_2158	9	19715	9	9	9	9	9	9	9	9	16529	9	9	9	9	9	9	9	9	9	9	9	9	9	9	9	5094	9	9	9	9	9	9	9
1635	2207	4897770	335	335_2207	9	16036	9	9	9	9	9	9	9	9	13578	9	9	9	9	9	6825	9	9	9	9	9	9	9	9	9	2853	9	9	9	1290	9	9	9
1636	2256	5006472	335	335_2256	9	9	9	9	9	9	1966	9	9	9	10298	9	9	9	9	9	5687	9	9	9	9	9	9	9	9	203	5226	9	9	9	1162	9	9	9
1637	2305	5115275	335	335_2305	9	9	9	9	9	9	1343	9	9	9	9	9	9	9	9	9	4135	9	9	245	9	9	9	9	9	214	9	9	9	9	9	9	9	9
1638	2356	5228410	335	335_2356	9	9	9	9	9	9	945	9	9	9	4975	9	9	9	9	9	9	9	9	242	9	9	9	9	9	204	9	9	9	9	940	9	9	9
1639	2407	5341623	335	335_2407	9	1413	9	9	9	9	221	9	9	9	9	9	9	9	9	9	1676	9	9	254	9	9	9	9	9	341	9	9	886	9	1859	9	9	9
1640	2473	5488005	335	335_2473	9	9	9	9	9	9	9	9	9	9	1501	9	9	9	9	9	749	9	9	9	9	9	9	9	9	9	9	9	637	9	9	9	9	9
1641	2879	6389023	335	335_2879	9	9	9	9	616	9754	9	9	9	9	9	9	9	9	9	9	9	9	9	9	9	9	9	9	9	9	9	9	9	384	9	9	9	9
1642	2956	6559943	335	335_2956	9	9	9	9	3197	41909	9	9	9	9	9	9	9	9	9	9	9	9	9	9	9	9	9	9	9	9	9	9	9	1189	9	9	9	9
1643	3048	6764208	335	335_3048	9	9	9	9	5989	9	9	9	9	9	9	9	9	9	9	9	9	9	9	205	9	390	9	9	9	9	9	9	9	2717	9	9	9	9
1644	3452	7661328	335	335_3452	1817	9	9	9	9	9	9	9	9	1604	9	9	9	9	9	9	9	9	9	9	9	9	9	9	9	9	9	9	9	9	9	971	9	9
1645	775	1722035	336	336_ 775	9	9	4744	9	848	9	9	9	9	9	9	9	9	9	9	9	3040	9	9	712	9	9	9	9	9	511	9	9	9	9	9	9	9	9
1646	843	1872958	336	336_ 843	9	1367	7438	9	2013	9	9	9	9	9	9	9	522	9	9	9	5140	9	9	2421	9	9	1283	9	9	1129	9	9	9	476	9	9	6033	9
1647	869	1930688	336	336_ 869	9	9	7176	9	1419	9	9	9	9	9	9	9	609	9	9	9	9	9	9	3096	9	9	9	9	9	823	1172	9	9	9	9	9	9	9
1648	961	2134932	336	336_ 961	9	9	4188	9	1484	9	1893	9	9	9	9	9	9	9	9	9	9	9	9	9	9	9	9	9	9	497	542	9	9	299	359	9	2178	9
1649	990	2199295	336	336_ 990	9	9	3180	9	432	9	809	9	9	9	588	9	9	9	9	9	9	9	9	1054	9	9	9	9	9	9	9	9	9	9	9	9	9	9
1650	1048	2328063	336	336_1048	9	9	1337	9	221	9	9	9	9	9	9	9	9	9	9	9	9	9	9	704	9	9	9	9	9	9	9	9	9	9	9	9	1173	9
1651	2004	4447227	336	336_2004	9	9	9	9	9	9	261	9	9	9	9	9	9	9	9	9	579	9	9	198	9	9	9	9	9	9	775	9	9	9	9	9	9	9
1652	2114	4691325	336	336_2114	9	959	9	9	9	9	9	9	9	9	810	9	9	9	9	9	9	9	9	9	9	9	9	9	9	9	9	9	9	9	335	9	9	9
1653	435	967060	337	337_ 435	9	9	11391	9	2381	9	1627	2244	2480	1170	10060	636	9	9	1754	9	3788	9	9	1219	1753	9	2439	2522	9	4072	1508	3892	4729	8270	9	542	2963	9
1654	703	1562188	337	337_ 703	9	9	2813	9	9	9	9	9	9	9	9	9	9	5335	9	9	7555	9	9	1884	5708	9	2911	9	9	9	1172	3441	9493	11089	9	9	9	9
1655	756	1679848	337	337_ 756	9	9	848	9	7596	9	9	9	9	9	9	9	9	9	9	9	9	9	9	9	9	9	9	9	9	9	1315	5256	9	3045	9	9	9	9
1656	2767	6140380	337	337_2767	9	9	9	9	287	9	9	9	9	9	9	9	9	9	9	9	9	9	9	9	9	9	9	9	9	739	9	2835	9	9	9	9	9	9
1657	2880	6391305	337	337_2880	9	9	9	9	634	9	9	9	9	3369	9	9	9	9	9	9	9	9	9	649	9	9	9	9	9	9	9	10896	9	849	9	9	9	9
1658	2920	6480052	337	337_2920	9	9	9	9	1235	9	9	9	9	6062	9	9	9	9	9	9	9	9	9	895	9	9	9	9	9	5141	9	19999	9	1357	9	9	9	9
1659	2982	6617717	337	337_2982	9	9	2365	9	3312	9	9	6154	2256	11029	20395	9	9	9	2749	9	9	5137	9	2165	9	2114	9	9	9	10274	4537	46114	2802	2474	9	9	1829	9
1660	3017	6695392	337	337_3017	9	9	1714	9	9	9	9	9	9	9	9	9	9	9	9	9	9	9	9	3327	9	9	9	9	9	6610	9	9	9	642	9	9	9	9
1661	3091	6859735	337	337_3091	9	9	605	9	309	9	9	9	9	9	9	9	9	9	9	9	9	9	9	9	9	9	9	9	9	9	9	4155	9	9	9	9	9	9
1662	435	967060	338	338_ 435	9	9	2007	9	9	9	9	9	9	9	1385	9	9	401	333	9	9	667	9	9	9	9	486	9	9	684	9	9	1569	9	9	9	9	9
1663	474	1053647	338	338_ 474	9	9	1239	9	9	9	9	9	9	9	9	9	9	413	244	9	9	9	9	9	9	9	9	9	9	9	9	9	1003	976	9	9	9	9
1664	523	1162500	338	338_ 523	9	9	616	9	9	9	9	9	9	9	442	9	9	9	9	9	9	9	9	9	9	9	9	9	9	9	9	9	554	1086	9	9	9	9
1665	582	1293458	338	338_ 582	9	9	9	9	9	9	9	9	9	9	537	331	9	9	9	9	9	9	9	9	9	9	9	9	9	9	9	9	9	1882	9	9	9	9
1666	716	1591043	338	338_ 716	9	9	9	9	9	9	9	9	9	9	9	9	9	1051	9	9	1373	9	9	9	9	9	9	9	9	9	9	9	1521	2153	9	9	9	9
1667	3005	6668800	338	338_3005	9	9	9	9	9	9	9	1066	9	1728	3376	9	9	9	442	9	9	656	9	9	9	9	9	9	9	1330	695	7919	9	9	9	9	9	9
1668	5703	12656058	338	338_5703	9	9	9	9	9	9	9	9	9	9	9	9	9	9	9	9	517	9	9	9	9	9	9	9	3026	9	9	9	9	9	9	9	9	383
1669	6569	14572995	338	338_6569	663	499	497	9	315	9	9	9	9	9	9	9	9	547	9	9	9	9	9	9	406	791	641	9	9	619	471	9	9	320	739	9	9	9
1670	6593	14626222	338	338_6593	364	9	9	9	9	9	9	9	9	9	9	9	9	9	454	9	9	9	9	9	9	481	994	9	9	9	9	9	9	9	590	422	9	9
1671	448	995920	339	339_ 448	1750	14438	3248	9	451	492	9	9	573	9	1623	981	2160	1572	351	9	815	9	9	1860	1679	9	9	1537	660	586	9	9	2831	9	9	9	9	9
1672	514	1142517	339	339_ 514	9	2780	1429	9	9	9	9	9	9	9	1541	1062	9	9	9	9	9	9	9	9	9	9	9	9	9	9	9	9	9	9	9	9	9	9
1673	617	1371185	339	339_ 617	9	9	9	9	9	9	681	636	1719	9	612	16215	9	5603	499	9	2493	9	9	9	2365	9	9	843	9	9	9	9	9	9	9	9	9	9
1674	3640	8078825	339	339_3640	9	9	9	9	9	56531	9	9	9	9	9	9	9	9	9	9	9	1794	27470	9	9	9	9	9	9	9	9	9	9	9	9	9	9	9
1675	4559	10117079	339	339_4559	9	9	9	9	9	9	9	9	9	9	9	9	642	1436	9	9	9	9	9	552	9	9	9	1441	9	9	9	9	9	9	9	9	9	9
1676	4709	10450151	339	339_4709	9	9	9	9	1632	9	836	9	9	9	9	9	9	9	9	9	4492	9	9	9	9	9	9	9	9	9	9	9	9	9	9	9	9	9
1677	5106	11331143	339	339_5106	9	9	9	9	9	9	9	9	9	9	9	888	2472	9	9	9	9	9	9	3480	9	9	9	4352	9	9	9	9	9	9	9	9	9	9
1678	5725	12704826	339	339_5725	9	9	9	9	9	1202	9	9	9	475	9	9	9	9	9	9	987	9	9	9	9	9	9	9	9	9	9	9	9	9	9	9	9	9
1679	6570	14575235	339	339_6570	3265	2000	1469	1365	1652	2768	250	530	2340	748	2041	9	2144	2657	843	9	949	1751	537	9	2729	2730	2803	1355	720	2287	1809	9	725	1557	3951	3648	2542	9
1680	6619	14683911	339	339_6619	9	9	9	9	9	9	9	9	500	9	863	9	651	903	9	9	9	9	9	9	724	2033	1311	9	9	9	9	9	9	429	1089	9	9	9
1681	9712	21541334	339	339_9712	9	9	9	9	9	9	1404	3271	1320	9	1533	1444	1729	4173	2075	3051	3399	3377	2532	9	9	9	661	2504	2576	3293	3046	9	9	9	9	9	9	9
1682	444	987013	340	340_ 444	9	2558	546	9	212	9	9	644	9	9	9	9	9	9	9	9	9	9	9	9	9	9	9	9	9	9	9	9	9	9	9	9	9	9
1683	618	1373402	340	340_ 618	9	9	9	9	282	9	9	9	151	9	9	2371	9	9	9	9	560	9	9	9	9	9	9	9	9	9	9	9	9	9	9	9	9	9
1684	2068	4589177	340	340_2068	9	9	9	9	825	9	33007	9	9	9	9	9	9	9	9	9	9	9	9	9	9	9	9	9	9	9	9	9	9	25337	9	9	9	9
1685	2520	5592333	340	340_2520	9	9	9	9	1426	9	52411	9	9	9	9	9	9	9	81260	9	23962	9	9	9	9	9	9	9	9	9	9	9	9	9	9	9	9	9
1686	2592	5752118	340	340_2592	9	9	9	9	1810	9	9	9	9	9	9	9	9	9	9	9	26841	9	9	9	9	9	22231	9	9	9	9	9	9	9	9	9	9	9
1687	2616	5805392	340	340_2616	9	9	9	9	1669	9	57353	9	9	9	9	9	9	9	97880	9	27782	9	9	9	9	9	9	9	9	9	9	9	9	50192	9	9	9	9
1688	2671	5927375	340	340_2671	9	9	9	9	1359	9	46086	9	9	9	9	9	9	9	86592	9	19518	9	9	9	9	9	9	9	9	9	9	9	9	38979	9	9	9	9
1689	6565	14564090	340	340_6565	9	9	9	9	315	9	9	9	319	9	9	9	9	9	9	9	9	9	9	9	9	410	503	9	9	9	9	9	9	9	584	553	9	9
1690	6936	15387089	340	340_6936	9	9	9	9	313	9	9	9	9	447	9	9	9	9	9	9	9	9	9	9	9	408	608	9	9	9	9	9	253	9	399	542	9	9
1691	8053	17862137	340	340_8053	574	9	9	9	9	9	9	373	9	9	9	9	9	1001	9	9	9	1393	9	9	9	9	9	9	9	9	9	1802	9	9	9	404	9	9
1692	335	745015	341	341_ 335	512	764	866	9	9	9	9	9	9	9	497	297	9	795	9	9	9	878	9	608	680	9	516	776	305	512	9	9	9	9	781	9	711	9
1693	385	856027	341	341_ 385	1557	4256	3129	9	9	2077	416	9	1191	9	9	376	840	602	9	1394	9	5871	3773	9	9	684	9	6247	342	317	1561	3982	826	841	661	9	9	9
1694	437	971493	341	341_ 437	2293	3941	2881	2699	1654	9	1733	2445	1608	1835	2422	741	1067	2342	2397	9	1041	7056	9	2063	1642	9	1142	4084	1379	1157	1663	5318	9	9	1374	9	2242	987
1695	509	1131437	341	341_ 509	9	1482	9	9	9	9	295	9	9	9	9	9	9	9	9	9	9	9	9	9	9	9	9	1607	940	9	9	9	9	9	9	9	9	9
1696	639	1420028	341	341_ 639	3513	16950	1723	1145	2864	9	1553	2530	9	9	1815	9	523	9	866	3126	6057	1531	9	312	9	1549	9	1198	8547	6086	944	9	9	1951	6220	9	2962	1280
1697	712	1582177	341	341_ 712	9	9	9	9	1016	9	605	9	9	9	9	9	9	9	9	9	599	9	9	9	9	9	9	329	9	257	9	9	9	9	9	9	9	9
1698	757	1682097	341	341_ 757	9	9	9	9	539	9	161	9	9	9	9	9	9	9	9	9	9	9	9	9	9	9	9	9	507	9	9	9	9	9	9	9	9	9
1699	2010	4460553	341	341_2010	9	9	9	9	9	9	1447	9	9	9	9	9	9	9	2991	9	9	9	9	9	9	9	946	9	9	9	9	9	9	1458	9	9	9	9
1700	2111	4684677	341	341_2111	9	9	9	9	9	9	730	9	9	9	9	9	9	9	9	9	9	9	9	9	9	9	388	9	9	9	9	9	9	721	9	9	9	9
1701	2617	5807607	341	341_2617	9	9	9	9	164	9	9243	9	9	9	9	9	9	9	15917	9	9	9	9	9	9	9	9	305	9	9	9	9	9	9	9	9	9	9
1702	2671	5927375	341	341_2671	9	9	9	9	173	9	7381	9	9	9	9	9	9	9	13772	9	2421	9	9	9	9	9	9	9	9	9	9	9	9	9	9	9	9	9
1703	2700	5991720	341	341_2700	9	9	9	9	9	9	5981	9	9	9	9	9	9	9	10849	9	767	9	9	9	9	9	9	9	9	9	9	9	9	9	9	9	9	9
1704	2969	6588857	341	341_2969	3224	9	9	9	9	9	9	9	9	9	670	9	9	9	9	9	9	9	9	9	9	9	9	9	102	9	9	9	9	9	9	763	9	9
1705	3277	7272683	341	341_3277	9	9	9	9	9	9	9	9	9	9	50117	9	9	9	9	605	9	9	9	9	9	9	9	9	9	9	9	9	9	41043	9	9	9	9
1706	3501	7770113	341	341_3501	9	9	9	9	9	9	9	9	9	9	9	9	9	9	9	1093	9	9	16615	9	9	994	9	9	9	9	9	2090	9	9	9	9	9	9
1707	3788	8407393	341	341_3788	9	9	9	9	9	9	9	9	9	9	9	9	9	9	1555	9	9	2805	9	9	9	9	400	9	9	9	9	9	9	9	9	9	9	9
1708	4174	9262245	341	341_4174	705	9	9	9	152	9	9	9	9	9	9	9	9	9	9	9	9	9	9	9	902	9	9	9	9	556	9	9	9	9	9	9	1068	9
1709	4380	9719613	341	341_4380	9	9	9	9	204	9	9	9	9	9	9	9	9	9	9	9	9	9	9	9	440	9	9	9	208	9	9	9	9	9	9	9	9	9
1710	4497	9979466	341	341_4497	9	9	9	9	177	9	9	9	9	9	9	9	9	9	9	9	9	9	9	9	9	9	9	9	372	519	9	9	9	9	9	9	9	725
1711	5723	12700397	341	341_5723	1230	559	9	9	314	9	9	9	9	9	1050	9	9	879	694	487	9	9	9	9	691	9	491	9	214	487	9	9	9	9	9	2148	9	9
1712	6947	15411490	341	341_6947	3346	1261	1258	2555	1357	1857	210	864	619	1065	776	9	677	1114	467	780	9	1191	9	313	2491	2053	2471	337	381	1583	9	9	711	910	1920	5313	1886	705
1713	7862	17440727	341	341_7862	9	9	9	9	129	9	231	9	474	9	9	9	9	9	9	1596	9	9	9	242	701	601	9	3864	538	9	9	9	9	9	9	9	9	9
1714	8074	17908688	341	341_8074	9	484	9	9	9	9	9	703	9	9	9	9	9	9	9	9	9	9	9	9	9	9	9	539	9	9	9	9	9	9	9	9	9	9
1715	443	984797	342	342_ 443	643	9	9	723	9	9	370	9	363	9	9	9	9	451	327	9	9	9	9	503	9	9	592	586	324	9	9	9	9	9	796	9	9	177
1716	657	1460017	342	342_ 657	977	2891	9	9	288	9	9	9	9	9	9	9	9	9	9	9	1064	9	9	9	9	9	9	9	1478	1067	9	9	9	9	1637	9	9	201
1717	1292	2869582	342	342_1292	782	9	9	9	9	9	9	9	9	9	9	9	9	9	9	9	9	9	9	9	9	9	9	9	9	9	9	9	9	425	790	9	9	9
1718	2569	5701062	342	342_2569	9	9	9	9	9	9	1028	9	9	9	9	9	9	9	988	9	9	9	9	9	9	9	330	9	9	9	9	9	9	9	9	9	9	9
1719	2592	5752118	342	342_2592	9	9	9	9	9	9	1126	9	9	9	9	9	9	9	1363	9	9	9	9	9	9	9	362	9	9	9	9	9	9	9	9	9	9	9
1720	382	849332	343	343_ 382	9	714	670	9	9	523	9	9	9	9	3585	9	9	9	3526	9	9	1616	9	2479	9	9	9	2507	9	9	9	1444	3220	1234	9	9	719	9
1721	436	969277	343	343_ 436	9	550	705	1309	3195	7033	1436	924	1733	599	2660	10870	2440	2096	3709	929	2575	515	9	8756	3195	6674	5410	4646	1214	3157	2124	864	9	9	744	1813	4617	1725
1722	457	1015910	343	343_ 457	9	9	9	9	1468	9	9	9	9	9	716	9	9	9	9	9	9	9	9	9	9	1776	9	9	9	9	9	9	9	9	9	9	9	9
1723	487	1082542	343	343_ 487	9	466	9	9	1965	9	9	9	9	9	9	8380	9	9	9	9	9	9	9	6125	9	1204	9	9	330	9	9	9	9	9	9	9	9	9
1724	550	1222422	343	343_ 550	9	9	9	9	1847	9	9	9	9	9	9	9	9	9	9	9	9	9	9	9	9	9	9	2933	9	9	9	9	9	9	9	9	2786	9
1725	599	1331198	343	343_ 599	9	398	9	9	1032	9	9	813	9	9	9	10326	1273	1035	9	9	9	9	9	14114	528	4350	899	4545	1000	1322	9	9	769	9	1109	9	5916	9
1726	641	1424463	343	343_ 641	888	1279	9	9	4744	9	9	9	9	9	1496	9	9	9	9	9	1230	9	1039	9	9	9	9	3611	9	9	1079	9	9	1413	9	9	479	9
1727	775	1722035	343	343_ 775	9	9	9	9	647	2144	9	9	9	9	9	270	9	9	9	9	9	9	9	9	9	9	9	9	2645	9	9	9	9	9	9	9	9	9
1728	3235	7179390	343	343_3235	9	9	9	9	1634	9	9	9	9	9	9	9	9	9	9	2072	716	9	9	9	9	9	9	9	9	9	9	9	9	9	9	18391	9	9
1729	3259	7232717	343	343_3259	9	9	9	949	9	9	9	9	9	9	1397	9	9	9	9	9	9	9	9	9	9	9	9	9	9	9	9	9	9	1327	9	13538	9	9
1730	3726	8269763	343	343_3726	456	9	9	9	9	9	9	9	9	9	9	9	9	9	9	9	9	735	9	9	1308	9	252	9	9	480	9	9	9	9	9	9	9	9
1731	3788	8407393	343	343_3788	9	9	805	9	9	9	9	9	9	9	9	9	9	9	9	9	9	1911	9	9	1031	9	9	9	9	9	9	1230	9	9	564	907	9	9
1732	3837	8516129	343	343_3837	9	9	9	9	9	9	9	9	9	226	9	9	9	9	9	9	9	3866	9	9	1352	728	9	9	9	457	9	715	9	9	9	9	9	9
1733	3882	8616145	343	343_3882	1700	1617	9	9	9	9	9	9	320	9	9	9	9	9	9	9	9	9	9	9	9	1587	2615	9	9	9	9	9	9	9	1774	9	9	9
1734	3940	8744870	343	343_3940	9	9	1696	9	9	2083	9	9	426	369	443	498	1905	617	9	9	9	7449	1085	9	2707	1871	9	9	9	1033	946	2726	9	691	9	9	2219	9
1735	3977	8824790	343	343_3977	9	9	468	9	9	9	9	9	9	9	9	9	501	9	9	9	9	3815	9	9	9	9	9	9	9	9	9	9	9	9	9	9	9	9
1736	4038	8960290	343	343_4038	740	897	9	9	9	9	9	1009	277	9	9	9	9	762	9	3115	9	4007	9	9	9	775	9	9	9	9	9	1751	9	9	767	4698	743	631
1737	4084	9062437	343	343_4084	9	9	9	9	9	9	9	9	9	9	9	9	9	9	9	9	9	4563	951	9	9	485	9	9	9	9	9	9	9	9	9	9	9	9
1738	4138	9182348	343	343_4138	9	9	9	9	9	9	9	9	9	9	9	9	9	9	9	9	9	1777	9	9	9	9	9	9	9	1154	9	9	9	9	456	9	9	9
1739	4213	9348848	343	343_4213	9	9	588	9	9	9	9	9	9	9	9	9	9	9	9	1859	9	1539	535	9	9	9	9	9	9	722	9	9	9	9	9	9	9	770
1740	4271	9477615	343	343_4271	9	9	9	9	9	9	9	9	9	9	9	9	9	9	9	9	9	1458	9	9	9	9	9	9	9	654	9	9	9	9	491	9	9	9
1741	4560	10119293	343	343_4560	9	9	9	9	9	9	9	9	9	9	9	9	9	9	9	9	9	9	9	9	9	276	652	9	366	9	9	9	9	9	9	9	9	9
1742	4824	10705408	343	343_4824	9	1829	9	9	9	9	9	9	9	9	9	9	9	9	9	859	9	9	9	9	9	9	9	9	9	9	9	9	9	9	9	885	9	9
1743	4925	10929545	343	343_4925	9	9	9	9	9	9	9	9	9	9	9	9	9	9	9	9	9	9	9	954	9	278	9	9	9	1385	9	9	9	9	9	9	9	1802
1744	5389	11959255	343	343_5389	1746	849	9	9	9	9	9	9	9	9	465	9	9	784	9	9	9	9	9	9	439	285	589	9	9	424	9	9	9	9	1484	1812	852	9
1745	5486	12174620	343	343_5486	730	886	9	9	9	549	9	9	408	9	475	9	9	923	9	9	9	9	9	201230	749	9	836	9	9	589	9	9	9	9	760	2214	677	25807
1746	5630	12494092	343	343_5630	9	9	9	9	9	9	9	9	9	9	806	9	9	9	9	9	9	9	9	1402	9	9	9	9	9	9	9	9	9	9	385	9	9	36847
1747	5742	12742548	343	343_5742	9	9	9	9	9	9	9	9	9	9	9	9	9	1072	9	1050	9	9	9	9	844	9	9	9	9	9	9	9	9	9	9	9	9	2024
1748	5835	12948932	343	343_5835	9	9	9	9	648	1034	9	9	9	9	1780	9	9	9	9	9	9	9	9	9	9	622	9	9	9	9	1854	9	9	9	9	9	9	9
1749	6022	13359451	343	343_6022	9	9	9	9	9	9	9	9	568	593	9	9	1030	671	9	994	9	9	9	9	824	9	9	9	9	9	9	9	9	9	1157	9	9	1688
1750	7651	16972845	343	343_7651	9	9	9	9	9	1319	9	9	9	9	9	9	9	9	1041	1393	7254	9	9	9	9	9	9	9	9	9	9	9	9	9	9	9	9	9
1751	436	969277	344	344_ 436	441	9	9	347	352	9	225	9	9	9	9	9	9	9	547	9	9	9	9	933	9	861	986	9	9	386	9	9	359	9	9	9	1352	9
1752	630	1400037	344	344_ 630	308	9	9	9	9	9	9	9	9	9	9	1709	9	9	9	9	9	9	9	1841	9	9	9	9	9	9	9	9	9	9	9	9	9	9
1753	4816	10687676	344	344_4816	9	9	9	9	9	9	9	767	9	9	9	9	9	456	9	5205	9	9	9	9	9	9	9	9	9	529	9	9	9	9	9	3957	9	9
1754	8128	18028461	344	344_8128	9	9	9	467	9	9	9	892	9	2366	9	9	9	9	9	9	9	9	9	9	9	9	9	9	9	9	9	9	9	9	9	1814	9	805
1755	445	989232	345	345_ 445	1768	1335	13913	1002	488	725	411	9	8307	9	1678	804	9	2384	1153	1161	2298	9	9	841	1540	697	948	2431	614	9	9	9	419	1576	1450	9	4395	336
1756	500	1111405	345	345_ 500	964	9	9	9	9	9	9	9	9	9	9	9	9	1080	9	9	9	9	9	9	9	9	9	1071	9	9	9	9	9	9	9	9	9	9
1757	532	1182450	345	345_ 532	955	9	9	9	9	9	9	9	4558	9	9	9	9	676	9	9	1077	9	9	9	9	9	9	685	9	9	9	9	9	1250	9	9	9	208
1758	567	1260173	345	345_ 567	1745	9	9	9	9	9	9	9	9	9	9	9	9	391	9	9	863	9	9	9	9	9	9	905	9	9	9	9	9	9	9	9	9	9
1759	598	1328982	345	345_ 598	2812	9	18867	9	9	9	9	9	23366	9	9	9	5119	652	490	9	2628	9	9	1233	9	9	9	952	9	9	1012	9	987	9	832	9	800	895
1760	3401	7548045	345	345_3401	9	9	9	1789	9	9	9	9	9	820	9	9	9	2405	9	9	9	9	9	9	2513	9	9	1191	9	9	9	9	9	9	9	9	9	9
1761	3565	7912251	345	345_3565	9	9	9	9	9	9	9	9	9	9	9	9	9	9	9	5290	9	3888	9	9	9	1799	9	9	9	9	9	9	9	9	9	9729	9	9
1762	3753	8329713	345	345_3753	9	9	1153	9	9	9	9	9	9	9	9	600	9	9	9	9	9	9	9	9	9	9	9	9	9	895	9	3135	9	9	699	9	9	9
1763	4127	9157937	345	345_4127	1218	9	892	9	9	9	9	9	9	9	9	341	9	9	9	668	9	9	9	9	1198	9	1301	9	9	9	9	9	9	9	303	9	9	9
1764	4185	9286658	345	345_4185	9	9	9	9	9	9	9	9	5175	9	9	9	9	9	9	9	9	9	9	9	1048	9	9	9	9	9	9	9	9	9	9	9	9	454
1765	4289	9517544	345	345_4289	9	9	9	9	9	9	9	1046	9	9	9	9	9	9	9	3349	9	9	9	9	9	9	9	9	9	9	9	9	9	9	9	2496	9	1713
1766	4371	9699632	345	345_4371	9	9	9	9	9	9	9	9	770	9	9	1041	2547	1339	9	9	9	9	9	1634	9	9	9	9	9	9	9	38544	9	560	9	9	788	11379
1767	4529	10050487	345	345_4529	2742	9	618	9	9	9	374	9	9	9	9	9	9	9	526	9	9	9	9	9	9	578	9	9	9	9	9	9	9	9	1289	9	9	9
1768	4691	10410190	345	345_4691	9	9	9	9	9	5831	9	9	419	9	1221	365	920	1125	9	9	9	9	9	9	1358	2287	570	530	9	9	1530	9	1468	647	9	9	9	9
1769	4771	10587802	345	345_4771	9	9	9	9	9	9	9	9	9	9	9	9	9	9	9	453	9	9	9	9	9	9	9	9	9	9	9	9	9	9	9	1012	9	5133
1770	4953	10991690	345	345_4953	656	9	9	9	9	9	9	429	9	9	9	9	586	390	9	435	9	9	1088	9	1003	642	843	9	9	9	9	9	9	9	9	9	395	22514
1771	5293	11746197	345	345_5293	9	9	9	9	9	9	9	9	9	9	9	9	9	9	9	9	9	9	9	903	9	9	9	9	9	9	9	9	9	922	9	9	9	1496
1772	5467	12132442	345	345_5467	9	9	1160	9	9	9	9	9	9	9	9	9	9	1205	9	9	9	9	9	6165	1066	9	9	9	9	9	9	9	9	9	521	913	9	1215
1773	5737	12731472	345	345_5737	2021	361	17567	9	9	9	9	9	9	9	9	9	9	9	9	9	9	9	9	9	9	9	9	9	9	9	9	9	9	9	774	9	9	352
1774	5782	12831304	345	345_5782	9	9	1964	9	9	9	9	9	9	9	9	9	493	922	9	9	9	9	9	9	1000	9	9	688	9	9	9	9	9	9	1175	9	9	528
1775	5851	12984447	345	345_5851	9	9	476	9	9	9	9	9	397	9	9	9	1095	1186	9	9	9	9	9	9	732	9	9	9	9	9	9	9	9	9	1263	9	9	9
1776	5970	13243995	345	345_5970	9	696	682	9	9	9	9	9	468	9	9	9	1272	1730	9	425	9	9	9	9	532	9	9	9	9	9	9	9	9	9	1215	9	605	698
1777	6067	13459296	345	345_6067	9	9	828	9	9	9	9	9	310	9	9	9	1121	1577	9	9	9	9	9	9	9	350	9	9	9	9	9	9	9	9	4448	9	9	9
1778	6108	13550228	345	345_6108	9	903	9	9	9	9	9	9	2440	9	9	9	3668	6244	9	2046	9	9	9	1600	1794	388	9	1156	9	9	9	9	9	9	9	2483	9	9
1779	6188	13727734	345	345_6188	9	507	9	9	9	9	9	9	9	9	9	9	9	349	9	9	9	9	9	9	9	9	9	9	9	9	9	9	9	9	586	9	9	9
1780	6285	13942801	345	345_6285	9	386	9	9	9	9	9	9	9	9	9	9	9	9	9	3889	9	9	9	9	9	9	9	9	9	9	9	9	9	9	568	9	9	9
1781	436	969277	346	346_ 436	9	9	2159	9	9	9	9	9	1116	9	374	9	9	9	460	9	646	9	9	9	9	9	9	9	9	9	9	9	9	9	9	9	9	9
1782	608	1351185	346	346_ 608	9	9	3139	9	9	9	9	9	3290	9	9	9	1068	9	9	9	9	9	9	9	9	9	9	9	9	9	9	9	9	9	9	9	9	9
1783	1001	2223692	346	346_1001	9	9	9	9	9	9	9	9	3716	9	9	9	9	419	9	9	9	9	9	9	9	9	9	632	9	9	9	9	9	9	9	9	9	9
1784	3564	7910035	346	346_3564	9	9	9	9	9	9	9	9	9	923	9	9	9	9	9	800	9	9	9	9	9	9	9	9	9	9	9	9	9	9	9	1915	9	9
1785	3646	8092135	346	346_3646	9	9	9	762	9	9	9	9	9	1802	9	9	9	9	9	9	9	1028	9	9	9	9	9	9	9	9	9	9	9	9	9	9	9	9
1786	3671	8147672	346	346_3671	9	9	243	1512	9	9	9	9	9	3563	9	9	9	9	9	9	9	1585	9	9	9	9	9	9	9	9	9	9	9	9	9	1834	9	231
1787	3725	8267547	346	346_3725	676	9	359	9	9	9	9	9	9	785	9	9	9	9	9	9	9	1950	687	9	9	9	9	9	9	9	9	9	9	9	9	523	9	301
1788	4370	9697415	346	346_4370	9	9	9	629	791	9	9	9	2069	9	1309	3168	7484	5668	599	9	1557	9	9	637	9	9	377	9	646	657	877	7233	9	1746	9	9	2051	1030
1789	4407	9779610	346	346_4407	9	9	9	9	9	9	9	9	9	9	9	1903	4071	3613	9	9	9	9	9	9	9	9	9	9	9	9	9	9	9	9	9	9	9	2907
1790	4431	9832909	346	346_4431	9	9	9	9	9	9	9	9	9	9	9	410	1399	296	9	9	9	9	9	9	9	9	9	9	9	9	9	9	9	9	9	9	9	800
1791	4696	10421304	346	346_4696	9	9	9	9	9	951	9	9	9	9	9	9	9	9	9	9	9	9	9	9	9	398	9	9	9	9	9	9	9	9	9	9	9	211
1792	5132	11388962	346	346_5132	9	9	9	9	9	9	9	9	9	9	9	9	9	9	9	9	9	9	9	26305	9	9	1323	9	9	9	9	9	9	9	9	9	9	249
1793	6109	13552442	346	346_6109	9	9	9	9	9	9	9	9	377	9	9	9	575	1320	9	9	9	9	9	9	9	9	9	9	9	9	9	9	9	9	9	9	9	9
1794	418	929305	347	347_ 418	693	750	1343	9	2428	1005	1177	9	1347	344	2608	9	503	1330	3629	9	4393	9	9	2769	5904	2052	1588	2178	1387	767	4223	9	2783	1437	938	9	9	250
1795	463	1029248	347	347_ 463	9	9	9	9	9	674	9	9	9	875	9	9	9	9	329	9	9	9	9	9	9	9	9	9	9	9	9	9	9	653	4026	9	9	9
1796	575	1277938	347	347_ 575	9	379	1058	9	9	9	9	9	925	9	9	9	9	9	229	9	9	9	9	9	9	9	9	9	9	9	9	9	9	9	1279	9	9	9
1797	3656	8114340	347	347_3656	9	9	9	9	9	9	9	9	9	12830	9	9	280	9	204	9	9	9	2945	9	9	9	9	9	9	9	9	9	9	9	9	9	9	9
1798	3704	8220935	347	347_3704	2412	1889	1006	5695	237	9	9	3459	9	20711	9	9	1084	9	856	1581	9	10248	6473	9	1928	9	9	9	9	9	9	9	9	9	4670	7389	9	9
1799	3709	8232015	347	347_3709	9	9	9	9	230	9	9	9	9	9	9	9	739	9	9	9	9	14254	9	9	9	9	9	9	9	9	9	9	9	9	9	9	9	9
1800	3763	8351913	347	347_3763	9	9	9	785	9	630	9	9	9	6787	9	559	914	9	9	9	9	3112	9	9	9	9	9	9	9	9	9	9	9	9	2840	540	9	9
1801	3790	8411825	347	347_3790	9	9	9	9	9	9	9	9	9	1194	9	9	374	9	9	9	9	1545	9	9	9	9	9	9	9	9	9	9	9	9	9	9	9	9
1802	4388	9737378	347	347_4388	9	9	9	9	461	9	9	9	796	9	9	724	1403	1115	9	9	9	9	9	9	9	9	196	9	9	9	9	9	9	643	9	9	9	9
1803	5132	11388962	347	347_5132	9	9	9	9	9	9	9	9	9	9	9	9	9	9	9	9	9	9	9	4379	9	9	2782	9	9	9	9	9	9	9	9	9	9	794
1804	5815	12904593	347	347_5815	9	395	534	9	9	9	9	9	9	9	9	152	439	1643	9	691	9	9	9	9	9	9	536	9	779	1846	9	1181	9	9	9	9	9	9
1805	6109	13552442	347	347_6109	9	9	9	9	9	9	9	9	843	9	9	9	1154	2018	9	9	9	644	9	9	9	9	9	9	9	9	9	9	9	9	9	9	9	9
1806	6285	13942801	347	347_6285	9	560	9	9	9	9	9	9	9	9	9	9	9	9	9	1751	9	9	9	9	9	9	378	9	9	9	9	9	9	9	667	9	9	9
1807	6408	14215700	347	347_6408	9	470	1137	9	9	9	9	9	9	9	9	9	900	1379	9	2458	9	9	408	608	9	9	9	9	9	9	9	9	9	9	1947	1635	9	9
1808	427	949287	348	348_ 427	9	9	9	9	9	9	1271	9	9	9	9	9	9	9	811	9	344	9	9	9	859	9	1382	9	9	9	9	9	9	9	9	9	9	9
1809	480	1067020	348	348_ 480	9	9	9	9	9	9	1914	9	9	9	9	9	9	9	891	9	9	9	9	9	9	9	1584	9	9	9	9	9	9	9	309	9	9	9
1810	3676	8158753	348	348_3676	9	9	9	9	9	9	9	9	9	2413	9	9	9	9	9	9	9	9	9	9	9	9	9	9	9	9	9	9	9	9	411	582	9	9
1811	3701	8214285	348	348_3701	9	9	9	702	9	9	9	9	9	3229	9	9	9	9	9	9	9	1746	639	9	9	9	9	9	9	9	9	9	9	9	415	1170	9	298
1812	3764	8354128	348	348_3764	9	9	9	9	9	9	9	9	9	976	9	9	9	9	9	9	9	487	9	9	9	9	9	9	9	9	9	9	9	9	516	9	9	9
1813	4019	8918028	348	348_4019	9	9	9	9	9	9	9	9	9	9	9	9	9	9	9	9	9	640	9	9	9	9	9	9	9	9	9	9	9	9	704	385	9	9
1814	411	913753	349	349_ 411	9	1225	1264	9	579	863	516	717	2422	9	335	573	1401	1518	984	9	592	1269	9	1901	3812	9	1045	4678	9	9	9	9	9	314	9	9	476	815
1815	467	1038117	349	349_ 467	1597	9	9	9	9	9	501	9	9	9	9	9	9	392	9	9	9	635	9	9	9	9	1202	9	9	9	9	9	9	9	9	9	9	9
1816	611	1357835	349	349_ 611	9	9	9	9	9	9	9	9	9	9	9	9	9	200	444	9	9	9	823	9	9	9	9	9	9	9	9	9	9	9	9	9	1022	9
1817	3443	7641330	349	349_3443	9	9	9	9	1079	9	3112	9	9	9	9	9	9	9	9	9	9	9	9	9	9	9	3909	9	9	9	9	9	9	9	9	9	9	9
1818	3527	7827843	349	349_3527	9	9	9	9	1565	9	5171	9	9	9	9	9	9	9	9	9	1192	9	9	9	9	9	6344	9	9	9	9	9	9	9	9	9	9	9
1819	3791	8414042	349	349_3791	9	9	9	9	9	9	9	9	1143	9	9	4196	9	9	9	9	9	9	9	9	2661	9	9	9	9	9	9	9	9	9	750	9	9	9
1820	3868	8585047	349	349_3868	9	9	9	9	9	9	9	9	2788	9	9	10307	9	600	9	9	9	9	9	9	3996	9	9	9	9	9	9	9	9	9	9	9	9	9
1821	3932	8727140	349	349_3932	9	9	9	9	9	9	9	9	1998	9	9	6923	9	475	9	9	9	9	9	9	4741	9	9	9	9	9	9	9	9	9	9	9	9	9
1822	3989	8851441	349	349_3989	9	9	9	9	9	9	9	9	7745	9	9	9	9	1119	9	9	9	9	9	9	9	9	9	9	9	9	9	9	9	9	9	9	9	709
1823	4029	8940227	349	349_4029	9	9	9	877	9	9	9	1115	12037	6688	9	21108	890	4432	9	617	9	3154	648	1155	20035	9	9	1860	9	9	9	9	257	9	1759	2676	2237	569
1824	4373	9704065	349	349_4373	9	9	9	9	9	9	9	9	9	9	9	9	9	759	9	9	9	9	9	9	9	9	9	4085	9	9	9	9	9	9	736	9	9	9
1825	4465	9908335	349	349_4465	9	9	9	9	368	9	9	9	9	9	493	9	9	9	9	9	9	1612	9	1376	9	9	9	7214	9	9	9	9	9	9	485	9	9	9
1826	5788	12844619	349	349_5788	9	9	9	9	9	903	9	9	9	9	9	9	9	1995	9	9	9	725	9	9	9	9	9	9	9	9	9	9	1974	303	9	586	9	9
1827	4028	8938010	350	350_4028	9	9	9	9	9	9	9	9	1862	856	9	3618	9	604	9	9	9	9	9	9	3212	9	9	9	9	9	9	9	9	9	9	9	9	9
1828	5734	12724825	350	350_5734	488	9	9	9	9	9	9	9	9	9	9	9	9	9	9	9	9	9	9	9	9	9	9	9	9	319	9	9	9	9	749	1007	9	9
1829	464	1031467	351	351_ 464	4018	9	368	1670	9	9	9	582	695	9	331	10792	611	714	529	9	9	509	734	419	1154	332	9	777	9	9	1637	9	360	9	957	1327	510	599
1830	474	1053647	351	351_ 474	9	9	9	9	497	9	208	9	9	9	9	8645	1377	9	568	9	9	9	9	9	9	277	478	9	9	9	9	9	9	9	9	9	9	9
1831	636	1413377	351	351_ 636	384	9	9	9	9	9	9	910	9	9	947	1223	1093	9	9	9	9	9	747	9	525	9	9	2000	9	9	9	9	9	9	9	1192	9	9
1832	686	1524425	351	351_ 686	9	9	801	9	1043	9	9	9	416	484	9	965	3056	9	653	9	9	9	9	9	9	296	595	9	9	982	9	9	446	1142	9	9	726	704
1833	739	1642137	351	351_ 739	9	9	9	9	9	9	9	9	9	9	9	217	9	9	9	9	9	9	9	9	9	9	258	9	9	9	9	9	9	547	9	9	9	9
1834	1503	3337818	351	351_1503	857	9	894	9	9	9	9	9	9	9	9	9	9	9	9	9	9	9	9	9	9	9	9	9	9	9	463	9	9	9	9	9	9	9
1835	2059	4569242	351	351_2059	741	9	9	9	9	9	9	9	9	9	9	9	9	9	9	9	9	9	9	9	9	397	9	9	9	9	578	9	1376	9	9	9	9	9
1836	2133	4733492	351	351_2133	471	2721	1024	1418	752	9	9	9	9	9	9	9	9	9	9	9	9	9	9	9	9	9	9	9	9	9	435	9	842	9	9	9	9	9
1837	2178	4833428	351	351_2178	9	3200	1511	2437	9	9	9	9	9	9	9	9	9	9	9	9	9	9	9	9	9	9	9	9	9	9	433	9	9	9	9	508	9	9
1838	2168	4811138	351	351_2168	705	3470	1023	1466	1306	9	9	9	9	9	9	9	9	9	9	1969	9	9	9	9	9	9	9	9	9	9	9	9	222	9	1114	620	9	9
1839	2251	4995373	351	351_2251	1013	9	658	9	9	9	9	9	9	9	9	9	9	9	9	9	9	9	9	9	9	9	9	9	9	9	9	9	9	9	696	9	9	9
1840	2289	5079788	351	351_2289	567	1093	315	9	989	9	9	9	9	9	9	9	9	9	9	9	9	9	9	9	9	9	9	9	9	9	9	9	9	9	9	389	9	9
1841	4397	9757443	351	351_4397	9	9	9	9	9	9	9	1777	9	263	9	9	9	9	9	9	9	9	9	9	9	9	9	9	9	9	9	4443	9	9	9	1120	9	171
1842	5723	12700397	351	351_5723	1629	625	9	9	325	9	9	9	9	9	9	9	9	669	408	9	9	9	9	9	488	753	1093	9	9	465	9	9	9	9	885	1460	439	9
1843	464	1031467	352	352_ 464	1211	9	9	9	9	9	9	9	9	9	9	1867	9	9	9	9	9	9	9	9	9	9	9	9	9	9	9	9	9	9	9	354	9	9
1844	479	1064803	352	352_ 479	9	9	9	9	9	9	180	9	9	9	9	1351	9	9	9	9	9	9	9	9	9	9	9	9	9	9	9	9	9	9	9	581	9	9
1845	5381	11941535	352	352_5381	1724	851	9	9	458	9	9	9	388	9	421	9	9	917	774	9	9	9	9	9	9	469	704	9	9	1327	434	9	9	456	1117	1031	910	9
1846	384	853810	353	353_ 384	9	9	9	9	9	9	9	9	9	9	9	9	9	9	9	9	411	9	9	486	9	9	9	9	9	732	838	9	892	9	9	9	9	9
1847	409	909317	353	353_ 409	299	9	9	64020	9	9	9	9	9	9	9	3432	9	500	9	9	9	9	9	6029	9	9	9	9	9	9	9	9	9	9	576	9	9	9
1848	463	1029248	353	353_ 463	1580	1103	24072	46553	72073	3066	9	21120	43873	8902	7175	2725	9	5101	22599	5839	3057	3392	1959	4929	4330	21689	13705	7590	774	24901	5828	9	43291	51607	4038	4968	834	20019
1849	511	1135868	353	353_ 511	608	9	8241	15447	44820	9	9	9	9	9	2302	9	9	9	8293	9	9	9	9	3409	9	9	4649	2740	9	13070	2985	9	29400	33986	9	9	9	11052
1850	557	1237973	353	353_ 557	456	9	9	9	12785	9	9	9	9	377	1026	9	9	1031	9	9	865	9	9	9	497	9	9	1671	9	5376	2137	9	14038	9	9	9	9	3532
1851	612	1360053	353	353_ 612	1609	9	48065	9	9	9	9	9	9	9	9	333	9	10402	9	9	13004	12198	9	19436	9893	36129	9	19209	9	2072	9	8096	69563	9	9	2696	1614	18678
1852	696	1546630	353	353_ 696	2614	3985	9	211991	133192	9	9	113341	132953	47138	45459	9	143406	7096	93957	37765	3360	30040	15809	16584	9	81634	39363	9	2224	114035	27720	39622	133359	125394	18584	24174	7437	72469
1853	714	1586610	353	353_ 714	9	9	9	9	98876	9	9	9	9	9	9	9	9	7285	9	12841	9	9	9	17246	9	9	30975	1399	9	77369	9	9	9	51352	22710	14409	9	9
1854	771	1713160	353	353_ 771	9	9	9	47283	20219	9	9	9	20658	9	4104	9	9632	1242	9	9	469	3844	2917	1275	9	14435	3098	9	9	9	5989	9	9	18151	6718	9	9	9
1855	1271	2822962	353	353_1271	9	9	1361	9	9	12765	9	9	5235	9	9	9	9	9	9	9	9	9	9	9	9	9	323	9	9	5511	9	9	9	9	9	9	9	9
1856	1434	3184630	353	353_1434	9	9	479	9	9	9	9	9	2340	9	9	9	9	9	9	9	9	9	9	338	9	9	9	9	9	3239	9	9	9	9	9	9	9	9
1857	1525	3386647	353	353_1525	9	9	9	9	9	9	9	9	462	9	9	9	9	9	669	9	9	9	9	285	9	9	9	9	9	1358	9	9	9	9	9	9	9	9
1858	4782	10612198	353	353_4782	9	9	9	9	9	9	9	9	760	9	9	313	1841	9	9	9	647	9	9	9	9	9	9	9	9	9	9	9	9	9	9	9	9	9
1859	5389	11959255	353	353_5389	5894	2651	1077	9	1931	992	9	812	1635	9	1666	9	1521	3364	1735	1823	9	1184	9	457	2427	1555	3062	9	884	2087	1356	9	793	1440	4048	4302	3580	9
1860	5405	11994761	353	353_5405	9	9	9	9	279	9	9	9	9	9	9	9	9	487	9	9	9	9	9	9	9	9	9	9	9	736	9	9	9	9	9	9	9	9
1861	450	1000353	354	354_ 450	1110	9	4299	7660	12468	9	9	4112	7514	1656	1458	892	4977	1333	3786	1004	9	9	9	987	9	3785	2515	1391	9	4285	1022	9	7612	6106	9	9	9	3436
1862	485	1078105	354	354_ 485	9	9	9	3938	7830	9	9	9	2487	9	9	302	9	9	9	9	9	9	9	796	9	9	9	571	9	1271	9	9	5308	9	9	9	9	1791
1863	513	1140300	354	354_ 513	9	9	9	1432	9	9	9	568	9	9	9	9	1211	9	9	9	9	9	9	9	9	9	9	9	9	9	9	9	3195	9	9	9	9	589
1864	624	1386735	354	354_ 624	9	9	8425	9	9	9	9	9	9	9	9	9	9	2014	9	9	2030	9	9	3342	1806	6250	9	3312	9	9	2375	9	11913	9	9	9	9	3278
1865	675	1499992	354	354_ 675	9	530	9	35727	23536	9	9	19045	22543	7815	7715	9	24162	9	15494	6050	9	5107	3580	2949	9	13980	6637	9	9	19712	4235	6711	22217	21443	4122	4225	1100	12994
1866	715	1588827	354	354_ 715	9	9	9	12324	16361	9	9	9	9	9	1557	9	9	9	9	2149	9	9	9	638	9	9	5924	9	9	9	9	9	9	9346	9	9	9	9
1867	745	1655435	354	354_ 745	9	9	9	9	9622	9	9	9	3409	9	9	9	9	9	9	9	9	9	9	323	9	9	9	9	9	9	9	9	9	9	1472	9	9	9
1868	787	1748667	354	354_ 787	9	9	793	9	3264	9	9	9	1170	441	9	9	9	9	9	9	9	9	9	9	9	9	9	9	9	9	9	9	1648	2576	671	9	9	9
1869	1279	2840745	354	354_1279	9	9	9	1167	9	1630	9	9	9	9	9	9	461	9	9	9	9	9	9	9	9	9	9	9	9	9	9	9	9	1162	9	9	9	9
1870	1336	2967195	354	354_1336	9	9	9	734	9	9	9	9	9	9	9	9	9	9	9	9	9	9	9	9	9	9	9	9	9	409	9	9	9	1224	9	9	9	9
1871	3247	7206085	354	354_3247	972	602	9	9	9	9	9	9	9	372	9	9	9	9	9	9	9	9	9	9	9	9	9	9	9	9	9	9	9	9	747	797	9	9
1872	5401	11985900	354	354_5401	976	9	9	9	346	9	9	9	9	9	9	9	9	9	9	9	9	9	9	9	9	9	579	9	9	361	9	9	9	228	657	9	9	9
1873	441	980363	355	355_ 441	4878	1221	1466	2129	3086	9	9	1063	1957	9	9	15081	1812	3956	1746	919	837	1618	9	236	883	2515	578	2778	9	9	1877	9	2130	3668	8692	578	9	498
1874	475	1055863	355	355_ 475	9	9	9	9	9	9	9	9	9	561	9	487	9	9	9	9	9	9	15070	3387	406	9	9	2661	9	1614	982	707	9	2333	9	9	9	843
1875	521	1158032	355	355_ 521	9	9	9	9	508	9	9	9	9	9	9	9	9	9	9	9	9	9	9	3346	9	9	9	9	9	9	9	9	9	9	9	9	9	264
1876	549	1220205	355	355_ 549	9	9	9	9	1229	9	9	9	417	9	9	9	9	9	9	9	9	9	3997	4206	9	9	9	3441	9	9	9	9	9	9	9	9	9	9
1877	623	1384517	355	355_ 623	9	1254	9	9	9	9	9	9	9	9	9	9	9	9	2316	9	9	9	9	1686	9	9	9	9	9	9	9	2519	9	9	9	9	9	618
1878	669	1486660	355	355_ 669	9	9	1801	9	4222	9	9	9	9	9	9	9	9	9	4319	9	9	9	20095	705	9	1378	9	9	9	9	9	9	2274	9	9	9	9	9
1879	707	1571057	355	355_ 707	9	9	9	6678	2956	9	9	9	3987	1938	9	9	4272	10315	4028	1547	9	1335	39985	9	9	2435	1241	9	9	9	6827	9	4110	5092	9	1085	9	2096
1880	738	1639883	355	355_ 738	9	9	463	1388	1695	9	9	4126	9	535	9	9	9	9	2501	451	9	9	53133	451	9	9	415	9	9	5887	6633	508	2823	9	31061	9	9	1157
1881	782	1737548	355	355_ 782	9	9	9	9	744	9	9	9	9	9	9	9	9	9	9	9	9	9	25773	9	9	9	9	9	9	9	1962	9	931	9	9	9	9	256
1882	835	1855232	355	355_ 835	9	9	9	9	9	9	9	9	9	9	9	9	9	9	9	9	9	9	6839	9	9	9	9	9	9	9	556	9	657	9	9	9	9	9
1883	2976	6604407	355	355_2976	9	9	9	9	9	9	9	9	9	403	9	9	9	7067	9	9	9	9	9	9	1930	9	9	9	9	9	9	9	9	9	9	9	9	9
1884	3020	6702048	355	355_3020	1067	9	9	1591	9	9	9	9	9	9	9	9	9	9	9	9	9	9	9	9	1744	9	9	9	9	9	9	9	9	9	907	9	9	9
1885	3103	6886364	355	355_3103	3616	692	9	1308	9	9	9	9	9	609	9	9	9	9	9	9	9	9	3748	9	9	9	860	9	9	9	227	9	9	9	2422	470	9	9
1886	3180	7057325	355	355_3180	3867	2375	9	1399	9	9	9	1652	9	1204	9	9	9	9	9	9	9	1120	2621	9	9	9	9	9	9	9	193	9	9	9	2768	9	9	9
1887	3250	7212733	355	355_3250	6049	3983	9	3350	9	9	9	9	9	3995	9	9	9	9	9	1873	9	3576	12382	9	9	9	1449	641	9	9	636	9	9	9	4841	1222	9	727
1888	3327	7383760	355	355_3327	9	309	9	9	9	9	9	9	9	9	1535	9	9	9	9	9	9	9	9	9	9	9	9	9	9	9	9	9	9	9	9	374	9	9
1889	3497	7761210	355	355_3497	9	9	9	9	9	9	4623	9	9	9	9	9	9	9	9	9	9	9	9	9	9	9	9	9	688	9	436	9	1487	9	9	9	9	9
1890	3549	7876695	355	355_3549	9	9	9	9	9	9	2584	9	9	9	9	9	9	9	9	9	9	9	9	9	9	9	9	9	9	3451	170	9	9	9	9	9	9	9
1891	4323	9593079	355	355_4323	9	9	9	9	9	9	9	807	9	9	9	9	9	9	9	9	9	9	9	9	9	9	9	9	572	9	9	9	9	9	9	350	9	9
1892	4421	9810714	355	355_4421	9	9	9	9	9	9	9	15792	9	9	9	9	9	9	9	9	9	9	9	9	9	9	9	9	1953	9	9	515	9	9	9	9	9	9
1893	4500	9986114	355	355_4500	9	9	9	9	9	9	9	3847	9	9	9	9	9	9	9	9	9	9	9	878	9	1128	9	9	2752	9	9	2263	9	9	9	9	9	9
1894	5013	11124858	355	355_5013	2529	1080	1034	9	258	9	9	9	578	9	9	9	9	786	9	9	9	1438	9	9	9	9	575	9	9	1402	154	9	9	1082	2366	9	9	9
1895	5617	12465268	355	355_5617	9	1136	9	9	759	9	9	9	563	9	9	9	1207	736	9	9	1155	9	9	9	9	887	620	1445	9	9	1058	9	9	540	651	466	9	1731
1896	6035	13388317	355	355_6035	9	9	9	9	280	9	9	9	9	9	9	9	9	9	9	9	9	9	9	9	9	735	9	9	9	9	273	9	9	9	9	9	9	9
1897	448	995920	356	356_ 448	1598	9	9	9	355	9	9	9	457	9	9	2006	9	1282	9	9	9	9	9	601	412	484	9	460	9	9	412	9	9	502	9	9	9	9
1898	490	1089198	356	356_ 490	9	9	9	9	9	9	9	9	9	9	9	9	9	521	9	9	9	9	2799	9	9	9	9	9	9	9	9	9	9	9	1527	9	9	9
1899	627	1393387	356	356_ 627	9	9	9	9	9	9	9	9	9	9	9	9	9	710	9	9	9	9	9	9	9	9	9	9	9	9	9	553	9	9	2326	9	9	9
1900	691	1535508	356	356_ 691	9	9	9	9	9	9	9	9	238	9	9	9	9	9	711	9	9	9	6557	9	9	9	9	9	9	9	530	9	9	336	3983	9	9	9
1901	726	1613257	356	356_ 726	9	9	9	9	9	9	9	9	282	9	9	9	316	1905	9	9	9	9	9157	9	9	9	9	9	9	9	9	9	9	9	4975	9	9	9
1902	795	1766432	356	356_ 795	9	9	9	9	9	9	9	9	9	9	9	9	9	318	255	9	9	9	9	9	9	9	9	9	9	9	9	9	9	174	9	9	9	9
1903	3245	7201653	356	356_3245	9	476	9	9	9	9	9	9	9	593	9	9	9	9	9	9	9	9	1500	9	9	9	9	9	9	9	9	9	9	9	713	9	9	9
1904	326	725083	357	357_ 326	9	9	9	9	9	9	9	9	9	9	9	155	9	9	9	9	9	9	9	478	9	9	9	9	9	9	707	9	9	9	9	9	9	9
1905	374	831597	357	357_ 374	9	913	950	9	9	9	218	929	699	472	1540	642	1288	1287	9	1584	9	9	9	3936	4255	795	9	2538	1417	1438	3434	9	9	9	1266	593	9	1494
1906	388	862715	357	357_ 388	4531	9	9	765	863	1761	1207	9	1643	9	9	1695	2607	883	1197	9	2188	734	9	4619	9	1944	1562	5005	1869	1581	3477	9	1210	724	9	9	1387	1086
1907	463	1029248	357	357_ 463	2733	13982	9	9	9	2139	520	311	9	9	9	9	9	2217	9	9	9	674	18538	9	2866	9	564	9	9	9	9	9	1317	9	9	415	9	750
1908	528	1173583	357	357_ 528	2147	9	9	9	9	9	9	9	9	9	9	9	9	9	9	9	9	9	7888	9	9	9	9	9	9	9	487	9	9	9	9	9	9	327
1909	636	1413377	357	357_ 636	3313	38576	986	9	9	9	9	1685	9	308	1836	146	605	9	9	9	3228	9	9	508	9	1612	628	9	9	1872	9	9	9	1388	9	9	1054	664
1910	686	1524425	357	357_ 686	631	9	9	9	9	9	9	9	9	9	9	9	9	9	392	9	9	9	66865	9	9	9	9	9	931	9	9	9	9	9	9	9	9	9
1911	3490	7745668	357	357_3490	9	9	9	9	9	9	9	9	9	9	3761	9	9	9	9	9	9	9	9	9	9	9	9	9	9	9	9	9	545	556	9	9	9	9
1912	3544	7865612	357	357_3544	9	9	9	9	9	9	9	9	9	9	1979	9	9	9	9	9	9	9	9	9	9	9	9	9	9	913	9	9	339	9	9	9	9	9
1913	4496	9977250	357	357_4496	764	9	9	9	9	9	9	9	9	9	9	9	9	627	9	9	9	2525	9	9	9	9	9	9	9	9	9	9	9	9	9	9	9	378
1914	4698	10425735	357	357_4698	9	9	9	9	9	9	9	9	9	1437	9	9	9	9	9	9	9	9	9	9	9	9	9	9	9	9	9	9	9	9	9	855	9	1558
1915	5146	11420035	357	357_5146	9	9	9	9	851	9	9	9	9	9	9	9	9	1902	9	9	9	9	9	9	9	624	9	9	574	834	9	9	584	9	9	9	9	9
1916	5841	12962272	357	357_5841	9	9	523	9	684	9	9	9	9	9	9	9	638	969	9	693	9	1040	9	9	919	9	9	9	342	9	9	9	9	9	9	9	9	347
1917	8416	18667078	357	357_8416	9	9	9	9	9	9	9	9	9	7275	9	359	530	9	9	9	9	9	9	9	9	9	9	9	9	9	9	9	9	9	9	9	9	9
1918	371	824948	358	358_ 371	9	9	9	9	9	9	9	9	9	9	9	9	9	9	9	9	9	9	9	599	744	367	210	480	266	9	375	9	9	9	9	9	9	9
1919	443	984797	358	358_ 443	786	2297	9	9	9	9	6505	9	9	9	9	9	9	390	3595	9	9	9	3268	9	516	277	7627	648	9	9	9	9	9	9	9	9	9	9
1920	502	1115838	358	358_ 502	681	923	9	9	9	9	3440	9	9	9	9	9	9	9	2704	9	9	9	9	9	9	9	5171	9	9	9	9	9	9	9	9	9	9	9
1921	601	1335667	358	358_ 601	9	6494	9	9	9	9	18820	9	9	9	9	9	9	9	9504	9	769	9	1890	9	9	9	18077	9	9	9	9	9	9	9	9	9	9	9
1922	681	1513330	358	358_ 681	9	417	9	9	9	9	9	9	9	9	9	9	9	9	6537	9	9	9	12096	9	9	9	660	9	9	9	9	9	9	9	9	9	9	9
1923	382	849332	359	359_ 382	1245	1611	1721	1862	4021	437	1187	810	3660	9	2781	963	1910	589	4022	954	2417	1809	9	2335	2209	4540	2865	7114	1572	1746	2191	9	1917	1638	1145	9	1958	9
1924	420	933738	359	359_ 420	9	9	9	9	9	9	9	9	9	9	9	9	9	9	2498	1326	9	9	9	9	9	9	9	9	9	9	9	9	9	9	1008	627	9	9
1925	460	1022562	359	359_ 460	2163	1182	1112	9	9	1299	1646	9	9	9	9	9	9	9	1416	1187	9	9	5444	9	1449	1503	1408	9	9	9	9	1166	1150	9	9	427	9	9
1926	516	1146950	359	359_ 516	9	9	9	9	9	9	1127	9	9	9	9	9	9	9	1178	606	9	9	2462	9	9	587	884	9	9	9	9	9	821	9	9	9	9	9
1927	544	1209123	359	359_ 544	9	9	9	9	9	9	638	9	9	9	9	9	9	9	9	9	9	9	1555	9	9	9	9	9	9	9	9	9	304	9	9	9	9	9
1928	615	1366705	359	359_ 615	9	1931	1521	9	9	9	4177	9	9	9	828	864	2284	9	4356	3599	5039	9	18989	9	9	9	3516	9	9	9	1937	9	2364	239	925	1941	1425	927
1929	736	1635452	359	359_ 736	1336	9	9	9	9	9	9	9	9	9	9	9	9	9	9	333	9	9	6864	9	9	276	9	9	9	9	9	9	9	9	9	9	9	9
1930	875	1943985	359	359_ 875	9	9	9	5530	9	901	9	9	9	9	9	9	9	9	9	9	9	9	9	9	9	3646	9	9	9	9	9	9	9	587	9	9	9	9
1931	3156	7004037	359	359_3156	9	9	9	9	9	9	9	9	9	9	9	9	9	9	9	9	558	9	9	9	9	586	9	9	9	9	9	1523	9	9	9	9	9	9
1932	4457	9890610	359	359_4457	9	9	9	9	9	9	9	9	9	9	9	9	9	9	9	9	9	9	9	24538	9	9	9	9	9	1897	9	9	9	9	9	9	9	2260
1933	4865	10796416	359	359_4865	9	9	9	9	9	598	9	9	9	9	9	9	9	9	9	9	9	9	9	9	9	9	9	9	9	9	9	6606	9	9	9	9	9	1758
1934	4912	10900710	359	359_4912	9	350	9	9	9	9	9	9	9	9	9	202	9	9	9	428	9	9	9	9	9	9	9	9	9	9	9	9	9	9	9	9	9	28297
1935	5035	11173690	359	359_5035	9	9	9	9	9	774	155	9	9	9	9	9	9	2284	9	9	9	9	9	9	9	1593	9	9	9	9	9	9	9	9	611	752	9	9
1936	5174	11482170	359	359_5174	9	964	9	9	9	9	9	9	9	9	9	9	553	1681	9	844	9	9	9	9	712	9	9	9	9	9	9	9	9	9	2008	1286	9	9
1937	6056	13434868	359	359_6056	9	9	9	9	9	9	251	9	9	519	9	9	9	9	2503	9	1433	9	9	9	9	837	9	9	9	9	9	9	9	9	9	9	9	9
1938	384	853810	360	360_ 384	9	9	9	9	9	9	9	9	9	9	9	9	9	9	355	9	9	9	9	9	9	454	9	743	9	9	9	9	9	245	9	9	9	9
1939	447	993702	360	360_ 447	2973	9	9	9	486	9	376	9	9	9	9	9	9	9	9	9	9	9	9	9	626	9	9	9	9	9	9	9	9	9	544	9	9	9
1940	612	1360053	360	360_ 612	412	9	9	663	522	9	907	9	9	9	9	328	838	312	745	964	1218	9	3595	272	9	454	814	795	9	9	786	9	681	9	9	1522	9	335
1941	4855	10774194	360	360_4855	9	9	9	9	9	9	9	9	9	9	9	9	9	1115	9	9	9	9	9	9	9	9	9	9	9	9	9	1233	9	9	9	9	9	4796
1942	4908	10891810	360	360_4908	9	9	9	546	9	9	9	9	9	9	9	9	9	1508	9	9	9	9	9	9	9	9	9	9	9	9	9	9	9	9	9	9	9	6078
1943	5044	11193622	360	360_5044	9	9	9	9	9	9	9	9	9	9	9	9	9	616	9	9	9	9	9	9	9	319	9	9	9	9	9	9	9	9	9	9	9	452
1944	449	998137	361	361_ 449	1013	9	976	9	1140	639	797	9	2128	9	964	11498	1688	6151	888	9	1178	9	9	2404	8415	848	2586	2463	941	1058	506	870	1072	1226	458	9	9	586
1945	514	1142517	361	361_ 514	9	9	9	9	483	9	579	9	9	9	9	3890	9	3299	9	9	9	9	9	1159	9	9	2321	9	9	9	9	9	412	317	9	9	9	9
1946	566	1257958	361	361_ 566	9	9	9	9	9	9	9	9	9	9	9	9	9	9	9	9	9	9	9	718	9	9	235	9	9	9	9	9	572	9	9	9	9	9
1947	633	1406725	361	361_ 633	726	9	9	1256	1942	9	9	9	832	9	662	904	2345	1350	9	950	1243	9	9	1687	1630	1829	9	2763	9	581	1261	9	1322	211	436	2272	823	533
1948	628	1395603	361	361_ 628	9	9	9	9	9	9	9	9	528	9	9	9	9	1145	9	9	9	9	9	9	1350	9	9	9	9	9	9	9	9	9	9	9	9	9
1949	688	1528858	361	361_ 688	9	9	9	9	9	9	9	9	9	9	9	9	9	670	9	9	9	9	9	9	9	9	9	428	9	9	479	9	9	9	9	9	9	9
1950	748	1662083	361	361_ 748	9	9	9	9	9	9	9	9	9	9	9	9	9	9	9	9	9	1474	9	9	9	9	690	9	522	9	421	9	9	9	9	9	9	9
1951	2754	6111535	361	361_2754	9	9	341	9	9	9	9	9	9	9	9	9	9	9	9	9	9	9	9	9	9	9	537	9	9	9	9	9	9	9	324	9	9	9
1952	3369	7477025	361	361_3369	9	9	9	9	292	9	9	9	9	1354	9	9	9	9	9	9	419	1057	9	9	9	4321	9	1257	9	9	9	9	9	9	9	9	9	9
1953	3465	7690175	361	361_3465	9	9	9	9	9	9	9	9	9	9	9	173	9	9	9	9	9	9	9	9	9	9	9	699	9	9	9	9	9	9	777	9	9	9
1954	3815	8467335	361	361_3815	9	9	9	9	9	9	9	9	9	495	9	9	9	9	9	9	9	9	9	1275	9	9	9	9	9	9	9	9	9	9	9	9	9	1008
1955	4868	10803063	361	361_4868	9	9	869	9	9	9	9	9	589	9	9	9	788	2104	9	9	9	9	9	9	673	9	9	9	9	9	9	9	9	9	658	9	9	3963
1956	4980	11051633	361	361_4980	374	9	628	9	9	9	9	9	9	9	9	386	9	2300	9	2010	9	9	9	9	461	9	9	9	9	9	9	1851	9	9	605	1992	9	9
1957	5076	11264590	361	361_5076	9	487	9	9	9	9	9	9	249	9	9	9	9	9	9	9	9	9	9	9	1095	9	9	9	9	9	9	9	9	9	9	9	9	9
1958	5345	11861670	361	361_5345	9	9	9	9	9	9	9	9	9	9	9	9	9	9	9	9	9	648	9	9	9	9	9	9	9	9	9	9	9	9	761	9	9	244
1959	5723	12700397	361	361_5723	9	9	9	9	9	315	9	9	9	9	9	9	9	9	9	9	1453	9	9	9	9	9	9	9	9	9	9	9	9	9	9	9	9	620
1960	6563	14559658	361	361_6563	1742	2214	2298	2049	1141	1114	9	1325	2109	1008	1150	532	2550	2756	9	751	1821	2845	1726	855	1503	1490	1365	1851	1382	1957	2033	2862	1052	1489	2692	2081	2521	9
1961	6623	14692768	361	361_6623	2051	1554	1547	9	188	9	737	9	1334	887	1233	9	1702	9	1772	9	9	1246	9	9	1050	9	1291	948	9	9	9	9	567	9	1699	9	9	9
1962	6651	14754949	361	361_6651	9	9	9	9	9	9	9	9	319	9	9	9	361	9	9	9	9	9	9	9	434	9	9	9	9	9	9	9	9	9	1107	9	9	9
1963	450	1000353	362	362_ 450	1004	9	9	9	9	9	9	9	9	9	9	1576	9	1201	9	9	9	9	9	317	1502	9	9	9	9	9	9	9	9	9	9	9	9	9
1964	381	847115	363	363_ 381	9	9	9	9	9	1058	9	4298	9	9	9	9	9	9	9	9	1306	9	9	9	9	372	9	9	1219	918	470	9	622	745	856	9	9	9
1965	446	991448	363	363_ 446	16289	4988	9	9	810	9	9	1913	316	9	574	440	9	1553	9	1798	9	9	9	617	1631	9	962	1321	9	9	9	9	9	9	9	9	1328	9
1966	531	1180235	363	363_ 531	10413	3541	2883	9	9	9	9	3539	9	9	9	9	9	9	9	9	9	9	9	9	9	9	350	9	9	9	9	9	9	9	9	9	9	9
1967	3364	7465919	363	363_3364	9	9	9	9	1043	9	9	9	9	9	9	9	9	9	388	9	9	9	9	9	9	5289	9	9	9	9	9	9	9	9	9	9	1488	9
1968	4272	9479830	363	363_4272	9	9	9	9	9	9	9	9	9	9	9	9	9	9	9	9	9	650	9	9	9	9	9	9	9	9	9	9	9	9	824	9	9	629
1969	4634	10283564	363	363_4634	5522	2497	6919	9	2371	3445	541	4553	2735	616	2450	1349	4099	5802	2388	6154	9	6772	9194	1589	4711	2700	3215	4945	875	2764	2231	7336	966	581	661	7522	3528	725
1970	4709	10450151	363	363_4709	9	9	9	9	9	9	9	9	367	9	9	9	9	1012	386	9	9	9	9	9	9	284	9	9	9	9	9	9	9	9	9	9	9	9
1971	4920	10918444	363	363_4920	9	9	9	9	9	9	9	9	477	9	9	9	9	2303	9	9	9	9	9	9	9	9	925	9	248	9	9	9	9	9	1172	9	1293	9
1972	4955	10996132	363	363_4955	9	9	9	9	9	9	9	9	364	9	9	9	9	4234	9	9	9	9	9	9	2237	680	1494	9	456	963	9	1164	9	9	610	856	9	9
1973	5219	11581984	363	363_5219	9	9	9	9	9	9	9	9	9	9	9	9	9	9	9	3848	9	9	9	646	9	9	9	9	9	9	9	9	9	9	9	2235	9	9
1974	6945	15407060	363	363_6945	1801	1231	1553	2126	1162	9	338	1796	794	1242	744	209	1119	1243	695	9	9	2083	887	606	9	1153	785	802	910	1341	1013	2387	785	939	1634	2001	1743	436
1975	4357	9668558	364	364_4357	9	9	9	9	9	9	9	9	9	9	351	490	1113	1485	295	9	9	9	9	9	9	9	9	9	9	9	9	9	9	505	9	9	702	345
1976	4636	10287993	364	364_4636	1116	9	1384	9	386	377	9	9	9	9	9	9	504	1212	345	1169	9	1194	2099	9	939	466	660	757	9	500	9	1351	9	9	9	1593	474	9
1977	9726	21572330	364	364_9726	9	9	9	9	9	9	9	9	9	9	9	9	1263	9864	9	9	2949	5480	9	9	9	9	787	1191	9	9	9	9	438	9	9	9	9	9
1978	364	809397	365	365_ 364	9	9	637	9	747	9	9	2666	9	9	9	201	9	9	9	9	9	9	9	9	9	9	9	9	9	9	9	9	9	9	314	9	9	9
1979	446	991448	365	365_ 446	1841	448	9	1649	9	9	9	373	721	9	9	635	1799	1873	9	1455	9	9	9	1216	3003	9	9	7124	9	469	9	9	9	9	1028	531	9	243
1980	479	1064803	365	365_ 479	9	9	9	1399	9	9	9	9	9	9	9	9	9	9	9	9	9	9	9	273	821	9	9	9	9	9	9	9	9	9	9	9	9	9
1981	670	1488877	365	365_ 670	9	9	9	2250	9	9	9	9	9	9	9	9	9	1535	9	9	9	9	9	9	456	9	9	9	9	9	9	9	9	9	9	9	9	9
1982	2845	6313543	365	365_2845	9	9	9	9	9	9	9	9	9	9	9	9	9	9	9	9	9	9	9	9	9	1040	9	9	9	9	9	9	407	9	9	1105	9	9
1983	2933	6508900	365	365_2933	9	9	9	845	9	9	9	9	9	9	9	9	9	9	9	9	9	9	9	9	9	1616	9	9	9	9	9	9	1109	9	9	9	9	9
1984	3000	6657673	365	365_3000	9	9	9	9	9	9	9	9	9	9	9	9	9	9	9	2195	9	9	9	9	9	706	9	9	9	9	9	9	9	9	9	1974	9	9
1985	3409	7565810	365	365_3409	9	9	9	1886	9	9	9	9	9	9	9	9	9	9	9	863	9	9	9	9	9	9	9	9	9	9	9	9	9	9	9	1038	9	9
1986	4223	9371035	365	365_4223	9	9	9	9	9	9	9	9	9	9	9	9	9	9	9	9	9	9	942	9	9	580	9	9	9	9	9	9	476	9	9	9	9	9
1987	4637	10290210	365	365_4637	1657	653	2008	9	9	833	9	1548	879	9	9	340	1276	1930	719	2095	9	2071	3185	463	1458	860	998	1444	9	747	9	2554	9	9	9	2654	849	9
1988	4843	10747570	365	365_4843	6118	2574	6799	741	999	4010	9	5768	1296	570	1215	1340	2503	2614	1081	10936	9	10234	11568	1508	3731	1779	2472	2616	1015	2175	1803	9365	822	9	3491	10081	5064	3376
1989	4904	10882945	365	365_4904	9	9	488	9	9	9	9	9	9	9	9	9	9	9	9	788	9	9	9	9	380	9	543	9	9	9	9	9	9	9	9	2014	9	1389
1990	5144	11415605	365	365_5144	9	9	9	9	9	9	9	499	9	468	9	9	9	1302	9	9	9	9	9	9	9	9	333	9	9	9	9	9	9	9	9	9	9	9
1991	5194	11526520	365	365_5194	1506	9	9	9	9	9	9	9	9	9	9	555	9	9	9	9	9	9	9	9	1280	358	9	9	9	9	9	9	9	9	366	1450	957	9
1992	5407	11999190	365	365_5407	9	9	9	9	9	9	9	9	9	1395	9	781	9	761	9	9	9	9	9	9	9	9	9	9	9	9	9	9	9	9	9	9	9	9
1993	449	998137	366	366_ 449	1300	9	341	1667	9	9	9	9	9	9	9	9	9	583	9	9	9	9	9	9	728	9	9	1354	9	9	9	9	9	9	9	9	9	9
1994	4845	10752000	366	366_4845	1207	282	1351	9	9	9	9	1174	9	9	9	9	9	9	9	2197	9	2100	2342	9	624	9	438	394	9	9	9	1875	9	9	639	2156	951	708
1995	440	978145	367	367_ 440	9	9	4636	9719	4778	9	9	9	2804	400	510	649	770	1832	347	2474	9	657	9	9	1355	9	9	1917	429	9	9	1079	1632	534	2819	9	9	516
1996	503	1118058	367	367_ 503	8044	9	9	6173	9	9	9	9	9	9	9	413	416	825	281	9	9	458	9	9	9	9	9	9	9	9	9	9	9	9	9	9	9	9
1997	557	1237973	367	367_ 557	15248	9	9	1283	1918	9	9	4802	594	9	9	9	9	458	9	9	9	9	9	9	9	9	9	9	9	9	9	9	459	9	977	9	9	9
1998	587	1304577	367	367_ 587	21897	3590	9	9	904	9	9	9	9	9	9	9	9	9	9	323	9	9	9	9	9	9	9	555	2132	9	9	9	9	9	1525	9	9	9
1999	688	1528858	367	367_ 688	9	9	606	9	9	9	208	9	9	9	9	9	9	9	9	9	9	9	9	9	9	9	9	9	320	9	9	9	9	9	9	9	9	9
[truncated: 5,992 more rows]

## Sheet: Fig 2
Peak Nr	Scan Nr	Ret(umin)	Mass	Mass_Scan	Ace144_neg1	Ace144_neg2	Ace144_neg3	Ace148_neg1	Ace148_neg2	Ace148_neg3	Ace150_neg1	Ace150_neg2	Ace150_neg3	Ace155_neg1	Ace155_neg2	Ace155_neg3	Ace23_neg1	Ace23_neg2	Ace23_neg3	Ace27_neg1	Ace27_neg2	Ace27_neg3	Ace53_neg1	Ace53_neg2	Ace53_neg3
1	428	951382	150	150_ 428	21	21	21	21	21	21	21	21	21	78	21	136	21	21	21	21	21	21	21	21	21
2	410	911457	151	151_ 410	21	32	21	27	21	21	21	21	21	58	213	477	21	21	21	21	21	313	21	21	21
3	423	940278	151	151_ 423	21	73	21	23	21	61	21	21	21	279	514	706	21	21	21	407	172	159	21	21	21
4	399	887052	151	151_ 399	24	66	129	54	61	34	21	21	21	572	542	771	21	21	21	271	353	327	21	21	21
5	455	1011247	151	151_ 455	21	21	21	21	21	21	21	21	21	166	170	549	21	21	21	21	21	21	21	21	21
6	551	1224223	151	151_ 551	21	21	21	21	21	21	21	21	21	176	126	254	21	21	21	21	21	21	21	21	21
7	590	1310745	151	151_ 590	21	21	21	21	21	21	21	21	21	260	151	318	21	21	21	21	21	21	21	21	21
8	616	1368373	151	151_ 616	21	21	21	21	21	21	21	21	21	80	82	64	21	21	21	21	21	21	21	21	21
9	817	1814098	151	151_ 817	21	21	21	21	21	21	21	21	21	44	121	68	21	21	21	21	21	61	21	21	21
10	836	1856210	151	151_ 836	21	21	21	21	21	21	21	21	21	75	55	119	21	21	21	21	49	21	21	21	21
11	855	1898372	151	151_ 855	21	21	21	21	21	21	21	21	21	59	63	58	21	21	21	21	21	21	21	21	21
12	1351	2998345	151	151_1351	21	21	21	21	21	21	21	21	21	21	21	21	21	21	21	57	85	154	21	21	21
13	1399	3104790	151	151_1399	21	21	21	21	21	21	21	21	21	21	21	21	21	21	21	138	133	123	21	21	21
14	1411	3131400	151	151_1411	21	21	21	21	21	21	21	21	21	21	21	21	21	21	21	142	139	140	21	21	21
15	1459	3237843	151	151_1459	21	21	21	21	21	21	21	21	21	21	21	21	21	21	21	198	176	172	21	21	21
16	1490	3306580	151	151_1490	21	21	21	21	21	21	21	21	21	50	21	21	21	21	21	206	168	74	21	21	21
17	1514	3359818	151	151_1514	21	21	21	21	21	21	21	21	21	21	21	21	21	21	21	93	101	95	21	21	21
18	1535	3406395	151	151_1535	21	21	21	21	21	21	21	21	21	52	21	21	21	21	21	151	80	166	21	21	21
19	1623	3601543	151	151_1623	21	21	21	21	21	21	21	21	21	21	21	21	21	21	21	67	97	72	21	21	21
20	4611	10228052	152	152_4611	21	21	21	21	21	21	21	21	21	21	21	21	21	21	21	137	121	80	21	21	21
21	4751	10538510	152	152_4751	21	21	21	21	21	21	21	21	21	52	21	125	21	146	66	21	200	21	21	21	21
22	4802	10651604	152	152_4802	21	21	21	21	21	21	21	21	21	301	378	269	462	523	309	4564	2915	3939	21	21	21
23	4812	10673780	152	152_4812	21	21	21	21	21	21	21	21	21	464	321	511	521	714	634	4642	4167	4781	21	21	21
24	4838	10731457	152	152_4838	21	21	21	21	21	21	21	21	21	21	66	273	21	122	328	2868	21	1278	21	21	21
25	4849	10755812	152	152_4849	21	21	21	21	21	21	21	21	21	21	178	139	255	439	168	2400	1888	2920	21	21	21
26	4865	10791288	152	152_4865	21	21	21	21	21	21	21	21	21	21	21	76	21	21	52	1580	911	21	21	21	21
27	4896	10860157	152	152_4896	21	21	21	21	21	21	21	21	21	21	21	21	21	21	21	527	166	168	21	21	21
28	457	1015695	153	153_ 457	21	21	21	21	21	21	21	21	21	128	56	21	21	21	21	148	21	307	21	21	21
29	477	1060032	153	153_ 477	21	21	21	21	21	21	21	21	21	82	145	97	21	21	21	340	21	416	21	21	21
30	489	1086753	153	153_ 489	21	21	21	21	21	21	21	21	21	186	127	147	21	21	21	374	401	438	46	21	21
31	507	1126645	153	153_ 507	31	43	21	21	21	21	21	21	21	195	72	218	21	21	21	295	336	497	70	58	21
32	562	1248615	153	153_ 562	33	21	21	21	21	21	21	21	21	125	115	64	21	21	21	280	21	168	21	21	21
33	550	1222008	153	153_ 550	21	46	21	21	21	21	21	21	21	102	21	113	21	21	21	21	21	21	21	21	21
34	596	1324030	153	153_ 596	81	173	21	21	21	21	21	21	21	190	93	138	21	21	21	194	272	201	21	21	21
35	626	1390557	153	153_ 626	318	353	75	21	21	21	21	99	21	195	217	533	21	21	21	369	633	446	110	21	75
36	639	1419407	153	153_ 639	367	393	339	41	21	21	169	320	214	21	21	21	21	21	21	21	21	4331	192	68	116
37	651	1445985	153	153_ 651	444	441	397	75	21	21	348	346	302	21	21	1652	21	21	21	3404	4141	5136	121	21	21
38	703	1561323	153	153_ 703	1051	761	414	132	80	70	495	554	723	1262	1640	2275	52	21	57	4349	4492	6355	235	206	281
39	682	1514722	153	153_ 682	708	983	842	345	135	21	21	21	771	2897	21	5254	96	58	96	5458	9733	10477	597	437	820
40	716	1590152	153	153_ 716	1076	1141	1146	393	404	372	1659	1763	2018	5506	4836	6063	393	472	461	12848	11648	13102	838	858	705
41	731	1623418	153	153_ 731	1039	986	1023	363	314	323	2029	1899	1869	4821	5263	4521	361	458	390	9398	10189	11698	788	582	435
42	744	1652208	153	153_ 744	864	694	1018	235	223	180	1582	1371	1620	21	4092	1962	209	317	171	3651	8093	21	446	110	165
43	756	1678838	153	153_ 756	710	450	300	165	95	95	1328	968	888	1327	1493	1022	106	189	66	21	6138	21	321	71	21
44	788	1749790	153	153_ 788	307	137	21	54	21	68	636	643	366	631	605	564	21	21	52	21	3308	2135	142	21	21
45	807	1791938	153	153_ 807	134	65	87	37	21	35	996	360	95	324	21	21	21	21	21	778	1737	1254	21	21	21
46	820	1820747	153	153_ 820	109	21	21	21	21	21	252	237	21	282	155	142	21	21	21	21	925	794	21	21	21
47	842	1869532	153	153_ 842	58	34	31	21	21	21	132	194	21	166	21	80	21	21	21	21	728	21	21	21	21
48	885	1964900	153	153_ 885	29	21	21	21	21	21	93	164	21	41	21	21	21	21	21	309	447	285	90	21	21
49	856	1900585	153	153_ 856	41	21	21	21	21	21	73	69	21	81	21	21	21	21	21	238	334	265	21	21	21
50	923	2049147	153	153_ 923	21	21	21	21	21	21	101	67	94	70	21	67	21	21	21	21	21	257	21	21	21
51	954	2117895	153	153_ 954	21	21	21	21	21	21	21	77	21	21	21	21	21	21	21	21	145	200	21	21	21
52	988	2193377	153	153_ 988	21	21	21	21	21	21	128	21	21	21	21	21	21	21	21	21	117	184	21	21	21
53	997	2213365	153	153_ 997	32	21	21	21	21	21	84	96	21	21	53	54	21	21	21	189	134	117	21	21	21
54	1040	2308713	153	153_1040	21	21	21	21	21	21	99	105	81	21	21	21	21	21	21	156	83	177	21	21	78
55	1085	2408490	153	153_1085	21	21	21	21	21	21	21	175	112	21	21	21	21	21	21	71	164	171	21	21	21
56	1123	2492747	153	153_1123	21	21	21	21	21	21	21	143	229	21	21	21	21	21	21	142	21	107	21	21	21
57	1141	2532647	153	153_1141	21	21	21	21	21	21	102	138	257	21	21	21	21	21	21	108	129	82	21	21	21
58	1160	2574772	153	153_1160	21	21	21	22	21	21	132	77	300	51	57	77	21	51	47	90	167	62	21	21	21
59	1185	2630228	153	153_1185	21	21	21	21	21	21	199	313	190	21	60	80	37	21	51	111	97	88	21	62	21
60	1207	2679005	153	153_1207	21	21	21	21	21	21	156	21	202	21	21	21	21	21	21	21	21	91	21	21	21
61	1241	2754422	153	153_1241	21	21	21	21	21	21	115	206	283	21	21	21	21	21	21	82	101	21	21	21	21
62	1253	2781010	153	153_1253	21	21	21	26	21	21	329	306	414	65	89	65	21	21	21	96	127	95	69	70	21
63	1292	2867512	153	153_1292	21	21	21	21	21	21	291	427	342	50	101	83	21	21	45	69	137	112	59	74	21
64	1305	2896350	153	153_1305	21	21	21	21	21	21	362	392	21	38	21	21	21	21	21	21	21	108	21	21	21
65	1336	2965095	153	153_1336	21	21	31	21	21	21	353	474	464	48	71	125	21	21	32	194	54	106	80	51	82
66	1369	3038253	153	153_1369	21	21	21	24	21	21	434	539	403	21	44	21	21	21	70	110	138	76	21	21	51
67	1385	3073727	153	153_1385	21	21	21	21	21	21	318	558	504	85	59	133	55	46	50	218	94	206	21	51	70
68	1398	3102577	153	153_1398	21	21	21	21	21	21	415	535	558	21	101	84	21	21	30	118	55	136	21	51	101
69	1454	3226725	153	153_1454	30	21	21	26	21	21	237	277	539	57	102	109	21	42	21	133	113	99	102	21	92
70	1462	3244485	153	153_1462	21	21	21	21	21	21	215	284	374	75	56	21	50	51	60	159	170	155	77	21	80
71	1500	3328755	153	153_1500	21	21	21	21	21	21	186	224	274	21	21	50	21	39	21	134	81	126	66	21	83
72	1529	3393075	153	153_1529	21	21	21	21	21	21	125	157	156	45	21	94	21	36	21	60	89	78	56	21	21
73	1570	3484007	153	153_1570	21	21	21	21	21	21	21	82	21	21	21	21	21	21	21	21	58	69	21	21	21
74	1601	3552768	153	153_1601	21	21	21	21	21	21	70	67	21	44	21	21	21	21	21	46	98	67	74	21	21
75	1619	3592687	153	153_1619	21	21	21	21	21	21	21	91	71	57	47	21	21	44	21	66	40	87	21	21	21
76	1671	3707985	153	153_1671	21	21	21	21	21	21	21	21	73	21	21	69	21	21	21	78	88	73	21	21	21
77	1761	3907557	153	153_1761	21	21	21	21	21	21	21	21	21	21	40	21	21	21	21	21	54	50	21	21	21
78	1822	4042817	153	153_1822	21	21	21	21	21	21	98	68	67	21	59	21	21	21	21	21	78	21	21	21	21
79	1927	4275688	153	153_1927	21	33	21	21	21	21	21	86	56	87	67	58	21	21	21	87	21	89	55	21	21
80	2006	4450860	153	153_2006	21	21	21	21	21	21	21	21	21	73	76	21	21	21	48	21	21	78	21	21	21
81	2074	4601628	153	153_2074	21	21	21	21	21	21	21	21	21	21	21	69	21	21	21	21	73	131	21	21	21
82	2101	4661510	153	153_2101	21	29	21	21	21	21	21	21	21	51	42	83	21	21	21	138	68	89	21	21	21
83	2133	4732497	153	153_2133	21	21	21	21	21	21	21	21	21	21	21	21	21	21	21	60	106	133	21	21	21
84	2162	4796812	153	153_2162	21	30	21	21	21	21	21	21	21	21	56	21	21	46	21	80	117	65	21	21	21
85	2223	4932092	153	153_2223	21	21	21	21	21	21	21	21	21	68	64	21	21	21	21	71	75	116	71	21	21
86	2246	4983080	153	153_2246	21	21	21	21	21	21	21	21	21	21	21	21	21	21	21	110	73	79	21	21	21
87	2300	5102849	153	153_2300	21	21	21	21	21	21	21	21	21	45	57	58	21	21	21	74	90	150	21	67	21
88	2337	5184878	153	153_2337	21	21	21	21	21	21	21	21	21	52	21	67	21	21	21	142	99	72	21	21	21
89	2371	5260297	153	153_2371	21	21	21	21	21	21	21	21	21	107	21	83	21	21	21	163	154	144	21	21	21
90	2393	5309067	153	153_2393	21	21	21	21	21	21	21	21	21	21	21	21	21	21	21	115	91	88	21	21	21
91	2424	5377902	153	153_2424	21	21	21	21	21	21	21	21	21	53	21	21	21	21	21	163	132	93	21	21	21
92	2463	5464396	153	153_2463	21	21	21	21	21	21	21	21	21	73	57	101	21	21	21	144	163	172	51	21	21
93	2518	5586315	153	153_2518	21	21	21	21	21	21	73	21	21	21	21	21	21	21	21	219	70	120	21	21	21
94	2537	5628447	153	153_2537	21	21	21	21	21	21	21	21	21	51	21	52	21	21	21	237	190	118	21	21	21
95	2570	5701622	153	153_2570	21	21	21	21	21	21	21	21	21	38	21	21	21	21	21	144	81	81	21	21	21
96	2619	5810313	153	153_2619	21	21	21	21	21	21	21	21	21	21	21	54	21	21	21	92	86	93	21	21	21
97	2689	5965553	153	153_2689	21	21	21	21	21	21	21	21	21	21	21	21	21	21	21	106	125	219	21	21	21
98	2720	6034286	153	153_2720	21	21	21	21	21	21	21	21	21	21	21	21	21	21	21	84	159	70	21	21	21
99	2849	6320350	153	153_2849	21	21	21	21	21	21	21	21	21	21	21	68	21	21	21	65	21	70	21	21	21
100	4805	10658281	153	153_4805	21	21	21	21	21	21	21	21	21	21	21	21	21	21	21	132	210	216	21	21	21
101	4828	10709271	153	153_4828	21	21	21	21	21	21	21	21	21	21	21	21	21	21	21	68	99	174	21	21	21
102	668	1483720	154	154_ 668	21	21	21	21	21	21	21	21	21	21	21	21	21	21	21	71	102	156	21	21	21
103	694	1541342	154	154_ 694	21	21	21	21	21	21	21	21	21	58	172	53	21	21	21	164	436	601	21	21	21
104	711	1579045	154	154_ 711	21	21	21	21	21	21	21	21	21	198	148	155	21	21	21	643	730	817	21	21	21
105	742	1647780	154	154_ 742	21	21	21	21	21	21	21	21	21	94	21	21	21	21	21	397	411	557	21	21	21
106	423	940278	157	157_ 423	21	40	36	21	21	21	21	21	21	1091	1259	1432	21	21	21	332	195	231	21	21	21
107	446	991275	157	157_ 446	21	21	30	21	21	21	21	21	21	382	600	497	21	21	21	114	62	115	21	21	21
108	467	1037887	157	157_ 467	21	21	21	21	21	21	21	21	21	68	314	316	21	21	21	21	21	21	21	21	21
109	509	1131073	157	157_ 509	32	21	21	21	21	21	21	21	21	21	170	195	21	21	21	21	21	21	21	21	21
110	550	1222008	157	157_ 550	27	21	21	21	21	21	21	21	21	235	139	228	21	21	21	21	21	21	21	21	21
111	350	778395	159	159_ 350	21	897	763	268	282	269	21	21	21	21	21	21	21	1183	21	3055	21	21	21	21	21
112	343	762897	159	159_ 343	788	853	956	296	275	287	4421	4638	5087	3935	3621	4399	1601	1842	1655	3278	3312	3517	2358	1957	2304
113	380	844922	159	159_ 380	21	21	21	123	21	141	77	21	21	106	178	108	21	1339	21	21	67	121	21	21	21
114	428	951382	159	159_ 428	21	21	21	21	21	21	21	21	21	150	208	233	21	21	21	21	21	21	21	21	21
115	459	1020123	159	159_ 459	21	21	21	21	21	21	21	21	21	283	260	343	21	21	21	108	68	88	21	21	21
116	466	1035623	159	159_ 466	21	21	21	21	21	21	21	21	21	242	104	161	21	21	21	21	52	109	21	21	21
117	494	1097825	159	159_ 494	21	21	21	21	21	21	21	21	21	119	75	156	21	21	21	21	21	21	21	21	21
118	506	1124432	159	159_ 506	21	21	21	21	21	21	21	21	21	150	79	178	21	21	21	21	21	21	21	21	21
119	1076	2388527	159	159_1076	21	21	21	21	21	21	21	21	21	21	21	41	21	21	21	309	129	335	21	21	21
120	1115	2475015	159	159_1115	21	21	21	21	21	21	21	21	21	21	21	57	21	21	21	228	389	557	21	21	21
121	1139	2528218	159	159_1139	21	21	21	21	21	21	21	21	21	21	21	83	21	21	21	396	417	530	21	21	21
122	1179	2616922	159	159_1179	21	21	21	21	21	21	21	21	21	21	53	67	21	21	21	430	21	510	21	21	21
123	1206	2676790	159	159_1206	21	21	21	21	21	21	21	21	21	21	21	43	21	21	21	465	394	245	21	21	21
124	1243	2758850	159	159_1243	21	21	21	21	21	21	21	21	21	21	65	62	21	21	21	567	451	460	21	21	21
125	1298	2880795	159	159_1298	21	21	21	21	21	21	21	21	21	62	64	53	21	21	21	271	471	494	21	21	21
126	1316	2920712	159	159_1316	21	21	21	21	21	21	21	21	21	21	21	21	21	21	21	207	281	314	21	21	21
127	1364	3027145	159	159_1364	21	21	21	21	21	21	21	21	21	21	21	21	21	21	21	158	228	149	21	21	21
128	1376	3053752	159	159_1376	21	21	21	21	21	21	21	21	21	21	53	55	21	21	21	194	260	170	21	21	21
129	1401	3109218	159	159_1401	21	21	21	21	21	21	21	21	21	21	21	21	21	21	21	61	175	115	21	21	21
130	2634	5843568	159	159_2634	21	21	21	21	21	21	21	21	21	111	102	43	21	21	21	21	21	21	21	21	21
131	357	793895	160	160_ 357	21	21	21	21	21	21	209	134	213	21	224	21	27	38	21	21	88	21	21	21	21
132	363	807225	160	160_ 363	21	21	28	21	21	21	392	369	469	207	238	144	101	86	122	162	149	202	103	21	21
133	691	1534698	161	161_ 691	21	21	21	2405	2686	2598	6552	21	6514	21	21	21	21	21	775	21	21	21	21	21	21
134	668	1483720	162	162_ 668	21	21	21	54	43	21	21	117	21	21	21	21	21	21	21	21	21	21	21	21	21
135	696	1545770	162	162_ 696	21	21	21	72	97	91	107	96	173	21	21	21	21	21	21	21	21	21	21	21	21
136	700	1554682	162	162_ 700	21	21	21	71	56	70	21	72	21	21	21	21	21	21	21	21	21	21	21	21	21
137	433	962453	163	163_ 433	292	398	21	21	21	21	21	298	21	336	21	21	60	21	38	21	77	62	347	166	218
138	446	991275	163	163_ 446	315	289	21	21	21	21	21	90	21	260	21	21	30	21	21	21	21	66	104	161	257
139	458	1017910	163	163_ 458	246	239	21	21	21	21	21	146	21	59	21	21	21	21	21	21	21	21	143	163	160
140	479	1064460	163	163_ 479	116	211	21	21	21	21	21	119	21	21	21	21	21	21	28	21	21	21	47	122	135
141	517	1148838	163	163_ 517	117	21	21	21	21	21	21	21	21	21	21	21	21	21	21	21	21	21	21	140	164
142	533	1184310	163	163_ 533	209	172	21	21	21	21	21	164	21	21	21	21	21	21	21	21	83	91	21	169	134
143	558	1239722	163	163_ 558	136	249	21	21	21	21	21	235	21	70	21	21	65	21	37	21	203	274	98	87	197
144	572	1270767	163	163_ 572	66	52	21	21	21	21	21	75	21	21	21	21	21	21	21	21	44	21	21	123	21
145	587	1304030	163	163_ 587	101	230	21	21	21	22	21	121	21	21	21	21	21	21	21	21	296	223	145	237	181
146	633	1406063	163	163_ 633	48	21	21	21	21	21	21	76	21	21	21	21	21	21	21	21	21	21	21	90	72
147	420	933635	165	165_ 420	3693	3903	4050	1604	1473	1487	2118	2254	21	7028	6864	7425	2216	2311	2095	2493	21	2515	3708	3864	4237
148	493	1095610	165	165_ 493	804	21	21	21	21	21	21	21	21	21	21	3242	21	21	21	21	21	541	21	21	21
149	518	1151053	165	165_ 518	1280	21	21	21	21	21	21	21	21	21	2671	4012	21	21	21	21	21	873	21	21	21
150	530	1177668	165	165_ 530	1330	21	21	21	21	21	21	21	21	4298	4215	4415	21	21	21	21	21	1184	21	21	21
151	583	1295175	165	165_ 583	262	21	21	21	21	21	21	21	21	850	397	1282	21	21	21	21	21	360	21	21	21
152	568	1261910	165	165_ 568	450	21	21	21	21	21	21	21	21	323	301	715	21	21	21	21	21	495	21	21	21
153	3212	7125415	165	165_3212	21	21	21	21	21	21	21	21	21	21	21	21	2213	2475	2164	21	21	21	21	21	21
154	433	962453	166	166_ 433	21	45	21	21	21	21	21	21	21	133	88	98	21	21	21	21	21	21	21	21	21
155	5331	11824772	166	166_5331	21	21	21	21	21	21	21	21	21	21	21	21	21	21	21	102	157	82	21	21	21
156	5346	11858038	166	166_5346	21	21	21	21	21	21	21	21	21	21	21	21	21	21	21	98	121	104	21	21	21
157	435	966918	167	167_ 435	21	21	21	21	21	21	21	21	21	583	397	617	21	21	21	71	65	121	21	21	21
158	447	993490	167	167_ 447	21	21	21	21	21	21	21	21	21	308	224	466	21	21	21	21	21	21	21	21	21
159	480	1066675	167	167_ 480	21	21	21	21	21	21	21	21	21	200	160	311	21	21	21	21	21	100	21	21	21
160	504	1120003	167	167_ 504	21	21	21	21	21	21	21	21	21	206	187	294	21	21	21	21	21	68	21	21	21
161	536	1190953	167	167_ 536	21	21	21	21	21	21	21	21	21	274	192	224	21	21	21	66	21	21	21	21	21
162	567	1259697	167	167_ 567	21	21	21	21	21	21	21	21	21	167	227	233	21	21	21	21	21	21	21	21	21
163	582	1292960	167	167_ 582	21	21	21	21	21	21	21	21	21	48	146	96	21	21	21	21	21	21	21	21	21
164	619	1375017	167	167_ 619	21	21	21	21	21	21	21	21	21	67	54	83	21	21	21	21	21	51	21	21	21
165	663	1472593	167	167_ 663	21	21	21	21	21	21	21	21	21	84	92	144	21	21	21	67	73	123	21	21	21
166	688	1528043	167	167_ 688	21	21	21	21	21	21	21	21	21	85	55	94	21	21	21	21	78	58	21	21	21
167	327	727403	169	169_ 327	21	21	21	21	21	21	139	21	425	21	21	21	21	21	21	21	21	81	21	21	21
168	459	1020123	169	169_ 459	2265	2131	2527	21	21	21	1063	21	21	9782	21	7681	733	899	21	21	21	21	21	592	21
169	477	1060032	169	169_ 477	2342	2465	2434	21	4073	21	1131	21	21	10466	21	11232	508	883	21	10494	9646	10478	21	808	21
170	507	1126645	169	169_ 507	2057	1929	1958	21	21	21	196	21	21	21	21	21	21	536	21	5744	5089	21	21	452	21
171	571	1268553	169	169_ 571	5429	5746	5588	10923	7277	10510	1936	21	2635	15269	15966	16824	2125	1856	21	12955	11729	13832	21	1576	21
172	585	1299602	169	169_ 585	21	3335	21	21	21	21	21	21	21	21	21	16277	1698	2270	21	21	11997	8985	21	1519	21
173	604	1341743	169	169_ 604	21	1718	21	21	21	21	21	21	21	21	21	14131	1238	1763	21	21	10110	7987	21	1438	21
174	618	1372802	169	169_ 618	21	1382	21	21	21	21	21	21	21	21	21	12401	1076	1292	21	21	8230	7102	21	839	21
175	653	1450450	169	169_ 653	21	21	21	21	21	21	21	21	21	21	21	21	647	797	21	21	21	21	21	848	21
176	670	1488147	169	169_ 670	21	21	21	21	21	21	21	21	21	21	21	21	917	1112	21	5886	6032	7075	21	694	21
177	734	1630062	169	169_ 734	21	21	21	21	21	21	21	21	21	21	21	2005	109	342	21	21	845	658	21	335	21
178	822	1825213	169	169_ 822	21	21	21	21	21	21	21	21	21	21	21	21	40	73	21	21	21	162	21	96	21
179	900	1998148	169	169_ 900	21	21	21	21	21	21	21	21	21	21	21	21	21	83	21	21	21	82	21	172	21
180	916	2033638	169	169_ 916	21	21	21	21	21	21	21	21	21	21	21	21	58	89	21	21	21	76	21	133	21
181	973	2160032	169	169_ 973	21	21	21	21	21	21	21	21	21	21	21	21	46	121	21	21	21	113	21	192	21
182	1007	2235543	169	169_1007	21	21	21	21	21	21	21	21	21	21	21	21	49	95	21	21	21	109	21	150	21
183	1050	2330855	169	169_1050	21	21	21	21	21	21	21	21	21	21	21	21	52	175	21	21	21	92	21	102	21
184	1093	2426227	169	169_1093	21	21	21	21	21	21	21	21	21	21	21	21	38	30	21	21	21	175	21	134	21
185	1123	2492747	169	169_1123	21	21	21	21	21	21	21	21	21	21	21	21	51	74	21	21	21	141	21	193	21
186	1135	2519362	169	169_1135	21	21	21	21	21	21	21	21	21	21	21	21	88	41	21	21	21	21	21	132	21
187	1178	2614708	169	169_1178	21	21	21	21	21	21	21	21	21	21	21	21	21	68	21	21	21	92	21	85	21
188	1204	2672362	169	169_1204	21	21	21	21	21	21	21	21	21	21	21	21	29	100	21	21	21	88	21	149	21
189	1217	2701202	169	169_1217	21	21	21	21	21	21	21	21	21	21	21	21	28	52	21	21	21	137	21	109	21
190	1285	2851965	169	169_1285	21	21	21	21	21	21	21	21	21	21	21	21	40	66	21	21	21	60	21	185	21
191	1307	2900778	169	169_1307	21	21	21	21	21	21	21	21	21	21	21	21	56	69	21	21	21	21	21	115	21
192	1363	3024932	169	169_1363	21	21	21	21	21	21	21	21	21	21	21	21	52	21	21	21	21	57	21	151	21
193	1394	3093675	169	169_1394	21	21	21	21	21	21	21	21	21	21	21	21	46	82	21	21	21	86	21	183	21
194	1464	3248915	169	169_1464	21	21	21	21	21	21	21	21	21	21	21	21	66	72	21	21	21	21	21	109	21
195	1578	3501720	169	169_1578	21	21	21	21	21	21	21	21	21	21	21	21	87	134	21	21	21	109	21	150	21
196	1624	3603758	169	169_1624	21	21	21	21	21	21	21	21	21	21	21	21	21	55	21	21	21	107	21	72	21
197	1653	3668073	169	169_1653	21	21	21	21	21	21	21	21	21	21	21	21	21	97	21	21	21	83	21	115	21
198	1706	3785615	169	169_1706	21	21	21	21	21	21	21	21	21	21	21	21	21	85	21	21	21	90	21	134	21
199	1778	3945235	169	169_1778	21	21	21	21	21	21	21	21	21	21	21	21	60	95	21	21	21	78	21	56	21
200	1856	4118196	169	169_1856	21	21	21	21	21	21	21	21	21	21	21	21	46	55	21	21	21	78	21	99	21
201	2018	4477465	169	169_2018	21	21	21	21	21	21	21	21	21	21	21	21	77	120	21	21	21	70	21	21	21
202	2036	4517378	169	169_2036	21	21	21	21	21	21	21	21	21	21	21	21	47	121	21	21	21	51	21	21	21
203	2074	4601628	169	169_2074	21	21	21	21	21	21	21	21	21	21	21	21	21	74	21	21	21	86	21	80	21
204	2126	4716993	169	169_2126	21	21	21	21	21	21	21	21	21	21	21	21	70	74	21	21	21	122	21	86	21
205	2147	4763560	169	169_2147	21	21	21	21	21	21	21	21	21	21	21	21	21	84	21	21	21	92	21	52	21
206	2206	4894398	169	169_2206	21	21	21	21	21	21	21	21	21	21	21	21	70	84	21	21	21	50	21	91	21
207	2217	4918807	169	169_2217	21	21	21	21	21	21	21	21	21	21	21	21	50	39	21	21	21	55	21	21	21
208	2271	5038533	169	169_2271	21	21	21	21	21	21	21	21	21	21	21	21	36	72	21	21	21	62	21	21	21
209	2305	5113918	169	169_2305	21	21	21	21	21	21	21	21	21	21	21	21	98	85	21	21	21	108	21	44	21
210	2328	5164945	169	169_2328	21	21	21	21	21	21	21	21	21	21	21	21	35	105	21	21	21	67	21	21	21
211	2544	5643985	169	169_2544	21	21	21	21	21	21	21	21	21	21	21	21	56	42	21	21	21	121	21	60	21
212	2559	5677253	169	169_2559	21	21	21	21	21	21	21	21	21	21	21	21	54	63	21	21	21	21	21	100	21
213	2613	5797012	169	169_2613	21	21	21	21	21	21	21	21	21	21	21	21	71	62	21	21	21	69	21	124	21
214	2668	5918993	169	169_2668	21	21	21	21	21	21	21	21	21	21	21	21	27	33	21	21	21	116	21	63	21
215	2687	5961125	169	169_2687	21	21	21	21	21	21	21	21	21	21	21	21	43	74	21	21	21	129	21	91	21
216	2717	6027643	169	169_2717	21	21	21	21	21	21	21	21	21	21	21	21	41	68	21	21	21	21	21	120	21
217	2808	6229444	169	169_2808	21	21	21	21	21	21	21	21	21	21	21	21	45	36	21	21	21	65	21	66	21
218	2835	6289297	169	169_2835	21	21	21	21	21	21	21	21	21	21	21	21	41	51	21	21	21	106	21	159	21
219	2847	6315922	169	169_2847	21	21	21	21	21	21	21	21	21	21	21	21	21	41	21	21	21	82	21	110	21
220	2888	6406838	169	169_2888	21	21	21	21	21	21	21	21	21	21	21	21	40	65	21	21	21	21	21	65	21
221	3047	6759510	169	169_3047	21	21	21	21	21	21	21	21	21	21	21	21	55	69	21	21	21	66	21	100	21
222	3093	6861512	169	169_3093	21	21	21	21	21	21	21	21	21	21	21	21	47	40	21	21	21	55	21	70	21
223	3265	7242932	169	169_3265	21	21	21	21	21	21	21	21	21	21	21	21	35	55	21	21	21	58	21	102	21
224	3390	7520236	169	169_3390	21	21	21	21	21	21	21	21	21	21	21	21	44	41	21	21	21	21	21	93	21
225	3677	8156689	169	169_3677	21	21	21	21	21	21	21	21	21	21	21	21	40	70	21	21	21	21	21	94	21
226	3700	8207670	169	169_3700	21	21	21	21	21	21	21	21	21	21	21	21	57	41	21	21	21	21	21	87	21
227	3730	8274200	169	169_3730	21	21	21	21	21	21	21	21	21	21	21	21	49	75	21	21	21	21	21	87	21
228	3777	8378433	169	169_3777	21	21	21	21	21	21	21	21	21	21	21	21	61	78	21	21	21	67	21	75	21
229	3937	8733356	169	169_3937	21	21	21	21	21	21	21	21	21	21	21	21	21	72	21	21	21	100	21	62	21
230	4021	8919600	169	169_4021	21	21	21	21	21	21	21	21	21	21	21	21	64	62	21	21	21	75	21	43	21
231	4122	9143570	169	169_4122	21	21	21	21	21	21	21	21	21	21	21	21	36	64	21	21	21	21	21	95	21
232	4173	9256663	169	169_4173	21	21	21	21	21	21	21	21	21	21	21	21	43	75	21	21	21	21	21	54	21
233	4305	9549388	169	169_4305	21	21	21	21	21	21	21	21	21	21	21	21	29	47	21	21	21	59	21	61	21
234	4395	9749057	169	169_4395	21	21	21	21	21	21	21	21	21	21	21	21	47	47	21	21	21	21	21	83	21
235	4479	9935304	169	169_4479	21	21	21	21	21	21	21	21	21	21	21	21	49	113	21	21	21	69	21	21	21
236	4510	10004064	169	169_4510	21	21	21	21	21	21	21	21	21	21	21	21	56	67	21	21	21	72	21	146	21
237	4605	10214758	169	169_4605	21	21	21	21	21	21	21	21	21	21	21	21	69	51	21	21	21	64	21	97	21
238	4645	10303423	169	169_4645	21	21	21	21	21	21	21	21	21	21	21	21	29	72	21	21	21	81	21	77	21
239	4691	10405454	169	169_4691	21	21	21	21	21	21	21	21	21	21	21	21	81	54	21	21	21	67	21	109	21
240	4715	10458694	169	169_4715	21	21	21	21	21	21	21	21	21	21	21	21	46	47	21	21	21	21	21	110	21
241	4760	10558480	169	169_4760	21	21	21	21	21	21	21	21	21	21	21	21	42	68	21	21	21	21	21	100	21
242	4822	10695967	169	169_4822	21	21	21	21	21	21	21	21	21	21	21	21	45	35	21	21	21	21	21	84	21
243	4845	10746955	169	169_4845	21	21	21	21	21	21	21	21	21	21	21	21	57	62	21	21	21	64	21	110	21
244	5013	11119583	169	169_5013	21	21	21	21	21	21	21	21	21	21	21	21	47	85	21	21	21	462	21	21	21
245	5032	11161689	169	169_5032	21	21	21	21	21	21	21	21	21	21	21	21	97	130	21	21	21	974	21	67	21
246	5044	11188323	169	169_5044	21	21	21	21	21	21	21	21	21	21	21	21	150	83	21	21	21	1342	21	78	21
247	5060	11223783	169	169_5060	21	21	21	21	21	21	21	21	21	21	21	21	117	90	21	21	21	1007	21	78	21
248	5105	11323611	169	169_5105	21	21	21	21	21	21	21	21	21	21	21	21	21	41	21	21	21	261	21	55	21
249	5130	11379058	169	169_5130	21	21	21	21	21	21	21	21	21	21	21	21	21	60	21	21	21	117	21	64	21
250	5193	11518772	169	169_5193	21	21	21	21	21	21	21	21	21	21	21	21	60	61	21	21	21	65	21	21	21
251	5336	11835842	169	169_5336	21	21	21	21	21	21	21	21	21	21	21	21	41	45	21	21	21	58	21	21	21
252	452	1004605	170	170_ 452	21	30	21	196	119	180	21	21	21	374	223	508	21	21	21	331	255	21	21	21	21
253	455	1011247	170	170_ 455	82	43	42	245	243	215	21	21	21	566	541	684	21	21	21	434	486	338	21	21	21
254	489	1086753	170	170_ 489	21	29	64	218	200	180	21	21	21	548	561	651	21	21	21	199	152	456	21	21	21
255	507	1126645	170	170_ 507	21	21	21	252	180	174	21	21	21	428	252	513	21	21	21	134	99	209	21	21	21
256	541	1202025	170	170_ 541	21	21	21	21	150	21	21	21	21	21	211	21	21	21	21	21	21	92	21	21	21
257	558	1239722	170	170_ 558	198	64	98	150	749	543	21	21	21	1002	796	1007	21	21	21	496	701	484	21	21	21
258	570	1266338	170	170_ 570	318	44	21	21	21	746	21	21	21	292	950	934	21	21	21	631	281	717	21	21	21
259	584	1297388	170	170_ 584	268	355	335	789	726	766	21	21	21	902	1073	1224	21	21	21	432	534	834	21	21	21
260	612	1359517	170	170_ 612	24	21	56	703	609	732	21	21	21	665	914	760	21	21	21	401	300	522	21	21	21
261	636	1412742	170	170_ 636	21	21	21	671	639	626	21	21	21	673	725	21	21	21	21	94	21	190	21	21	21
262	646	1434907	170	170_ 646	31	26	34	654	655	652	21	21	21	704	673	840	21	21	21	191	275	311	21	21	21
263	676	1501437	170	170_ 676	21	21	21	21	409	309	21	21	21	602	505	109	21	21	21	21	21	21	21	21	21
264	694	1541342	170	170_ 694	21	21	21	31	21	70	21	21	21	215	21	21	21	21	21	21	21	21	21	21	21
265	3048	6761725	170	170_3048	21	21	21	22	32	107	21	21	21	21	21	21	21	21	21	21	21	21	21	21	21
266	3061	6790568	170	170_3061	21	21	21	54	89	148	21	21	21	21	21	21	21	21	21	21	21	21	21	21	21
267	3073	6817175	170	170_3073	21	21	21	120	138	203	21	21	21	21	21	21	21	21	21	21	21	21	21	21	21
268	3089	6852655	170	170_3089	21	21	21	209	131	262	21	21	21	21	21	21	21	21	21	21	21	21	21	21	21
269	3104	6885903	170	170_3104	21	21	21	178	128	224	21	21	21	21	21	21	21	21	21	21	21	21	21	21	21
270	3115	6910312	170	170_3115	21	21	21	55	42	54	21	21	21	21	21	21	21	21	21	21	21	21	21	21	21
271	411	913672	171	171_ 411	207	66	24	230	21	30	21	223	189	21	115	65	21	21	21	21	21	21	21	123	56
272	428	951382	171	171_ 428	572	626	631	202	255	192	1379	1312	1329	1688	1528	1573	278	21	333	1223	1311	1124	323	306	454
273	477	1060032	171	171_ 477	397	418	465	185	215	205	398	659	892	21	1368	21	285	21	259	21	663	861	21	375	352
274	449	997925	171	171_ 449	484	507	542	191	197	201	1062	1305	1332	893	1035	1046	255	21	311	708	1029	1460	376	317	350
275	499	1108932	171	171_ 499	383	21	379	184	150	179	732	845	762	782	746	929	326	21	287	696	668	838	187	210	100
276	521	1157695	171	171_ 521	437	491	345	175	144	165	616	21	827	881	790	839	21	21	375	687	521	21	179	21	187
277	522	1159910	171	171_ 522	21	21	434	157	21	175	21	21	804	21	21	21	278	21	21	21	21	21	21	21	21
278	552	1226437	171	171_ 552	420	447	371	133	181	166	726	938	968	845	756	760	265	21	293	761	700	816	261	172	334
279	570	1266338	171	171_ 570	482	21	528	249	240	279	319	876	766	640	21	21	344	21	232	21	530	833	332	242	21
280	584	1297388	171	171_ 584	525	485	375	298	229	277	703	728	818	544	490	709	205	21	322	767	760	934	293	312	283
281	614	1363945	171	171_ 614	189	117	51	178	204	162	92	527	595	205	231	216	254	21	85	382	326	599	21	146	21
282	630	1399422	171	171_ 630	21	21	21	133	146	101	21	108	121	156	96	148	21	21	21	71	21	93	21	21	21
283	663	1472593	171	171_ 663	21	21	21	26	22	53	21	21	21	150	138	135	21	21	21	21	21	21	21	21	21
284	676	1501437	171	171_ 676	21	21	21	64	76	71	56	21	21	190	95	100	21	21	21	107	57	70	21	21	21
285	690	1532475	171	171_ 690	21	21	21	21	22	21	21	21	21	89	54	124	21	21	21	21	21	21	21	21	21
286	820	1820747	171	171_ 820	21	21	21	21	21	21	21	21	21	62	61	59	21	21	21	21	21	21	21	21	21
287	2373	5264725	171	171_2373	21	31	21	21	21	21	73	21	75	68	21	155	21	21	21	21	21	21	21	21	21
288	2436	5404527	171	171_2436	43	39	34	21	21	21	109	117	69	145	57	79	21	21	21	103	92	21	21	21	21
289	2458	5453289	171	171_2458	21	21	21	21	21	21	21	21	21	118	21	107	21	21	21	87	21	21	21	21	21
290	2458	5453289	171	171_2458	30	26	21	21	21	21	21	21	21	113	107	129	21	21	21	21	21	21	21	21	21
291	2503	5553068	171	171_2503	21	21	21	21	21	21	21	21	21	126	55	72	21	21	21	21	21	21	21	21	21
292	2521	5592958	171	171_2521	21	21	23	21	21	21	107	124	21	125	95	143	21	21	21	106	88	21	21	21	21
293	2516	5581888	171	171_2516	41	64	28	21	21	21	55	106	75	183	216	116	45	21	21	112	21	21	21	21	21
294	2579	5721585	171	171_2579	39	21	21	21	21	21	21	21	21	132	53	21	21	21	21	21	21	21	21	21	21
295	2597	5761482	171	171_2597	28	21	31	21	21	21	133	21	21	215	118	156	21	21	21	21	21	21	21	21	21
296	2610	5790369	171	171_2610	53	58	53	21	21	21	109	89	124	354	381	334	21	21	21	159	79	88	21	21	21
297	2632	5839139	171	171_2632	69	53	21	21	21	21	75	21	141	302	198	378	21	21	21	66	21	99	21	21	21
298	2662	5905662	171	171_2662	21	21	21	21	21	21	21	21	21	21	245	377	21	21	21	21	70	21	21	21	21
299	2660	5901233	171	171_2660	75	78	48	21	21	21	21	21	99	386	388	327	21	21	21	73	147	149	21	21	21
300	2694	5976624	171	171_2694	59	49	91	21	21	21	110	123	109	306	465	214	21	21	21	78	95	124	21	21	21
301	2715	6023215	171	171_2715	74	32	74	21	21	21	21	92	21	317	215	270	21	21	21	83	57	118	21	21	21
302	2752	6105253	171	171_2752	21	21	21	21	21	21	21	21	21	168	109	171	21	21	21	72	21	21	21	21	21
303	4348	9644760	171	171_4348	21	21	21	21	21	21	79	125	133	21	21	21	21	21	21	21	21	21	21	21	21
304	4362	9675794	171	171_4362	21	21	21	21	21	21	91	84	110	21	21	21	21	21	21	21	21	21	21	21	21
305	429	953597	173	173_ 429	1010	1103	21	127	21	21	21	21	117	77	21	21	72	243	21	21	21	21	21	21	21
306	441	980205	173	173_ 441	1100	1280	1196	795	818	795	3275	3243	3096	3304	3331	3538	555	427	384	1328	1354	1572	5678	5414	5874
307	453	1006818	173	173_ 453	1214	983	1299	852	585	482	21	1850	2252	1564	1666	1907	407	538	521	960	21	1365	5347	4434	4901
308	481	1068888	173	173_ 481	912	21	21	619	21	21	21	21	21	21	21	21	21	299	341	21	21	984	21	4457	4617
309	507	1126645	173	173_ 507	917	889	922	546	495	534	1800	1810	1811	1705	1287	1668	308	358	450	1058	1036	1168	4471	4389	4862
310	528	1173240	173	173_ 528	21	1054	993	566	573	529	21	1924	1975	21	1470	2064	21	381	468	1355	1260	1199	4755	4571	4801
311	538	1195382	173	173_ 538	21	21	21	495	21	21	21	21	21	21	1511	21	21	21	21	21	21	1144	21	21	21
312	569	1264123	173	173_ 569	1002	1030	1035	541	518	541	1922	1934	2211	1923	1825	1893	361	358	369	1430	1286	1472	4473	4318	4802
313	585	1299602	173	173_ 585	937	810	882	631	595	586	1450	21	1928	1500	1881	1796	21	439	338	1204	1117	1275	4472	3390	3331
314	615	1366160	173	173_ 615	550	704	656	348	427	483	801	1378	1625	21	1367	1134	21	436	276	825	880	21	3982	2488	21
315	642	1426050	173	173_ 642	417	366	333	235	272	281	21	881	1236	1089	1155	21	49	282	116	574	642	468	2902	1933	1864
316	657	1459307	173	173_ 657	427	21	386	161	131	264	450	751	579	796	1027	1126	67	106	93	512	346	493	2205	21	21
317	670	1488147	173	173_ 670	393	21	367	159	71	154	390	544	619	1120	1026	21	33	58	21	378	256	402	1674	1453	1479
318	683	1516935	173	173_ 683	265	159	215	109	44	112	21	155	381	999	833	21	21	21	21	273	308	21	1492	1124	21
319	725	1610078	173	173_ 725	115	64	47	21	21	21	155	103	428	709	367	78	21	21	21	119	121	136	988	828	971
320	753	1672182	173	173_ 753	60	21	47	21	21	21	183	21	173	171	75	21	21	21	21	21	21	58	858	21	754
321	765	1698802	173	173_ 765	75	44	34	21	21	21	104	229	180	107	69	21	21	21	21	21	80	67	531	747	696
322	788	1749790	173	173_ 788	58	21	21	21	21	21	21	21	125	100	56	21	21	21	21	21	21	21	451	744	601
323	806	1789725	173	173_ 806	60	26	21	21	21	21	78	143	93	59	65	59	21	21	21	91	59	80	481	671	767
324	842	1869532	173	173_ 842	81	38	32	21	21	21	80	109	21	21	21	21	21	21	21	72	21	21	515	568	688
325	828	1838498	173	173_ 828	39	21	21	21	21	21	104	21	21	96	21	21	21	21	21	21	97	21	569	466	469
326	870	1931630	173	173_ 870	21	21	21	21	21	21	21	21	21	21	21	21	21	21	21	21	21	21	315	395	533
327	898	1993722	173	173_ 898	21	21	35	21	21	21	65	89	119	38	21	21	21	21	21	21	78	21	428	473	552
328	917	2035853	173	173_ 917	21	21	41	21	21	21	21	21	21	21	21	21	21	21	21	21	21	21	296	21	423
329	948	2104605	173	173_ 948	21	21	30	21	21	21	21	21	21	21	21	21	21	21	21	21	21	66	292	21	426
330	951	2111248	173	173_ 951	39	35	43	21	21	21	82	75	71	21	64	21	21	21	21	81	58	99	322	473	253
331	992	2202270	173	173_ 992	72	21	21	21	21	21	123	21	21	21	21	21	21	21	21	114	123	50	260	306	21
332	1037	2302063	173	173_1037	21	21	21	21	21	21	21	21	21	21	21	21	21	21	21	178	71	112	214	252	21
333	1061	2355270	173	173_1061	21	21	42	21	21	21	70	62	21	21	21	21	21	21	21	126	204	126	135	158	315
334	1080	2397382	173	173_1080	21	21	21	21	21	21	21	21	21	21	21	21	21	21	21	78	41	124	154	187	284
335	1120	2486105	173	173_1120	21	21	21	21	21	21	86	65	71	21	21	21	21	21	21	21	137	232	127	197	251
336	1160	2574772	173	173_1160	21	21	21	21	21	21	21	21	21	21	21	21	21	21	21	21	80	78	21	224	193
337	1173	2603602	173	173_1173	28	21	21	21	21	21	21	21	59	83	21	62	21	21	21	84	99	165	139	158	289
338	1190	2641307	173	173_1190	21	21	21	21	21	21	45	21	21	58	21	21	21	21	21	49	74	122	76	161	275
339	1210	2685683	173	173_1210	21	21	21	21	21	21	21	21	21	21	21	21	21	21	21	76	21	21	72	88	131
340	1253	2781010	173	173_1253	39	21	21	21	21	21	80	86	21	21	21	21	21	21	21	81	81	21	103	120	237
341	1295	2874153	173	173_1295	21	53	21	21	21	21	21	21	84	63	21	21	21	21	21	112	104	102	74	261	108
342	1337	2967310	173	173_1337	21	21	21	21	21	21	21	21	21	21	21	21	21	21	21	21	21	21	77	141	91
343	1349	2993917	173	173_1349	21	21	31	21	21	21	21	21	21	46	21	21	21	21	21	78	21	21	102	205	98
344	1409	3126935	173	173_1409	21	33	21	21	21	21	21	21	21	21	21	21	21	21	21	21	21	21	93	75	200
345	1764	3914198	173	173_1764	21	21	21	21	21	21	21	21	21	21	21	21	21	21	21	21	21	21	63	65	109
346	2114	4690387	173	173_2114	37	21	21	21	21	21	21	21	21	21	21	21	21	21	21	21	21	21	93	63	21
347	3093	6861512	173	173_3093	21	21	21	21	21	21	21	21	21	21	89	21	21	21	21	21	231	277	21	21	21
348	3107	6892547	173	173_3107	21	21	21	21	21	21	21	21	21	21	135	21	21	21	21	21	261	333	21	21	21
349	3119	6919180	173	173_3119	21	43	21	21	21	21	21	21	82	101	149	21	21	21	21	180	364	389	21	21	95
350	3139	6963498	173	173_3139	21	21	21	21	21	21	21	60	149	161	222	74	21	21	21	404	616	615	21	21	21
351	3179	7052242	173	173_3179	34	36	21	21	21	21	104	81	153	268	192	229	21	21	21	591	458	650	21	21	21
352	3165	7021182	173	173_3165	21	21	21	21	21	21	99	21	137	188	172	296	21	21	21	634	499	621	21	71	21
353	3206	7112093	173	173_3206	29	21	21	21	21	21	21	21	103	60	108	168	21	21	21	324	329	434	21	21	87
354	3223	7149768	173	173_3223	21	21	21	21	21	21	21	21	21	21	188	73	21	21	21	91	177	208	21	21	21
355	3612	8012545	173	173_3612	21	21	21	21	21	21	21	21	21	21	21	21	21	21	21	21	21	21	62	94	129
356	3649	8094580	173	173_3649	21	21	21	21	21	21	21	21	21	21	21	21	21	21	21	21	21	21	105	78	66
357	3673	8147787	173	173_3673	21	21	21	21	21	21	21	21	67	21	21	21	21	21	21	21	21	21	46	97	61
358	3712	8234297	173	173_3712	21	21	21	21	21	21	46	21	58	21	21	21	21	21	21	21	21	21	102	92	116
359	3739	8294173	173	173_3739	21	21	21	21	21	21	21	21	21	21	21	21	21	21	21	21	21	21	50	61	84
360	446	991275	174	174_ 446	21	21	21	21	21	21	21	21	21	55	21	99	21	21	21	21	65	72	92	82	134
361	537	1193168	174	174_ 537	21	33	21	21	21	21	21	21	21	21	21	21	21	21	21	21	21	21	21	85	77
362	61	137437	175	175_ 61	21	21	21	21	41	28	21	21	21	21	21	137	21	21	21	21	21	143	21	21	146
363	107	239548	175	175_ 107	21	21	21	21	47	36	21	21	21	21	21	114	122	21	160	21	190	205	200	21	250
364	134	299427	175	175_ 134	21	21	21	21	43	58	21	21	21	21	21	21	182	21	79	21	21	114	165	21	242
365	164	365948	175	175_ 164	21	21	21	21	50	66	21	21	21	21	21	21	21	21	21	21	21	228	156	21	239
366	194	432468	175	175_ 194	21	21	21	21	29	60	21	21	21	21	219	21	21	21	179	21	21	243	212	21	259
367	240	534467	175	175_ 240	21	21	21	21	65	64	21	21	309	21	186	150	21	21	183	21	21	94	246	21	134
368	251	558878	175	175_ 251	21	21	21	21	70	85	21	21	21	21	21	21	21	21	99	21	21	21	21	21	189
369	301	669740	175	175_ 301	21	21	21	21	98	61	21	21	21	21	362	21	21	21	21	21	21	336	21	21	224
370	323	718510	175	175_ 323	21	21	21	21	70	59	21	21	21	21	21	21	21	21	21	21	21	245	21	21	89
371	362	805010	175	175_ 362	21	21	21	21	72	57	21	563	21	21	21	21	210	21	186	21	206	114	329	21	212
372	454	1009033	175	175_ 454	21	21	21	21	21	21	21	21	21	21	21	293	21	21	21	21	21	21	299	21	397
373	816	1811885	175	175_ 816	21	21	21	21	21	21	21	21	21	377	256	357	21	21	21	21	21	21	21	21	21
374	841	1867318	175	175_ 841	21	21	21	21	21	21	21	21	21	581	664	564	21	21	21	21	21	121	21	21	21
375	872	1936060	175	175_ 872	21	21	21	21	21	21	21	21	21	632	162	21	21	21	21	21	149	21	21	21	21
376	891	1978185	175	175_ 891	21	21	21	21	21	21	21	21	21	737	715	509	21	21	21	21	364	508	311	21	184
377	941	2089063	175	175_ 941	21	21	21	21	21	21	21	21	21	416	573	488	21	21	21	21	348	618	21	21	21
378	953	2115682	175	175_ 953	21	21	21	21	21	21	21	21	21	444	659	448	21	21	21	21	258	716	21	21	21
379	989	2195590	175	175_ 989	21	21	21	21	21	21	21	21	21	324	534	160	21	21	21	21	301	435	21	21	21
380	1038	2304277	175	175_1038	21	21	21	21	21	21	21	21	21	21	139	21	21	21	21	21	175	292	21	21	21
381	1357	3011628	175	175_1357	21	21	21	21	21	21	21	21	21	21	21	21	121	21	88	21	21	191	189	21	21
382	1444	3204563	175	175_1444	21	21	21	21	21	21	21	21	21	21	21	92	21	21	104	21	21	132	21	21	210
383	1509	3348748	175	175_1509	21	21	21	21	21	21	21	21	21	21	21	193	21	21	21	21	21	138	21	21	220
384	1584	3515053	175	175_1584	21	21	21	21	21	21	21	21	21	21	21	189	21	21	158	21	21	21	21	21	231
385	1595	3539412	175	175_1595	21	21	21	21	21	21	21	21	21	21	21	193	21	21	105	21	21	21	21	21	172
386	1612	3577152	175	175_1612	21	21	21	21	21	21	21	21	21	21	149	226	21	21	107	21	21	136	21	21	128
387	1657	3676930	175	175_1657	21	21	21	21	21	21	21	21	21	21	21	219	21	21	137	21	21	170	147	21	144
388	1717	3809983	175	175_1717	21	21	21	21	21	21	21	21	21	21	21	140	21	21	153	21	21	21	21	21	134
389	1736	3852147	175	175_1736	21	21	21	21	21	21	21	266	21	21	144	193	156	21	100	21	21	196	21	21	143
390	1753	3889825	175	175_1753	21	21	21	21	21	21	21	21	21	21	21	192	21	21	111	21	21	90	21	21	21
391	1797	3987403	175	175_1797	21	21	21	21	21	21	21	21	21	21	21	233	21	21	131	21	21	98	212	21	21
392	1823	4045032	175	175_1823	21	21	21	21	21	21	21	21	21	21	21	200	21	21	110	21	21	136	21	21	142
393	1867	4142588	175	175_1867	21	21	21	21	21	21	21	21	329	21	210	286	135	21	111	21	219	158	21	21	135
394	1916	4251288	175	175_1916	21	21	21	21	21	21	21	21	21	21	203	156	21	21	79	21	156	110	283	21	202
395	1949	4324458	175	175_1949	21	21	21	21	21	21	21	21	21	21	21	163	119	21	129	21	21	149	196	21	257
396	2010	4459717	175	175_2010	21	21	21	21	21	21	21	21	21	21	212	21	21	21	147	21	21	167	248	21	21
397	2022	4486321	175	175_2022	21	21	21	21	21	21	21	21	21	21	193	227	21	21	166	21	207	145	326	21	127
398	2067	4586130	175	175_2067	21	21	21	21	21	21	21	21	21	271	157	185	114	21	21	21	141	363	239	21	278
399	2103	4665942	175	175_2103	21	21	21	21	21	21	21	21	21	21	161	206	21	21	207	21	21	242	21	21	146
400	2169	4812310	175	175_2169	21	21	21	21	21	21	21	21	21	21	21	262	21	21	21	21	21	131	21	21	155
401	2186	4850055	175	175_2186	21	21	21	21	21	21	21	21	21	21	130	265	177	21	109	21	21	237	148	21	192
402	2242	4974223	175	175_2242	21	21	21	21	21	21	439	21	21	21	21	253	192	21	160	21	224	128	235	21	227
403	2276	5049605	175	175_2276	21	21	21	21	21	21	21	21	21	21	21	126	21	21	147	21	21	179	21	21	203
404	2307	5118347	175	175_2307	21	21	21	21	21	21	21	245	21	21	204	213	205	21	190	21	21	118	172	21	170
405	2344	5200413	175	175_2344	21	21	21	21	21	21	21	21	21	21	127	223	104	21	113	21	21	160	244	21	150
406	2371	5260297	175	175_2371	21	21	21	21	21	21	21	21	21	21	21	141	21	21	179	21	21	197	21	21	168
407	2414	5355725	175	175_2414	21	21	21	21	21	21	21	237	21	21	21	155	127	21	88	21	224	131	129	21	198
408	2431	5393400	175	175_2431	21	21	21	21	21	21	21	21	21	21	21	21	224	21	166	21	21	202	21	21	21
409	2460	5457716	175	175_2460	21	21	21	21	21	21	21	247	21	21	21	170	166	21	162	21	21	274	21	21	140
410	2488	5519798	175	175_2488	21	21	21	21	21	21	21	21	21	21	21	190	145	21	172	21	21	71	21	21	21
411	2565	5690550	175	175_2565	21	21	21	21	21	21	21	21	21	21	21	116	153	21	129	21	21	131	235	21	21
412	4756	10549586	175	175_4756	21	21	21	21	67	71	21	21	21	21	21	21	21	21	21	21	21	21	21	21	145
413	4768	10576213	175	175_4768	21	21	21	21	118	60	21	21	21	21	21	21	21	21	21	21	21	21	266	21	336
414	4946	10971057	175	175_4946	21	21	21	21	21	21	21	21	21	21	21	21	140	21	112	21	21	21	212	21	244
415	4971	11026443	175	175_4971	21	21	21	21	76	50	21	21	21	21	21	21	21	21	125	21	21	21	208	21	295
416	5057	11217142	175	175_5057	21	21	21	21	73	21	21	21	21	21	21	21	180	21	166	21	21	200	238	21	326
417	5137	11394555	175	175_5137	21	21	21	21	21	21	21	21	21	21	21	21	401	21	355	21	21	109	132	21	345
418	5149	11421172	175	175_5149	21	21	21	21	21	21	21	21	21	21	21	21	135	21	359	21	21	94	165	21	21
419	5159	11443332	175	175_5159	21	21	21	21	77	21	21	21	21	21	21	133	499	21	463	21	21	90	221	21	222
420	5193	11518772	175	175_5193	21	21	21	21	55	21	21	21	21	21	21	21	21	21	337	21	21	85	130	21	176
421	5230	11600792	175	175_5230	21	21	21	21	28	50	21	21	21	21	21	21	21	175	181	21	21	125	212	21	439
422	5258	11662887	175	175_5258	21	21	21	21	21	21	21	21	21	21	21	21	21	21	185	21	21	21	181	21	379
423	5302	11760460	175	175_5302	21	21	21	21	21	21	21	21	21	21	21	107	21	21	155	21	21	21	327	21	137
424	5322	11804807	175	175_5322	21	21	21	21	21	68	21	21	21	21	21	143	21	21	98	21	21	122	443	21	133
425	5354	11875751	175	175_5354	21	21	21	21	21	21	21	21	21	21	21	21	21	21	165	21	21	21	242	21	225
426	5401	11980042	175	175_5401	21	21	21	21	21	68	21	21	21	21	21	164	21	21	288	21	21	106	309	21	194
427	5504	12208442	175	175_5504	21	21	21	21	21	64	21	21	21	21	21	21	316	371	520	21	21	110	314	21	308
428	5518	12239507	175	175_5518	21	21	21	21	74	62	21	21	21	21	172	170	21	21	373	21	21	21	21	21	204
429	5681	12600906	175	175_5681	21	21	21	21	39	45	21	21	21	21	21	194	129	21	21	21	21	21	21	21	141
430	5731	12711779	175	175_5731	21	21	21	21	74	51	21	21	254	21	21	21	94	21	122	21	21	157	224	21	212
431	5789	12840388	175	175_5789	21	21	21	21	62	71	21	21	21	21	21	21	21	21	136	21	21	115	213	21	124
432	444	986847	177	177_ 444	44	75	66	21	21	21	21	131	71	21	88	69	21	21	21	21	21	21	21	21	21
433	543	1206453	177	177_ 543	30	27	34	21	21	21	21	123	21	53	98	89	21	21	21	21	21	21	21	21	21
434	555	1233080	177	177_ 555	27	32	21	21	21	21	21	21	21	63	21	21	21	21	21	21	21	21	21	21	21
435	1169	2594745	177	177_1169	21	21	21	21	21	21	21	21	21	49	61	158	21	21	21	21	21	21	21	21	21
436	1193	2648008	177	177_1193	21	21	21	21	21	21	21	21	21	178	186	370	21	21	21	21	21	21	21	21	21
437	1232	2734458	177	177_1232	21	21	21	21	21	21	21	21	21	339	265	472	21	21	21	21	21	21	21	21	21
438	1261	2798760	177	177_1261	21	21	21	21	21	21	21	21	21	352	440	552	21	21	21	21	21	21	21	21	21
439	1279	2838682	177	177_1279	21	21	21	21	21	21	21	21	21	432	551	632	21	21	21	21	21	21	21	21	21
440	1327	2945103	177	177_1327	21	21	21	21	21	21	21	21	21	414	469	610	21	21	21	21	21	21	21	21	21
441	1353	3002772	177	177_1353	21	21	21	21	21	21	21	21	21	401	436	639	21	21	21	21	21	21	21	21	21
442	1398	3102577	177	177_1398	21	21	21	21	21	21	21	21	21	643	516	585	21	21	21	21	21	21	21	21	21
443	1456	3231152	177	177_1456	21	21	21	21	21	21	21	21	87	648	548	592	21	21	21	21	63	21	21	21	21
444	1508	3346515	177	177_1508	21	21	21	21	21	21	21	21	21	584	691	841	21	21	21	21	21	93	21	21	21
445	1549	3437413	177	177_1549	21	21	21	21	21	21	21	21	21	583	647	726	21	21	21	21	21	21	21	21	21
446	1584	3515053	177	177_1584	21	21	21	21	21	21	21	21	21	575	580	664	21	21	21	21	21	21	21	21	21
447	1624	3603758	177	177_1624	21	21	21	21	21	21	21	21	21	661	702	611	21	21	21	21	21	21	21	21	21
448	1636	3630387	177	177_1636	21	21	21	21	21	21	21	21	21	571	680	582	21	21	21	21	21	21	21	21	21
449	1656	3674715	177	177_1656	21	21	21	21	21	21	21	21	21	511	544	678	21	21	21	21	21	21	21	21	21
450	1684	3736805	177	177_1684	21	21	21	21	21	21	21	21	21	324	584	476	21	21	21	21	21	21	21	21	21
451	1707	3787842	177	177_1707	21	21	21	21	21	21	21	21	21	308	399	458	21	21	21	21	21	21	21	21	21
452	1744	3869860	177	177_1744	21	21	21	21	21	21	21	21	21	291	325	375	21	21	21	21	21	21	21	21	21
453	1762	3909770	177	177_1762	21	21	21	21	21	21	21	21	21	384	221	192	21	21	21	21	21	21	21	21	21
454	1771	3929733	177	177_1771	21	21	21	21	21	21	21	21	21	217	254	190	21	21	21	21	21	21	21	21	21
455	1797	3987403	177	177_1797	21	21	21	21	21	21	21	21	21	202	152	145	21	21	21	21	21	21	21	21	21
456	1868	4144802	177	177_1868	21	21	21	21	21	21	21	21	21	67	60	104	21	21	21	21	21	21	21	21	21
457	3672	8145572	177	177_3672	21	21	21	21	21	21	68	333	76	21	21	21	21	21	21	21	21	21	21	21	21
458	3690	8185527	177	177_3690	21	21	21	21	21	21	565	710	213	21	21	21	21	21	21	21	21	21	21	21	21
459	3707	8223207	177	177_3707	21	21	21	21	21	21	850	846	819	21	21	21	21	21	21	21	21	21	21	21	21
460	3731	8276413	177	177_3731	21	21	21	21	21	21	354	365	664	21	21	21	21	21	21	21	21	21	21	21	21
461	419	931385	179	179_ 419	4764	4961	5206	2727	2749	2743	11874	12521	11521	21	5585	6043	5460	5713	5150	6892	6073	6446	15697	14946	16672
462	428	951382	179	179_ 428	21	21	21	21	21	21	13125	21	13195	21	21	21	21	21	2717	21	4475	4957	12830	12354	21
463	472	1048958	179	179_ 472	1827	21	21	21	834	763	8833	21	8015	21	21	21	1863	21	2193	21	3906	4127	21	21	21
464	518	1151053	179	179_ 518	21	21	21	21	715	763	7128	21	21	21	21	21	2206	21	1842	21	2842	3276	21	21	21
465	508	1128860	179	179_ 508	2089	21	21	21	849	874	6967	2138	7186	21	21	21	2241	21	2528	21	3007	3472	21	21	21
466	545	1210938	179	179_ 545	21	21	21	21	597	595	6399	21	5218	21	21	21	1672	21	1735	21	2414	2600	21	21	21
467	561	1246402	179	179_ 561	21	21	21	21	477	409	4996	21	4245	21	21	21	1610	21	1432	21	1728	2332	21	21	21
468	597	1326243	179	179_ 597	21	21	21	21	357	21	4445	21	4132	21	21	21	1191	21	1280	21	1634	1942	21	21	21
469	628	1394983	179	179_ 628	21	21	21	21	285	255	3370	21	3338	21	21	21	983	21	1004	21	1580	1727	21	21	21
470	644	1430477	179	179_ 644	21	21	21	21	263	218	2802	21	3057	21	21	21	810	21	901	21	1199	1450	21	21	21
471	664	1474807	179	179_ 664	21	21	21	21	21	21	2633	21	2672	21	21	21	739	21	805	21	1025	1555	21	21	21
472	685	1521400	179	179_ 685	21	21	21	21	223	21	2467	21	2621	21	21	21	704	21	737	21	1145	1351	21	21	21
473	726	1612293	179	179_ 726	21	21	21	21	21	213	2276	21	2544	21	21	21	21	21	21	21	21	1087	21	21	21
474	738	1638918	179	179_ 738	21	21	21	21	21	223	2217	21	2590	21	21	21	598	21	657	21	21	995	21	21	21
475	752	1669958	179	179_ 752	21	21	21	21	183	191	2624	21	2666	21	21	21	596	21	656	21	864	1107	21	21	21
476	765	1698802	179	179_ 765	21	21	21	21	210	260	2025	21	2534	21	21	21	578	21	667	21	931	1050	21	21	21
477	797	1769760	179	179_ 797	21	21	21	21	219	204	2334	21	2313	21	21	21	539	21	679	21	714	919	21	21	21
478	812	1803010	179	179_ 812	21	21	21	21	180	169	2001	21	2267	21	21	21	491	21	636	21	21	896	21	21	21
479	828	1838498	179	179_ 828	21	21	21	21	176	173	1864	21	2221	21	21	21	426	21	573	21	21	961	21	21	21
480	847	1880620	179	179_ 847	21	21	21	21	176	21	21	21	2106	21	21	21	21	21	21	21	21	1150	21	21	21
481	859	1907238	179	179_ 859	21	21	21	21	157	171	1753	21	2128	21	21	21	499	21	597	21	763	848	21	21	21
482	877	1947152	179	179_ 877	21	21	21	21	165	137	1690	21	1935	21	21	21	396	21	536	21	831	21	21	21	21
483	911	2022532	179	179_ 911	21	21	21	21	170	142	1594	21	1918	21	21	21	474	21	557	21	666	785	21	21	21
484	938	2082422	179	179_ 938	21	21	21	21	137	21	21	21	21	21	21	21	470	21	21	21	727	21	21	21	21
485	943	2093492	179	179_ 943	21	21	21	21	183	106	21	21	1809	21	21	21	360	21	620	21	701	842	21	21	21
486	971	2155603	179	179_ 971	21	21	21	21	112	125	21	21	21	21	21	21	498	21	626	21	637	783	21	21	21
487	995	2208912	179	179_ 995	21	21	21	21	162	156	1654	21	1602	21	21	21	371	21	483	21	712	697	21	21	21
488	1024	2273228	179	179_1024	21	21	21	21	141	101	1639	21	1670	21	21	21	516	21	469	21	642	770	21	21	21
489	1045	2319783	179	179_1045	21	21	21	21	115	146	1656	21	1609	21	21	21	394	21	433	21	672	718	21	21	21
490	1067	2368562	179	179_1067	21	21	21	21	153	115	1472	21	1538	21	21	21	389	21	429	21	497	713	21	21	21
491	1107	2457265	179	179_1107	21	21	21	21	105	75	1428	21	1526	21	21	21	21	21	21	21	445	640	21	21	21
492	1125	2497185	179	179_1125	21	21	21	21	152	76	1312	21	1676	21	21	21	399	21	419	21	533	599	21	21	21
493	1129	2506040	179	179_1129	21	21	21	21	21	79	21	21	21	21	21	21	21	21	21	21	588	644	21	21	21
494	1139	2528218	179	179_1139	21	21	21	21	111	79	1516	21	1587	21	21	21	410	21	21	21	566	638	21	21	21
495	1152	2557060	179	179_1152	21	21	21	21	21	21	1479	21	1567	21	21	21	21	21	21	21	440	528	21	21	21
496	1175	2608030	179	179_1175	21	21	21	21	75	105	1598	21	1828	21	21	21	393	21	416	21	516	525	21	21	21
497	1207	2679005	179	179_1207	21	21	21	21	114	89	1523	21	1659	21	21	21	385	21	405	21	449	597	21	21	21
498	1224	2716737	179	179_1224	21	21	21	21	64	53	1680	21	1858	21	21	21	336	21	440	21	582	578	21	21	21
499	1251	2776582	179	179_1251	21	21	21	21	104	73	1778	21	1839	21	21	21	275	21	417	21	424	431	21	21	21
500	1264	2805402	179	179_1264	21	21	21	21	93	91	1654	21	1908	21	21	21	366	21	408	21	620	557	21	21	21
501	1284	2849752	179	179_1284	21	21	21	21	103	21	21	21	1818	21	21	21	425	21	303	21	21	21	21	21	21
502	1316	2920712	179	179_1316	21	21	21	21	83	21	1742	21	1832	21	21	21	325	21	331	21	521	523	21	21	21
503	1329	2949532	179	179_1329	21	21	21	21	101	51	1799	21	2003	21	21	21	317	21	370	21	610	408	21	21	21
504	1346	2987237	179	179_1346	21	21	21	21	82	65	1752	21	2062	21	21	21	325	21	385	21	622	521	21	21	21
505	1403	3113647	179	179_1403	21	21	21	21	99	65	1669	21	1853	21	21	21	387	21	334	21	404	538	21	21	21
506	1418	3146898	179	179_1418	21	21	21	21	94	66	1562	21	1907	21	21	21	213	21	383	21	409	542	21	21	21
507	1440	3195672	179	179_1440	21	21	21	21	72	52	1564	21	1867	21	21	21	304	21	350	21	21	21	21	21	21
508	1458	3235617	179	179_1458	21	21	21	21	63	67	1615	21	1942	21	21	21	325	21	385	21	467	431	21	21	21
509	1471	3264412	179	179_1471	21	21	21	21	21	75	1584	21	1893	21	21	21	238	21	351	21	311	429	21	21	21
510	1484	3293260	179	179_1484	21	21	21	21	21	39	21	21	1772	21	21	21	21	21	21	21	21	480	21	21	21
511	1509	3348748	179	179_1509	21	21	21	21	53	69	1759	21	2010	21	21	21	285	21	391	21	400	522	21	21	21
512	1523	3379790	179	179_1523	21	21	21	21	21	55	1883	21	1986	21	21	21	260	21	294	21	21	536	21	21	21
513	1543	3424128	179	179_1543	21	21	21	21	116	60	1581	21	2139	21	21	21	209	21	291	21	471	499	21	21	21
514	1576	3497290	179	179_1576	21	21	21	21	81	40	1746	21	2063	21	21	21	267	21	350	21	392	21	21	21	21
515	1599	3548342	179	179_1599	21	21	21	21	69	48	1714	21	2098	21	21	21	269	21	292	21	419	418	21	21	21
516	1615	3583832	179	179_1615	21	21	21	21	62	39	21	21	1900	21	21	21	21	21	21	21	21	21	21	21	21
517	1637	3632600	179	179_1637	21	21	21	21	112	22	1645	21	2005	21	21	21	21	21	256	21	372	420	21	21	21
518	1653	3668073	179	179_1653	21	21	21	21	72	35	1605	21	1909	21	21	21	242	21	324	21	353	404	21	21	21
519	1674	3714628	179	179_1674	21	21	21	21	59	45	1747	21	1768	21	21	21	232	21	342	21	445	424	21	21	21
520	1708	3790055	179	179_1708	21	21	21	21	21	21	1504	21	21	21	21	21	21	21	21	21	263	445	21	21	21
521	1721	3818877	179	179_1721	21	21	21	21	38	44	1460	21	1819	21	21	21	195	21	317	21	451	429	21	21	21
522	1738	3856575	179	179_1738	21	21	21	21	21	21	1347	21	21	21	21	21	21	21	21	21	386	485	21	21	21
523	1752	3887610	179	179_1752	21	21	21	21	53	49	1432	21	1678	21	21	21	238	21	228	21	514	438	21	21	21
524	1788	3967430	179	179_1788	21	21	21	21	107	40	1349	21	1660	21	21	21	231	21	258	21	365	279	21	21	21
525	1801	3996260	179	179_1801	21	21	21	21	59	21	21	21	1325	21	21	21	21	21	21	21	214	332	21	21	21
526	1814	4025082	179	179_1814	21	21	21	21	41	21	1248	21	1439	21	21	21	21	21	21	21	366	21	21	21	21
527	1826	4051673	179	179_1826	21	21	21	21	65	43	1331	21	1471	21	21	21	221	21	307	21	345	297	21	21	21
528	1864	4135945	179	179_1864	21	21	21	21	46	22	21	21	1434	21	21	21	219	21	278	21	306	316	21	21	21
529	1883	4178070	179	179_1883	21	21	21	21	29	34	21	21	1144	21	21	21	177	21	21	21	21	289	21	21	21
530	1903	4222450	179	179_1903	21	21	21	21	71	47	989	21	1239	21	21	21	216	21	249	21	329	270	21	21	21
531	1929	4280117	179	179_1929	21	21	21	21	56	38	988	21	1171	21	21	21	173	21	205	21	261	222	21	21	21
532	1945	4315603	179	179_1945	21	21	21	21	47	21	21	21	1058	21	21	21	191	21	21	21	21	298	21	21	21
533	1957	4342208	179	179_1957	21	21	21	21	38	29	1076	21	1024	21	21	21	162	21	267	21	120	329	21	21	21
534	2002	4442003	179	179_2002	21	21	21	21	52	27	797	21	936	21	21	21	237	21	221	21	211	337	21	21	21
535	2017	4475252	179	179_2017	21	21	21	21	41	21	763	21	880	21	21	21	180	21	301	21	229	284	21	21	21
536	2035	4515163	179	179_2035	21	21	21	21	43	25	601	21	905	21	21	21	186	21	242	21	193	329	21	21	21
537	2060	4570587	179	179_2060	21	21	21	21	21	32	604	21	838	21	21	21	185	21	265	21	21	21	21	21	21
538	2072	4597200	179	179_2072	21	21	21	21	60	23	552	21	933	21	21	21	190	21	272	21	217	198	21	21	21
539	2095	4648225	179	179_2095	21	21	21	21	35	21	641	21	833	21	21	21	202	21	311	21	21	215	21	21	21
540	2107	4674798	179	179_2107	21	21	21	21	21	21	21	21	683	21	21	21	288	21	215	21	21	105	21	21	21
541	2119	4701457	179	179_2119	21	21	21	21	54	40	613	21	855	21	21	21	225	21	206	21	21	171	21	21	21
542	2149	4767988	179	179_2149	21	21	21	21	21	31	507	21	773	21	21	21	192	21	245	21	21	320	21	21	21
543	2183	4843377	179	179_2183	21	21	21	21	31	21	664	21	998	21	21	21	211	21	146	21	196	207	21	21	21
544	2195	4869990	179	179_2195	21	21	21	21	21	21	427	21	21	21	21	21	21	21	21	21	204	153	21	21	21
545	2211	4905477	179	179_2211	21	21	21	21	37	21	527	21	801	21	21	21	233	21	257	21	186	225	21	21	21
546	2234	4956511	179	179_2234	21	21	21	21	29	21	385	21	737	21	21	21	21	21	336	21	319	268	21	21	21
547	2250	4991971	179	179_2250	21	21	21	21	48	21	445	21	651	21	21	21	21	21	21	21	247	21	21	21	21
548	2277	5051818	179	179_2277	21	21	21	21	63	21	560	21	757	21	21	21	240	21	300	21	192	228	21	21	21
549	2301	5105062	179	179_2301	21	21	21	21	36	29	337	21	674	21	21	21	248	21	283	21	354	217	21	21	21
550	2317	5140553	179	179_2317	21	21	21	21	43	21	477	21	651	21	21	21	194	21	238	21	199	21	21	21	21
551	2349	5211504	179	179_2349	21	21	21	21	43	21	21	21	589	21	21	21	215	21	180	21	245	139	21	21	21
552	2393	5309067	179	179_2393	21	21	21	21	36	21	403	21	633	21	21	21	243	21	217	21	373	252	21	21	21
553	2409	5344645	179	179_2409	21	21	21	21	35	23	531	21	739	21	21	21	331	21	242	21	257	189	21	21	21
554	2428	5386758	179	179_2428	21	21	21	21	32	21	598	21	706	21	21	21	173	21	252	21	147	278	21	21	21
555	2461	5459932	179	179_2461	21	21	21	21	24	27	468	21	688	21	21	21	21	21	21	21	21	105	21	21	21
556	2485	5513157	179	179_2485	21	21	21	21	32	27	592	21	691	21	21	21	21	21	245	21	222	149	21	21	21
557	2512	5573032	179	179_2512	21	21	21	21	36	33	446	21	693	21	21	21	187	21	261	21	251	187	21	21	21
558	2542	5639558	179	179_2542	21	21	21	21	38	21	573	21	599	21	21	21	245	21	269	21	143	198	21	21	21
559	2564	5688337	179	179_2564	21	21	21	21	22	25	389	21	628	21	21	21	187	21	231	21	211	193	21	21	21
560	2578	5719372	179	179_2578	21	21	21	21	50	21	21	21	571	21	21	21	209	21	231	21	205	21	21	21	21
561	2604	5777085	179	179_2604	21	21	21	21	21	21	21	21	21	21	21	21	210	21	21	21	203	21	21	21	21
562	2614	5799225	179	179_2614	21	21	21	21	32	32	573	21	661	21	21	21	253	21	195	21	178	109	21	21	21
563	2625	5823640	179	179_2625	21	21	21	21	28	21	543	21	494	21	21	21	148	21	215	21	219	62	21	21	21
564	2650	5879050	179	179_2650	21	21	21	21	21	21	410	21	21	21	21	21	21	21	184	21	21	49	21	21	21
565	2676	5936725	179	179_2676	21	21	21	21	23	43	431	21	594	21	21	21	167	21	214	21	161	115	21	21	21
566	2699	5987731	179	179_2699	21	21	21	21	44	21	315	21	542	21	21	21	119	21	202	21	157	164	21	21	21
567	2717	6027643	179	179_2717	21	21	21	21	21	31	321	21	539	21	21	21	160	21	158	21	187	173	21	21	21
568	2729	6054262	179	179_2729	21	21	21	21	21	21	21	21	488	21	21	21	21	21	147	21	184	96	21	21	21
569	2746	6091959	179	179_2746	21	21	21	21	26	41	326	21	525	21	21	21	73	21	135	21	228	200	21	21	21
570	2788	6185073	179	179_2788	21	21	21	21	34	21	21	21	467	21	21	21	21	21	167	21	134	110	21	21	21
571	2822	6260505	179	179_2822	21	21	21	21	23	21	391	21	524	21	21	21	21	21	168	21	220	201	21	21	21
572	2834	6287083	179	179_2834	21	21	21	21	21	27	348	21	547	21	21	21	21	21	108	21	121	127	21	21	21
573	2852	6327038	179	179_2852	21	21	21	21	33	21	359	21	591	21	21	21	116	21	135	21	153	124	21	21	21
574	2867	6360285	179	179_2867	21	21	21	21	34	21	364	21	454	21	21	21	109	21	68	21	172	75	21	21	21
575	2884	6397980	179	179_2884	21	21	21	21	36	21	355	21	451	21	21	21	33	21	128	21	111	21	21	21	21
576	2914	6464622	179	179_2914	21	21	21	21	23	30	341	21	564	21	21	21	67	21	95	21	98	193	21	21	21
577	2954	6553290	179	179_2954	21	21	21	21	26	21	331	21	516	21	21	21	97	21	134	21	118	95	21	21	21
578	2977	6604308	179	179_2977	21	21	21	21	21	21	350	21	515	21	21	21	113	21	45	21	180	124	21	21	21
579	2990	6633128	179	179_2990	21	21	21	21	21	21	360	21	530	21	21	21	119	21	112	21	152	255	21	21	21
580	3033	6728470	179	179_3033	21	21	21	21	21	21	287	21	415	21	21	21	77	21	91	21	174	166	21	21	21
581	3050	6766152	179	179_3050	21	21	21	21	21	21	298	21	451	21	21	21	103	21	104	21	117	145	21	21	21
582	3065	6799425	179	179_3065	21	21	21	21	21	21	185	21	441	21	21	21	78	21	88	21	88	148	21	21	21
583	3088	6850440	179	179_3088	21	21	21	21	21	21	350	21	21	21	21	21	28	21	55	21	21	21	21	21	21
584	3113	6905850	179	179_3113	21	21	21	21	21	21	329	21	428	21	21	21	21	21	155	21	140	21	21	21	21
585	3141	6967925	179	179_3141	21	21	21	21	21	21	234	21	508	21	21	21	90	21	83	21	117	209	21	21	21
586	3155	6998990	179	179_3155	21	21	21	21	27	21	319	21	450	21	21	21	21	21	66	21	21	104	21	21	21
587	3190	7076603	179	179_3190	21	21	21	21	29	21	287	21	483	21	21	21	49	21	49	21	90	184	21	21	21
588	3212	7125415	179	179_3212	21	21	21	21	33	21	408	21	583	21	21	21	37	21	54	21	169	100	21	21	21
589	3239	7185300	179	179_3239	21	21	21	21	21	26	271	21	487	21	21	21	21	21	106	21	81	183	21	21	21
590	3264	7240716	179	179_3264	21	21	21	21	30	25	338	21	514	21	21	21	67	21	59	21	163	162	21	21	21
591	3287	7291739	179	179_3287	21	21	21	21	21	21	329	21	286	21	21	21	41	21	71	21	144	145	21	21	21
592	3308	7338295	179	179_3308	21	21	21	21	21	21	279	21	228	21	21	21	21	21	56	21	120	21	21	21	21
593	3322	7369335	179	179_3322	21	21	21	21	21	23	388	21	298	21	21	21	96	21	111	21	130	171	21	21	21
594	3343	7415898	179	179_3343	21	21	21	21	21	21	263	21	271	21	21	21	21	21	52	21	96	100	21	21	21
595	3375	7486858	179	179_3375	21	21	21	21	27	21	186	21	208	21	21	21	21	21	21	21	76	96	21	21	21
596	3394	7529132	179	179_3394	21	21	21	21	21	21	191	21	328	21	21	21	21	21	47	21	104	88	21	21	21
597	3441	7633328	179	179_3441	21	21	21	21	33	26	351	21	281	21	21	21	21	21	84	21	76	21	21	21	21
598	3461	7677677	179	179_3461	21	21	21	21	21	21	337	21	192	21	21	21	58	21	38	21	71	21	21	21	21
599	3570	7919395	179	179_3570	21	21	21	21	21	21	212	21	287	21	21	21	64	21	50	21	74	61	21	21	21
600	3584	7950428	179	179_3584	21	21	21	21	27	21	21	21	196	21	21	21	67	21	21	21	21	21	21	21	21
601	3626	8043573	179	179_3626	21	21	21	21	28	21	248	21	205	21	21	21	88	21	67	21	129	21	21	21	21
602	3662	8123430	179	179_3662	21	21	21	21	21	30	283	21	167	21	21	21	34	21	21	21	21	64	21	21	21
603	3680	8163330	179	179_3680	21	21	21	21	21	27	489	21	186	21	21	21	41	21	70	21	70	21	21	21	21
604	3735	8285307	179	179_3735	21	21	21	21	24	21	390	21	318	21	21	21	37	21	71	21	21	116	21	21	21
605	3753	8325230	179	179_3753	21	21	21	21	21	21	214	21	294	21	21	21	21	21	97	21	21	21	21	21	21
606	3766	8354058	179	179_3766	21	21	21	21	21	21	248	21	303	21	21	21	21	21	62	21	21	94	21	21	21
607	3826	8487088	179	179_3826	21	21	21	21	21	21	276	21	282	21	21	21	21	21	21	21	61	69	21	21	21
608	3895	8640220	179	179_3895	21	21	21	21	21	21	253	21	349	21	21	21	21	21	48	21	71	78	21	21	21
609	3944	8748865	179	179_3944	21	21	21	21	22	21	291	21	341	21	21	21	27	21	45	21	21	64	21	21	21
610	3991	8853077	179	179_3991	21	21	21	21	32	21	21	21	259	21	21	21	21	21	58	21	41	93	21	21	21
611	4038	8957276	179	179_4038	21	21	21	21	21	21	191	21	323	21	21	21	21	21	21	21	44	72	21	21	21
612	4087	9065933	179	179_4087	21	21	21	21	21	21	183	21	172	21	21	21	21	21	21	21	89	60	21	21	21
613	4146	9196770	179	179_4146	21	21	21	21	21	21	195	21	138	21	21	21	21	21	21	21	62	21	21	21	21
614	4170	9250013	179	179_4170	21	21	21	21	21	21	140	21	260	21	21	21	21	21	21	21	67	64	21	21	21
615	4197	9309880	179	179_4197	21	21	21	21	21	21	156	21	233	21	21	21	21	21	21	21	44	21	21	21	21
616	4225	9371979	179	179_4225	21	21	21	21	21	21	198	21	254	21	21	21	21	21	21	21	50	21	21	21	21
617	4238	9400806	179	179_4238	21	21	21	21	21	21	160	21	259	21	21	21	21	21	21	21	62	21	21	21	21
618	4296	9529447	179	179_4296	21	21	21	21	21	21	180	21	273	21	21	21	41	21	21	21	70	21	21	21	21
619	4420	9804508	179	179_4420	21	21	21	21	21	21	300	21	360	21	21	21	60	21	58	21	50	77	21	21	21
620	4445	9859925	179	179_4445	21	21	21	21	21	21	285	21	306	21	21	21	21	21	92	21	21	21	21	21	21
621	4461	9895387	179	179_4461	21	21	21	21	21	21	199	21	238	21	21	21	37	21	44	21	21	21	21	21	21
622	4550	10092776	179	179_4550	21	21	21	21	21	26	256	21	398	21	21	21	41	21	38	21	64	21	21	21	21
623	4619	10245822	179	179_4619	21	21	21	21	28	21	149	21	219	21	21	21	39	21	46	21	21	101	21	21	21
624	4683	10387736	179	179_4683	21	21	21	21	21	21	162	21	207	21	21	21	35	21	21	21	21	21	21	21	21
625	4704	10434292	179	179_4704	21	21	21	21	21	21	94	21	153	21	21	21	33	21	21	21	21	21	21	21	21
626	4802	10651604	179	179_4802	21	21	21	21	21	22	121	21	240	21	21	21	57	21	41	21	21	21	21	21	21
627	4853	10764705	179	179_4853	21	21	21	21	21	21	134	21	264	21	21	21	21	21	64	21	21	21	21	21	21
628	4882	10829128	179	179_4882	21	21	21	21	21	21	228	21	302	21	21	21	35	21	21	21	21	21	21	21	21
629	4922	10917817	179	179_4922	21	21	21	21	21	21	194	21	208	21	21	21	21	21	46	21	21	21	21	21	21
630	5007	11106300	179	179_5007	21	21	21	21	22	21	191	21	193	21	21	21	21	21	61	21	83	21	21	21	21
631	5104	11321399	179	179_5104	21	21	21	21	21	21	142	21	87	21	21	21	21	21	42	21	21	21	21	21	21
632	5160	11445583	179	179_5160	21	21	21	21	21	21	128	21	93	21	21	21	84	21	46	21	21	63	21	21	21
633	5276	11702793	179	179_5276	21	21	21	21	21	21	144	21	175	21	21	21	27	21	21	21	21	21	21	21	21
634	5543	12294909	179	179_5543	21	21	21	21	21	21	81	21	137	21	21	21	34	21	21	21	21	21	21	21	21
635	5602	12425725	179	179_5602	21	21	21	21	21	21	80	21	55	21	21	21	39	21	21	21	21	21	21	21	21
636	419	931385	180	180_ 419	195	193	246	97	105	92	471	489	611	72	91	137	209	262	125	111	134	104	687	730	804
637	403	895912	180	180_ 403	74	52	21	21	21	21	493	21	271	21	21	21	122	21	21	21	21	64	21	437	322
638	440	977990	180	180_ 440	42	149	23	27	21	21	458	559	453	70	21	101	113	172	110	164	21	76	86	478	448
639	454	1009033	180	180_ 454	21	21	21	21	21	21	153	139	173	21	21	97	21	21	21	21	21	21	90	110	289
640	523	1162123	180	180_ 523	34	27	21	21	21	21	117	174	187	21	49	49	21	21	21	21	21	21	138	109	69
641	531	1179883	180	180_ 531	21	34	21	21	21	21	79	127	106	21	21	21	21	21	21	21	21	21	93	21	117
642	542	1204238	180	180_ 542	21	21	21	21	21	21	21	60	123	21	21	21	21	21	21	21	21	21	21	21	85
643	382	849350	181	181_ 382	21	21	21	21	49	21	21	81	21	21	21	21	218	21	21	21	21	21	93	21	21
644	392	871533	181	181_ 392	21	21	498	21	201	218	425	431	21	587	21	21	378	404	321	1444	1484	21	846	21	21
645	424	942502	181	181_ 424	21	21	21	21	21	21	352	21	21	437	21	21	21	302	21	21	79	21	21	21	21
646	450	1000140	181	181_ 450	21	21	282	21	21	21	71	227	21	865	21	21	21	34	21	21	182	21	21	21	21
647	463	1028980	181	181_ 463	21	21	53	21	21	21	21	74	21	835	21	21	21	21	21	21	97	21	21	21	21
648	479	1064460	181	181_ 479	21	21	30	21	21	21	21	21	21	713	21	21	21	21	21	21	124	21	21	21	21
649	534	1186525	181	181_ 534	21	21	48	21	21	21	21	21	21	723	21	21	21	21	21	21	91	21	21	21	21
650	684	1519187	181	181_ 684	21	21	21	21	21	21	21	21	21	523	21	21	21	21	45	21	131	21	21	21	21
651	451	1002392	183	183_ 451	368	21	21	21	21	21	409	332	156	1477	1865	2047	237	105	181	1176	962	1093	21	454	300
652	429	953597	183	183_ 429	820	910	900	21	55	42	457	423	570	2060	1980	2114	251	349	358	1547	1311	1599	417	334	484
653	472	1048958	183	183_ 472	110	228	235	21	21	21	291	79	213	879	959	1347	89	77	111	338	530	527	109	79	143
654	508	1128860	183	183_ 508	224	247	243	21	21	21	130	21	170	1055	934	1254	29	51	75	21	406	341	73	46	110
655	522	1159910	183	183_ 522	212	340	326	21	21	21	182	180	143	659	976	827	56	81	72	21	414	21	21	21	88
656	536	1190953	183	183_ 536	210	299	154	21	21	21	97	21	105	21	703	416	74	21	54	331	298	308	21	21	118
657	553	1228650	183	183_ 553	165	89	73	21	21	21	21	120	80	107	276	164	21	21	21	114	187	21	21	21	21
658	592	1315175	183	183_ 592	21	21	59	21	21	21	21	21	21	21	125	21	21	21	21	21	132	21	21	21	21
659	762	1692160	183	183_ 762	832	1046	1119	21	21	21	21	21	21	21	21	21	21	21	21	21	21	21	21	21	21
660	781	1734270	183	183_ 781	1141	1500	1539	21	21	21	21	21	21	21	21	21	21	21	21	21	21	21	21	21	21
661	801	1778617	183	183_ 801	1504	2023	2210	21	21	21	21	21	21	72	21	21	21	21	21	21	21	21	21	21	21
662	837	1858462	183	183_ 837	2335	2951	2732	21	21	21	21	21	21	21	21	21	21	21	21	21	21	21	21	21	21
663	870	1931630	183	183_ 870	4056	6449	3552	21	21	21	21	21	21	111	21	89	21	21	21	21	21	21	21	21	21
664	911	2022532	183	183_ 911	21	7956	4317	21	21	21	21	21	21	21	77	60	21	21	21	21	21	21	21	21	21
665	891	1978185	183	183_ 891	5204	8205	5909	21	21	21	21	21	21	181	72	67	21	21	21	21	21	21	21	21	21
666	936	2077993	183	183_ 936	21	9021	7055	21	21	21	21	21	21	141	145	21	21	21	21	21	21	21	21	21	21
667	966	2144533	183	183_ 966	10314	10725	9605	21	21	21	21	21	21	138	317	276	21	21	21	21	21	21	21	21	21
668	940	2086850	183	183_ 940	8887	21	9833	21	21	21	21	21	21	21	100	21	21	21	21	21	21	21	21	21	21
669	989	2195590	183	183_ 989	10244	10962	11231	21	21	21	21	21	21	223	204	179	21	21	21	21	21	21	21	21	21
670	1009	2239970	183	183_1009	11062	11294	11504	21	21	21	21	21	21	189	223	205	21	21	21	21	21	21	21	21	21
671	1027	2279885	183	183_1027	10899	11354	11488	21	21	21	21	21	21	139	209	133	21	21	21	21	21	21	21	21	21
672	1082	2401810	183	183_1082	10394	12523	10868	21	21	21	21	21	21	141	244	366	21	21	21	21	21	21	21	21	21
673	1098	2437302	183	183_1098	11425	11053	21	21	21	21	21	21	21	251	21	318	21	21	21	21	21	21	21	21	21
674	1130	2508292	183	183_1130	11717	21	21	21	21	21	21	21	21	261	199	21	21	21	21	21	21	21	21	21	21
675	1160	2574772	183	183_1160	11455	11885	11528	21	21	21	21	21	21	176	297	348	21	21	21	21	21	21	21	21	21
676	1189	2639092	183	183_1189	10979	12436	11740	21	21	21	21	21	21	303	295	238	21	21	21	21	21	21	21	21	21
677	1211	2687917	183	183_1211	10569	11684	11398	21	21	21	21	21	21	247	238	193	21	21	21	21	21	21	21	21	21
678	1224	2716737	183	183_1224	9336	10480	10884	21	21	21	21	21	21	172	219	244	21	21	21	21	21	21	21	21	21
679	1246	2765512	183	183_1246	9451	10327	10051	21	21	21	21	21	21	180	149	204	21	21	21	21	21	21	21	21	21
680	1269	2816473	183	183_1269	8815	9475	8715	21	21	21	21	21	21	302	208	229	21	21	21	21	21	21	21	21	21
681	1295	2874153	183	183_1295	7719	8877	8603	21	21	21	21	21	21	121	200	197	21	21	21	21	21	21	21	21	21
682	1307	2900778	183	183_1307	7163	7634	8539	21	21	21	21	21	21	161	160	55	21	21	21	21	21	21	21	21	21
683	1320	2929605	183	183_1320	6442	5926	6852	21	21	21	21	21	21	73	40	21	21	21	21	21	21	21	21	21	21
684	1381	3064870	183	183_1381	3906	4468	5752	21	21	21	21	21	21	53	77	21	21	21	21	21	21	21	21	21	21
685	1396	3098138	183	183_1396	3335	3113	4274	21	21	21	21	21	21	21	21	21	21	21	21	21	21	21	21	21	21
686	1427	3166877	183	183_1427	2477	2867	3247	21	21	21	21	21	21	21	21	21	21	21	21	21	21	21	21	21	21
687	1477	3277733	183	183_1477	1467	1822	2926	21	21	21	21	21	21	21	21	55	21	21	21	21	21	21	21	21	21
688	1497	3322112	183	183_1497	1330	1555	2174	21	21	21	21	21	21	21	21	21	21	21	21	21	21	21	21	21	21
689	1516	3364247	183	183_1516	1198	1324	1796	21	21	21	21	21	21	21	21	21	21	21	21	21	21	21	21	21	21
690	1531	3397503	183	183_1531	985	1141	1617	21	21	21	21	21	21	21	21	21	21	21	21	21	21	21	21	21	21
691	1555	3450735	183	183_1555	874	980	1100	21	21	21	21	21	21	21	21	21	21	21	21	21	21	21	21	21	21
692	1585	3517267	183	183_1585	781	965	1044	21	21	21	21	21	21	21	21	21	21	21	21	21	21	21	21	21	21
693	1599	3548342	183	183_1599	751	774	961	21	21	21	21	21	21	21	21	21	21	21	21	21	21	21	21	21	21
694	1661	3685823	183	183_1661	736	686	811	21	21	21	21	21	21	21	21	21	21	21	21	21	21	21	21	21	21
695	1675	3716880	183	183_1675	496	635	685	21	21	21	21	21	21	21	21	21	21	21	21	21	21	21	21	21	21
696	1709	3792268	183	183_1709	521	598	652	21	21	21	21	21	21	21	21	21	21	21	21	21	21	21	21	21	21
697	1722	3821090	183	183_1722	531	583	628	21	21	21	21	21	21	21	21	21	21	21	21	21	21	21	21	21	21
698	1761	3907557	183	183_1761	404	468	596	21	21	21	21	21	21	21	21	21	21	21	21	21	21	21	21	21	21
699	1808	4011758	183	183_1808	376	481	548	21	21	21	21	21	21	49	21	21	21	21	21	21	21	21	21	21	21
700	1836	4073862	183	183_1836	425	482	454	21	21	21	21	21	21	21	21	21	21	21	21	21	21	21	21	21	21
701	1823	4045032	183	183_1823	379	439	425	21	21	21	21	21	21	21	21	21	21	21	21	21	21	21	21	21	21
702	1888	4189140	183	183_1888	268	377	451	21	21	21	21	21	21	21	21	21	21	21	21	21	21	21	21	21	21
703	1909	4235790	183	183_1909	296	374	470	21	21	21	21	21	21	21	21	21	21	21	21	21	21	21	21	21	21
704	1932	4286760	183	183_1932	306	309	370	21	21	21	21	21	21	21	21	21	21	21	21	21	21	21	21	21	21
705	1956	4339995	183	183_1956	256	336	354	21	21	21	21	21	21	21	21	21	21	21	21	21	21	21	21	21	21
706	2017	4475252	183	183_2017	199	331	283	21	21	21	21	21	21	21	21	21	21	21	21	21	21	21	21	21	21
707	1996	4428682	183	183_1996	276	327	368	21	21	21	21	21	21	21	21	21	21	21	21	21	21	21	21	21	21
708	2035	4515163	183	183_2035	206	313	351	21	21	21	21	21	21	21	21	21	21	21	21	21	21	21	21	21	21
709	2059	4568373	183	183_2059	153	246	407	21	21	21	21	21	21	21	21	21	21	21	21	21	21	21	21	21	21
710	2071	4594986	183	183_2071	141	256	326	21	21	21	21	21	21	21	21	21	21	21	21	21	21	21	21	21	21
711	2113	4688173	183	183_2113	201	278	255	21	21	21	21	21	21	21	21	21	21	21	21	21	21	21	21	21	21
712	2132	4730282	183	183_2132	121	276	192	21	21	21	21	21	21	21	21	21	21	21	21	21	21	21	21	21	21
713	2152	4774630	183	183_2152	172	178	246	21	21	21	21	21	21	21	21	21	21	21	21	21	21	21	21	21	21
714	2173	4821235	183	183_2173	105	211	211	21	21	21	21	21	21	21	21	21	21	21	21	21	21	21	21	21	21
715	2188	4854483	183	183_2188	144	199	158	21	21	21	21	21	21	21	21	21	21	21	21	21	21	21	21	21	21
716	2204	4889970	183	183_2204	97	227	224	21	21	21	21	21	21	21	21	21	21	21	21	21	21	21	21	21	21
717	2231	4949823	183	183_2231	135	194	110	21	21	21	21	21	21	21	21	21	21	21	21	21	21	21	21	21	21
718	2263	5020820	183	183_2263	101	136	249	21	21	21	21	21	21	21	21	65	21	21	21	21	21	21	21	21	21
719	2288	5076228	183	183_2288	96	151	220	21	21	21	21	21	21	21	58	21	21	21	21	21	21	21	21	21	21
720	2320	5147195	183	183_2320	63	129	157	21	21	21	21	21	21	21	21	21	21	21	21	21	21	21	21	21	21
721	2333	5176015	183	183_2333	91	126	141	21	21	21	21	21	21	21	21	21	21	21	21	21	21	21	21	21	21
722	2436	5404527	183	183_2436	45	120	98	21	21	21	21	21	21	21	21	21	21	21	21	21	21	21	21	21	21
723	2481	5504300	183	183_2481	40	93	148	21	21	21	21	21	21	21	21	21	21	21	21	21	21	21	21	21	21
724	2531	5615159	183	183_2531	68	65	117	21	21	21	21	21	21	21	21	21	21	21	21	21	21	21	21	21	21
725	2550	5657270	183	183_2550	50	110	100	21	21	21	21	21	21	21	21	21	21	21	21	21	21	21	21	21	21
726	2565	5690550	183	183_2565	45	122	78	21	21	21	21	21	21	21	21	21	21	21	21	21	21	21	21	21	21
727	2628	5830282	183	183_2628	45	53	120	21	21	21	21	21	21	21	21	21	21	21	21	21	21	21	21	21	21
728	2715	6023215	183	183_2715	46	68	103	21	21	21	21	21	21	21	21	21	21	21	21	21	21	21	21	21	21
729	2770	6145164	183	183_2770	24	51	79	21	21	21	21	21	21	21	21	21	21	21	21	21	21	21	21	21	21
730	2850	6322563	183	183_2850	21	43	82	21	21	21	21	21	21	21	21	21	21	21	21	21	21	21	21	21	21
731	3041	6746227	183	183_3041	34	29	51	21	21	21	21	21	21	21	21	21	21	21	21	21	21	21	21	21	21
732	3188	7072176	183	183_3188	25	32	65	21	21	21	21	21	21	21	21	21	21	21	21	21	21	21	21	21	21
733	834	1851782	184	184_ 834	70	199	111	21	21	21	21	21	21	21	21	21	21	21	21	21	21	21	21	21	21
734	883	1960472	184	184_ 883	298	536	266	21	21	21	21	21	21	21	21	21	21	21	21	21	21	21	21	21	21
735	915	2031425	184	184_ 915	599	642	491	21	21	21	21	21	21	21	21	21	21	21	21	21	21	21	21	21	21
736	928	2060222	184	184_ 928	601	860	571	21	21	21	21	21	21	21	21	21	21	21	21	21	21	21	21	21	21
737	966	2144533	184	184_ 966	790	892	780	21	21	21	21	21	21	21	21	21	21	21	21	21	21	21	21	21	21
738	990	2197805	184	184_ 990	890	886	853	21	21	21	21	21	21	21	21	21	21	21	21	21	21	21	21	21	21
739	978	2171138	184	184_ 978	780	799	870	21	21	21	21	21	21	21	21	21	21	21	21	21	21	21	21	21	21
740	1028	2282098	184	184_1028	938	769	907	21	21	21	21	21	21	21	21	21	21	21	21	21	21	21	21	21	21
741	1079	2395168	184	184_1079	815	874	829	21	21	21	21	21	21	21	21	21	21	21	21	21	21	21	21	21	21
742	1047	2324212	184	184_1047	891	965	859	21	21	21	21	21	21	21	21	21	21	21	21	21	21	21	21	21	21
743	1067	2368562	184	184_1067	870	1020	928	21	21	21	21	21	21	21	21	21	21	21	21	21	21	21	21	21	21
744	1098	2437302	184	184_1098	970	1039	839	21	21	21	21	21	21	21	21	21	21	21	21	21	21	21	21	21	21
745	1130	2508292	184	184_1130	984	990	903	21	21	21	21	21	21	21	21	21	21	21	21	21	21	21	21	21	21
746	1180	2619137	184	184_1180	937	1027	956	21	21	21	21	21	21	21	21	21	21	21	21	21	21	21	21	21	21
747	1192	2645757	184	184_1192	894	951	987	21	21	21	21	21	21	21	21	21	21	21	21	21	21	21	21	21	21
748	1212	2690132	184	184_1212	829	878	887	21	21	21	21	21	21	21	21	21	21	21	21	21	21	21	21	21	21
749	1236	2743315	184	184_1236	810	853	870	21	21	21	21	21	21	21	21	21	21	21	21	21	21	21	21	21	21
750	1295	2874153	184	184_1295	593	790	759	21	21	21	21	21	21	21	21	21	21	21	21	21	21	21	21	21	21
751	1310	2907420	184	184_1310	488	396	617	21	21	21	21	21	21	21	21	21	21	21	21	21	21	21	21	21	21
752	1349	2993917	184	184_1349	309	138	391	21	21	21	21	21	21	21	21	21	21	21	21	21	21	21	21	21	21
753	1381	3064870	184	184_1381	189	64	329	21	21	21	21	21	21	21	21	21	21	21	21	21	21	21	21	21	21
754	1437	3189020	184	184_1437	29	32	147	21	21	21	21	21	21	21	21	21	21	21	21	21	21	21	21	21	21
755	427	949143	185	185_ 427	351	332	404	21	21	21	21	21	21	1396	1502	1541	139	178	354	1792	1636	1952	108	57	117
756	442	982418	185	185_ 442	137	113	120	21	21	21	21	21	21	323	779	648	21	21	49	974	526	289	50	82	21
757	460	1022338	185	185_ 460	35	65	21	21	21	21	21	21	21	21	291	21	21	21	21	302	21	21	21	21	21
758	478	1062247	185	185_ 478	32	49	53	21	21	21	21	21	21	325	317	515	21	36	21	202	214	238	21	21	21
759	501	1113360	185	185_ 501	22	21	21	21	21	21	21	21	21	129	423	21	21	21	21	200	234	136	21	21	21
760	519	1153267	185	185_ 519	36	57	22	21	21	21	21	21	21	434	268	188	21	21	21	246	307	297	21	21	21
761	549	1219795	185	185_ 549	38	21	21	21	21	21	21	21	21	134	244	72	21	21	21	21	21	21	21	21	21
762	531	1179883	185	185_ 531	30	21	21	21	21	21	21	21	21	21	87	61	21	21	21	21	21	21	21	21	21
763	1065	2364133	185	185_1065	54	31	32	21	21	21	21	21	21	21	21	21	21	21	21	21	21	21	21	21	21
764	417	926957	187	187_ 417	752	813	935	68	76	108	199	21	144	5280	5203	5570	265	342	301	5653	4972	5686	129	258	185
765	435	966918	187	187_ 435	21	372	21	22	21	21	78	21	73	21	21	21	21	165	21	21	21	21	21	91	21
766	453	1006818	187	187_ 453	260	250	300	48	65	51	374	471	483	2485	1383	1784	78	141	117	1332	1249	1559	406	478	303
767	482	1071140	187	187_ 482	143	211	81	89	22	21	49	218	82	1496	21	21	133	135	172	929	894	1028	21	361	213
768	508	1128860	187	187_ 508	158	157	21	22	21	21	21	88	21	21	21	21	21	128	71	21	940	911	21	21	21
769	521	1157695	187	187_ 521	199	135	135	34	40	21	91	117	153	1699	1519	1832	74	155	116	1143	1098	1271	263	296	302
770	535	1188740	187	187_ 535	175	196	145	38	21	21	50	196	21	1333	1206	1025	93	103	149	1018	1156	938	454	220	313
771	554	1230865	187	187_ 554	174	160	143	93	21	87	172	359	21	1103	619	21	139	148	200	766	644	429	220	359	431
772	577	1281890	187	187_ 577	156	190	162	21	64	46	78	21	181	719	567	535	217	148	78	365	373	133	291	168	221
773	592	1315175	187	187_ 592	151	55	160	23	38	21	21	132	90	455	21	324	81	179	21	21	236	89	101	21	109
774	630	1399422	187	187_ 630	21	21	21	21	21	21	21	21	21	250	21	286	96	89	21	21	21	21	21	21	21
775	654	1452665	187	187_ 654	21	51	48	21	21	21	78	21	21	257	201	499	21	21	46	70	139	193	21	173	151
776	682	1514722	187	187_ 682	167	181	79	21	21	21	229	287	128	616	586	719	60	67	106	201	223	291	347	325	335
777	694	1541342	187	187_ 694	112	60	142	24	21	21	321	121	245	670	509	715	21	44	21	170	250	177	189	198	113
778	721	1601223	187	187_ 721	30	21	46	21	21	21	21	21	236	624	180	615	21	21	21	52	59	81	21	59	21
779	3758	8336300	187	187_3758	23	21	29	21	21	475	21	21	21	21	4062	21	21	21	21	21	21	105	21	21	21
780	3802	8433882	187	187_3802	859	21	674	644	557	591	21	21	21	5488	6013	5521	857	1237	21	21	21	21	137	21	732
781	3814	8460511	187	187_3814	804	836	928	747	633	614	4923	4419	5268	6368	6109	7100	1274	1328	1242	11046	9698	10812	866	794	973
782	3829	8493769	187	187_3829	686	353	671	555	382	433	21	3994	21	4167	4869	5101	1193	758	972	6249	7894	10031	602	486	837
783	3849	8538118	187	187_3849	355	21	313	218	21	187	21	2859	634	21	21	2746	589	453	704	21	21	21	226	242	356
784	3880	8606853	187	187_3880	69	21	21	21	21	21	21	21	21	21	21	21	111	141	21	21	21	21	21	43	213
785	3863	8569152	187	187_3863	143	21	173	21	44	30	513	392	185	276	145	380	339	127	449	498	309	256	21	128	159
786	3925	8706732	187	187_3925	21	21	43	21	21	21	233	221	52	95	21	143	38	21	107	167	57	210	21	21	21
787	3944	8748865	187	187_3944	21	21	21	21	21	21	138	21	21	21	21	21	21	21	39	21	21	145	21	21	21
788	455	1011247	188	188_ 455	21	21	21	21	21	21	21	21	21	2726	2769	2945	21	21	21	21	21	21	21	21	21
789	475	1055602	188	188_ 475	21	21	21	21	21	21	21	21	21	1335	1284	2190	21	21	21	21	21	21	21	21	21
790	478	1062247	188	188_ 478	21	21	21	21	21	21	21	21	21	2254	2107	1676	21	21	21	21	21	21	21	21	21
791	553	1228650	188	188_ 553	21	21	21	21	21	21	21	21	21	1599	1560	1476	21	21	21	21	21	21	21	21	21
792	566	1257472	188	188_ 566	21	21	21	21	21	21	21	21	21	1542	1524	1193	21	21	21	21	21	21	21	21	21
793	581	1290745	188	188_ 581	21	21	21	21	21	21	21	21	21	1151	1373	746	21	21	21	21	21	21	21	21	21
794	593	1317388	188	188_ 593	21	21	21	21	21	21	21	21	21	936	743	344	21	21	21	21	21	21	21	21	21
795	616	1368373	188	188_ 616	21	21	21	21	21	21	21	21	21	357	435	70	21	21	21	21	21	21	21	21	21
796	3788	8402840	188	188_3788	21	21	21	21	21	21	78	21	21	100	80	21	21	21	21	133	474	21	21	21	21
797	3800	8429445	188	188_3800	21	21	21	21	21	21	113	99	21	311	309	366	21	21	21	531	720	877	21	21	21
798	3807	8444975	188	188_3807	21	21	21	21	21	21	94	50	21	201	256	316	21	21	21	742	354	676	21	21	21
799	3830	8495983	188	188_3830	21	21	21	21	21	21	67	21	21	98	21	21	21	21	21	430	58	137	21	21	21
800	403	895912	189	189_ 403	21	90	56	21	21	21	21	21	21	661	21	21	21	21	21	21	21	21	21	21	21
801	408	907030	189	189_ 408	80	208	222	21	21	21	21	107	80	1473	1452	1667	21	21	21	1676	1433	1555	521	117	484
802	456	1013462	189	189_ 456	62	96	93	21	21	21	21	21	21	799	817	875	21	21	21	401	616	386	234	472	291
803	482	1071140	189	189_ 482	33	40	23	21	21	21	21	21	21	574	456	578	21	21	21	326	262	269	180	254	294
804	539	1197597	189	189_ 539	38	46	21	21	21	21	21	21	21	512	517	311	21	21	21	179	225	297	140	214	207
805	535	1188740	189	189_ 535	21	47	21	21	21	21	21	21	21	487	398	243	21	21	21	253	94	101	133	118	182
806	556	1235293	189	189_ 556	21	21	21	21	21	21	21	21	21	204	157	78	21	21	21	184	53	247	57	21	125
807	583	1295175	189	189_ 583	21	21	21	21	21	21	21	21	21	54	21	134	21	21	21	132	21	21	106	21	21
808	614	1363945	189	189_ 614	21	21	21	21	21	21	21	21	21	46	103	171	21	21	21	323	209	21	62	21	21
809	621	1379480	189	189_ 621	27	21	21	21	21	21	21	21	21	268	218	468	21	21	21	544	723	818	165	236	183
810	649	1441558	189	189_ 649	21	21	21	21	21	21	21	21	21	21	159	21	21	21	21	686	699	21	21	21	123
811	665	1477022	189	189_ 665	33	28	21	21	21	21	21	21	21	21	489	691	21	21	21	1125	1044	1330	783	518	1121
812	680	1510292	189	189_ 680	21	21	21	21	21	21	21	21	21	21	334	1225	21	21	21	1280	918	854	431	21	21
813	694	1541342	189	189_ 694	66	61	66	21	21	21	61	107	57	882	880	1600	21	21	21	2173	2132	2151	1448	789	1496
814	722	1603437	189	189_ 722	38	64	57	21	21	21	118	141	176	1344	1184	1221	21	21	21	2757	2415	2690	1823	1887	1782
815	730	1621205	189	189_ 730	21	21	28	21	21	21	21	21	82	976	1233	907	21	21	21	1605	1778	2077	1006	1210	1476
816	742	1647780	189	189_ 742	21	21	21	21	21	21	21	21	21	940	750	375	21	21	21	631	1507	1933	638	805	21
817	763	1694373	189	189_ 763	21	21	21	21	21	21	21	21	21	354	330	115	21	21	21	298	838	589	184	112	21
818	788	1749790	189	189_ 788	21	21	21	21	21	21	21	21	21	48	21	21	21	21	21	21	317	21	61	67	21
819	130	290567	191	191_ 130	21	21	21	21	21	21	249	21	21	21	21	21	21	149	21	21	21	21	21	126	21
820	245	545552	191	191_ 245	21	21	21	21	21	21	172	21	21	21	21	21	21	21	21	21	21	21	21	92	238
821	309	687473	191	191_ 309	21	21	21	21	21	21	316	21	21	21	21	21	21	187	21	21	21	21	21	130	176
822	336	747330	191	191_ 336	21	21	21	21	21	21	173	21	21	21	21	21	21	21	21	21	21	21	21	93	172
823	430	955810	191	191_ 430	10178	10843	11515	26668	25254	25602	165912	166964	167395	49478	47895	54087	60021	63926	59454	74374	69431	73058	79668	79019	88509
824	494	1097825	191	191_ 494	21	21	21	21	21	21	66475	21	21	21	21	23928	15255	15691	16417	21717	21	21	21	21761	24424
825	536	1190953	191	191_ 536	5352	5311	21	21	21	21	70765	21	21	21669	18880	31278	19016	17585	18752	24991	26050	28235	21	26006	29187
826	529	1175453	191	191_ 529	21	6519	21	21	21	21	69830	21	21	29925	28789	34957	15561	20260	19994	28402	17695	21	21	25800	24106
827	557	1237508	191	191_ 557	21	5997	21	21	21	21	29993	21	21	33479	33389	32705	21	21	21	21	21	21	21	21	21
828	578	1284103	191	191_ 578	21	2611	21	21	21	21	21	21	21	21	27750	21	21	21	21	3947	5565	4487	21	21	21
829	625	1388342	191	191_ 625	21	1050	21	21	21	21	8904	21	21	9284	4959	8411	1791	1691	3311	2074	4090	1879	21	2297	3020
830	661	1468165	191	191_ 661	21	21	21	21	21	21	21	21	21	4411	3334	4098	1149	1411	1552	1481	1581	21	21	21	2167
831	677	1503650	191	191_ 677	21	21	21	21	21	21	21	21	21	3427	2515	2919	21	1284	1480	21	21	21	21	21	21
832	444	986847	192	192_ 444	677	768	817	2089	1950	1917	12701	12227	12617	3378	3319	3633	4703	4848	4533	5628	5297	5492	6094	6015	6890
833	455	1011247	192	192_ 455	21	735	21	21	477	549	21	21	21	21	21	21	1208	1619	21	21	2675	21	21	21	1729
834	457	1015695	192	192_ 457	616	690	318	341	321	346	4896	21	4896	3296	3141	21	999	1054	1380	1466	1515	21	21	21	1481
835	501	1113360	192	192_ 501	180	209	226	309	312	346	5191	4890	5338	1697	1948	2302	1166	1296	1333	1828	1328	1467	21	1850	1979
836	546	1213152	192	192_ 546	311	321	338	400	410	401	5185	5631	5506	1619	1494	1833	1398	1529	1446	2078	1991	2028	1722	1989	1986
837	534	1186525	192	192_ 534	21	395	21	344	21	412	21	21	21	2147	21	21	21	21	21	21	21	21	21	21	21
838	572	1270767	192	192_ 572	217	296	290	237	330	313	21	4835	4028	2208	2284	2306	1125	1000	1229	950	1078	1524	858	1231	1502
839	592	1315175	192	192_ 592	41	206	245	218	156	213	2002	3744	21	1207	1896	1478	706	329	706	470	1910	580	398	291	406
840	614	1363945	192	192_ 614	33	21	91	96	63	31	619	1044	1031	333	994	67	51	179	283	21	298	155	115	176	298
841	635	1410492	192	192_ 635	21	21	21	38	22	53	296	473	513	400	307	58	21	86	125	21	83	21	21	51	105
842	660	1465950	192	192_ 660	21	21	21	21	21	21	207	270	274	38	56	21	21	21	21	21	21	21	21	21	21
843	689	1530262	192	192_ 689	21	21	21	21	21	21	171	201	229	21	21	21	21	21	21	21	21	21	21	21	21
844	719	1596793	192	192_ 719	21	21	21	21	21	21	143	150	200	21	21	21	21	21	21	21	21	21	21	21	21
845	753	1672182	192	192_ 753	21	21	21	21	21	21	143	122	159	21	21	21	21	21	21	21	21	21	21	21	21
846	767	1703230	192	192_ 767	21	21	21	21	21	21	133	166	99	21	21	21	21	21	21	21	21	21	21	21	21
847	954	2117895	192	192_ 954	21	21	21	21	21	21	45	67	86	21	21	21	21	21	21	21	21	21	21	21	21
848	450	1000140	193	193_ 450	642	48	852	329	21	21	2242	21	2635	166	21	2422	702	738	893	1289	21	21	21	1395	1603
849	431	958025	193	193_ 431	933	1043	1109	687	643	616	3081	2848	3151	2287	2149	2467	1052	1294	1256	1882	1763	1886	2633	2470	2662
850	459	1020123	193	193_ 459	21	533	393	21	247	21	1366	2271	2127	1292	1932	1797	307	600	21	554	485	469	683	986	1152
851	508	1128860	193	193_ 508	459	452	21	21	120	21	21	1563	1711	21	1018	1430	21	368	434	21	412	505	747	21	842
852	485	1077875	193	193_ 485	21	459	21	205	21	21	21	1310	1616	21	21	21	21	21	21	21	21	21	802	21	21
853	542	1204238	193	193_ 542	519	593	467	225	175	21	1528	1643	1596	1114	1048	1288	406	427	568	581	380	728	921	1061	987
854	560	1244187	193	193_ 560	366	21	570	169	221	21	1465	1597	1613	1361	1344	1481	345	21	361	704	615	692	309	408	610
855	551	1224223	193	193_ 551	21	21	228	59	40	21	21	906	943	1237	1274	827	484	21	21	44	328	21	202	21	21
856	578	1284103	193	193_ 578	267	295	469	92	77	21	828	1350	1169	808	959	1101	283	21	165	515	707	315	267	133	341
857	630	1399422	193	193_ 630	62	149	198	23	31	21	652	360	606	435	481	447	125	77	126	67	124	21	70	175	214
858	610	1355088	193	193_ 610	21	21	103	21	31	21	93	21	326	21	21	186	21	21	21	21	106	21	70	21	138
859	650	1443772	193	193_ 650	73	40	89	25	22	21	172	155	224	263	351	441	21	21	44	51	67	21	85	67	146
860	662	1470378	193	193_ 662	28	48	34	21	21	21	111	181	99	21	93	21	21	21	21	21	21	21	48	21	63
861	691	1534698	193	193_ 691	24	21	21	21	21	21	21	130	21	21	116	21	21	21	21	21	21	21	21	21	81
862	722	1603437	193	193_ 722	34	21	26	21	21	21	116	103	95	65	111	137	21	21	21	21	21	21	21	21	21
863	740	1643347	193	193_ 740	21	21	21	21	21	21	47	91	134	21	74	77	21	21	21	21	21	21	21	21	21
864	747	1658888	193	193_ 747	44	21	21	21	21	21	68	123	125	128	147	196	21	21	21	21	21	21	21	74	72
865	778	1727628	193	193_ 778	21	21	21	21	21	21	21	21	21	66	90	104	21	21	21	21	21	21	21	21	21
866	851	1889477	193	193_ 851	33	21	41	21	21	21	110	21	103	47	68	118	21	21	21	21	21	21	21	21	21
867	803	1783045	193	193_ 803	45	42	64	21	21	21	118	59	99	97	64	103	21	21	21	21	21	21	21	21	21
868	843	1871745	193	193_ 843	21	35	21	21	21	21	113	98	21	81	21	70	21	21	21	21	21	21	21	21	21
869	871	1933845	193	193_ 871	49	45	37	21	21	21	58	59	88	64	93	122	21	53	21	21	21	21	21	21	54
870	946	2100177	193	193_ 946	31	21	33	21	21	21	73	21	21	21	66	134	21	21	21	21	21	21	21	75	21
871	1080	2397382	193	193_1080	21	31	50	21	21	21	21	78	21	21	21	91	21	21	21	21	21	21	21	21	21
872	1175	2608030	193	193_1175	21	30	21	21	21	21	21	21	77	21	21	21	21	21	21	21	21	21	21	55	21
873	418	929172	195	195_ 418	21	21	21	21	21	21	73	127	21	21	21	21	21	21	21	639	21	821	21	21	21
874	423	940278	195	195_ 423	1323	1412	1590	446	427	411	796	838	932	3046	3054	3186	2389	2564	2487	866	724	988	201	142	133
875	461	1024553	195	195_ 461	356	358	323	23	21	21	138	341	635	1574	21	2680	439	675	744	387	298	622	21	21	21
876	482	1071140	195	195_ 482	352	300	21	26	26	21	170	246	249	21	21	1837	21	622	585	405	290	339	21	21	21
877	520	1155482	195	195_ 520	608	411	21	31	21	41	21	136	240	1772	1651	1663	765	917	751	472	497	368	21	21	21
878	534	1186525	195	195_ 534	598	740	682	56	38	25	195	326	309	2196	2064	2247	1079	1137	1125	490	352	605	21	70	21
879	552	1226437	195	195_ 552	383	265	50	21	21	21	21	81	151	438	999	1047	354	258	231	250	306	420	21	21	21
880	571	1268553	195	195_ 571	148	106	21	21	21	21	21	21	21	21	364	750	116	451	131	165	263	235	21	21	21
881	630	1399422	195	195_ 630	30	46	21	21	21	21	21	21	21	21	235	377	71	127	21	21	76	88	21	21	21
882	592	1315175	195	195_ 592	56	21	21	21	21	21	21	21	21	84	122	205	21	28	21	84	152	109	21	21	21
883	641	1423835	195	195_ 641	21	21	21	21	21	21	21	21	21	21	73	180	21	21	21	21	68	139	21	21	21
884	668	1483720	195	195_ 668	21	21	21	21	21	21	21	21	21	114	176	94	21	21	21	201	77	150	21	21	21
885	697	1547983	195	195_ 697	21	21	21	21	21	21	21	21	21	107	68	142	21	21	21	21	70	21	21	21	21
886	715	1587938	195	195_ 715	21	21	21	21	21	21	21	21	21	99	121	59	21	21	21	21	21	21	21	21	21
887	3002	6659730	195	195_3002	21	21	21	32	70	29	21	21	21	21	21	21	21	21	21	21	21	21	21	21	21
888	3019	6697417	195	195_3019	21	21	21	77	74	73	21	21	21	21	21	21	21	21	21	21	21	21	21	21	21
889	3101	6879260	195	195_3101	21	21	21	230	250	291	21	21	21	21	21	21	21	21	21	21	21	21	21	21	21
890	3121	6923608	195	195_3121	21	21	21	271	206	254	21	21	21	21	21	21	21	21	21	21	21	21	21	21	21
891	3150	6987920	195	195_3150	21	21	21	308	278	321	21	21	21	21	21	21	21	21	21	21	21	21	21	21	21
892	3167	7025610	195	195_3167	21	21	21	304	290	244	21	21	21	21	21	21	21	21	21	21	21	21	21	21	21
893	3200	7098783	195	195_3200	21	21	21	221	277	232	21	21	21	21	21	21	21	21	21	21	21	21	21	21	21
894	3215	7132057	195	195_3215	21	21	21	159	183	155	21	21	21	21	21	21	21	21	21	21	21	21	21	21	21
895	3227	7158673	195	195_3227	21	21	21	97	156	113	21	21	21	21	21	21	21	21	21	21	21	21	21	21	21
896	3253	7216307	195	195_3253	21	21	21	90	139	125	21	21	21	21	21	21	21	21	21	21	21	21	21	21	21
897	3281	7278405	195	195_3281	21	21	21	56	78	42	21	21	21	21	21	21	21	21	21	21	21	21	21	21	21
898	160	357093	196	196_ 160	21	21	21	21	21	21	21	71	21	60	43	21	21	21	21	66	21	21	21	21	69
899	577	1281890	196	196_ 577	21	21	21	21	21	21	21	21	21	21	21	21	21	21	21	162	294	334	21	21	21
900	2842	6304833	197	197_2842	4262	21	21	21	21	8175	21	644	513	5275	21	21	217	369	659	21	811	506	197	343	21
901	2882	6393553	197	197_2882	10600	21	21	21	21	22293	21	3404	1789	9219	21	21	1331	1593	2790	1657	2566	1756	1269	743	1202
902	2893	6418022	197	197_2893	21	21	21	21	21	21	21	1454	21	21	21	21	21	2577	1349	2991	1118	3259	608	21	21
903	2930	6500088	197	197_2930	21	21	21	21	21	63342	21	9029	11137	21	21	21	2471	5590	7792	21	5047	9409	1596	2187	3411
904	2913	6462409	197	197_2913	20307	21	21	21	21	74526	21	10266	8926	53967	21	21	11061	12723	9814	21	10585	11176	4432	5985	4455
905	2953	6551077	197	197_2953	34717	39616	41618	75840	72134	71610	10974	11382	11268	64726	55921	67730	8081	11738	11654	16426	14337	14594	6255	7011	6292
906	2982	6615380	197	197_2982	37546	21	21	21	21	21	21	1115	13387	21	21	21	12305	14224	12494	16403	14350	15430	6978	6959	21
907	3003	6661945	197	197_3003	21	21	21	21	21	21	21	21	21	21	21	21	21	15002	12681	16863	14891	16907	21	7437	21
908	3036	6735150	197	197_3036	21	21	21	21	21	21	21	1298	13245	21	21	21	15819	15213	15856	19717	17254	19206	7500	8317	21
909	3072	6814960	197	197_3072	21	21	21	21	21	21	21	21	17370	21	21	21	18570	17693	20912	23676	19164	21088	10705	11176	10214
910	3089	6852655	197	197_3089	21	21	21	21	21	21	21	21	19571	21	21	21	19603	20961	16950	20513	23532	21825	10104	8516	21
911	3106	6890333	197	197_3106	21	21	21	21	21	21	3843	21	17332	21	21	21	19533	19446	19424	24793	21224	25714	10719	10599	9990
912	3116	6912527	197	197_3116	21	21	21	21	21	21	21	21	13246	21	21	21	18157	15943	16665	21	22860	19589	9611	21	7079
913	3139	6963498	197	197_3139	21	21	21	21	21	21	21	8912	9424	21	21	21	12836	12142	21	14614	18083	17713	7822	5880	4580
914	3160	7010060	197	197_3160	21	21	21	21	21	21	5285	21	21	21	21	21	21	7934	21	11173	13473	9292	5566	21	3013
915	3175	7043345	197	197_3175	21	21	21	21	21	21	21	21	3647	21	21	21	21	21	5719	7580	11105	21	2941	3002	21
916	3187	7069962	197	197_3187	21	21	21	21	21	21	21	21	21	21	21	21	21	21	3459	5977	10311	4922	21	21	1692
917	3209	7118772	197	197_3209	21	21	21	21	21	21	21	21	21	21	21	21	3626	21	1484	21	6438	3182	21	21	355
918	3232	7169744	197	197_3232	21	21	21	21	21	21	21	568	733	21	21	21	2804	1938	21	2581	4126	21	1232	766	21
919	3264	7240716	197	197_3264	21	21	21	21	21	21	21	21	21	21	21	21	21	923	21	21	1854	21	904	21	21
920	3276	7267332	197	197_3276	21	21	21	21	21	21	21	21	21	21	21	21	1354	1327	244	2075	1371	851	501	315	21
921	115	257297	198	198_ 115	32	21	21	21	21	21	95	21	21	21	21	21	21	21	39	21	21	73	21	21	21
922	190	423607	198	198_ 190	32	21	21	21	22	21	136	21	21	90	21	21	21	21	63	21	21	68	21	21	21
923	204	454620	198	198_ 204	44	21	21	21	21	21	58	21	21	63	21	21	21	48	46	21	21	120	21	21	21
924	277	616515	198	198_ 277	39	21	21	21	21	21	21	21	21	21	21	21	52	52	83	21	21	173	21	21	21
925	2820	6256077	198	198_2820	56	21	21	21	1580	21	21	21	21	205	21	21	21	21	21	21	21	21	21	21	21
926	2848	6318135	198	198_2848	371	21	21	21	2075	21	21	21	21	763	21	1336	21	21	44	21	21	21	21	21	21
927	2863	6351392	198	198_2863	532	21	21	21	3220	21	87	21	21	21	21	2296	21	21	47	21	21	21	21	21	21
928	2882	6393553	198	198_2882	971	21	21	1434	3970	21	349	21	21	21	21	3479	21	350	160	21	21	83	21	21	21
929	2938	6517820	198	198_2938	21	21	21	3189	5437	21	753	21	21	5522	5498	5743	103	1018	892	21	21	840	21	21	21
930	2977	6604308	198	198_2977	21	21	21	21	21	21	769	21	21	21	21	21	21	1177	1170	21	21	21	21	21	21
931	2952	6548862	198	198_2952	3416	549	21	21	7318	21	759	21	21	6103	21	21	671	1375	1183	21	21	1259	21	21	21
932	2966	6579918	198	198_2966	3389	656	21	5080	7444	21	904	21	21	6439	21	21	21	1263	1235	21	21	21	21	21	21
933	3023	6706308	198	198_3023	4111	21	21	21	7968	7077	848	21	21	21	1736	738	1059	1440	1394	21	21	1407	21	21	21
934	3038	6739583	198	198_3038	4525	4679	4454	21	8856	21	1479	21	21	7424	21	21	1215	2032	1548	21	21	1842	21	21	21
935	3081	6834887	198	198_3081	5086	4851	21	21	8859	21	1577	21	21	8350	21	2174	1415	1752	1719	21	21	2113	21	21	21
936	3093	6861512	198	198_3093	5328	5473	5049	21	9173	21	1584	21	21	8466	7699	2611	1751	2007	2022	21	21	2614	21	21	21
937	3105	6888118	198	198_3105	4727	4963	4515	21	7856	21	1168	21	21	8818	6567	21	1803	1434	1937	21	21	2123	21	21	21
938	3135	6954642	198	198_3135	3856	4764	3970	21	7060	21	919	21	21	7490	5498	5373	1894	21	1566	21	21	1853	21	21	21
939	3157	7003418	198	198_3157	3179	4604	3212	21	6089	21	21	21	21	6335	4072	21	1658	1040	21	21	21	1604	21	21	21
940	3147	6981275	198	198_3147	21	3608	21	21	21	21	21	21	21	3416	21	21	999	21	21	21	21	21	21	21	21
941	3157	7003418	198	198_3157	21	2926	2614	21	5069	21	21	21	21	5142	3032	4431	1262	567	677	21	21	915	21	21	21
942	3193	7083283	198	198_3193	21	2242	1935	21	2768	21	168	21	21	2599	21	2986	576	152	396	21	21	637	21	21	21
943	3240	7187515	198	198_3240	917	1227	943	21	1915	21	21	21	21	1606	700	1958	335	21	193	21	21	80	21	21	21
944	3240	7187515	198	198_3240	21	21	597	21	21	21	21	21	21	1274	21	589	21	21	21	21	21	21	21	21	21
945	3254	7218558	198	198_3254	644	216	366	21	1543	21	21	21	21	644	307	1472	174	21	21	21	21	21	21	21	21
946	3281	7278405	198	198_3281	302	21	21	21	946	21	21	21	21	186	21	391	21	21	21	21	21	21	21	21	21
947	3303	7327225	198	198_3303	148	21	21	21	839	21	21	21	21	158	21	21	21	21	21	21	21	21	21	21	21
948	426	946930	199	199_ 426	211	272	297	2383	2306	2407	79	82	73	362	145	391	21	21	21	524	393	533	21	21	21
949	403	895912	199	199_ 403	119	130	143	21	104	88	21	131	71	197	285	153	21	21	21	161	165	251	53	21	21
950	465	1033408	199	199_ 465	38	30	21	79	21	21	21	21	21	21	21	131	21	21	21	70	21	21	21	21	21
951	481	1068888	199	199_ 481	60	47	33	158	112	109	21	21	58	113	61	187	21	21	21	59	69	73	21	21	21
952	519	1153267	199	199_ 519	39	21	21	156	166	23	21	21	21	21	21	21	21	21	21	21	21	21	21	21	21
953	535	1188740	199	199_ 535	39	41	29	170	129	145	21	21	21	108	21	21	21	21	21	21	21	21	21	21	21
954	572	1270767	199	199_ 572	21	21	41	24	40	24	21	21	21	21	21	21	21	21	21	21	21	21	21	21	21
955	2867	6360285	199	199_2867	21	21	21	256	209	272	21	21	21	21	21	21	21	21	21	21	21	21	21	21	21
956	2894	6420237	199	199_2894	38	140	32	477	21	487	21	21	21	21	160	126	21	21	21	21	21	21	21	21	21
957	2930	6500088	199	199_2930	245	339	185	743	604	873	21	21	21	447	391	210	21	21	21	21	21	21	21	21	21
958	2942	6526677	199	199_2942	21	405	21	21	21	21	21	21	21	207	594	21	21	21	21	21	21	21	21	21	21
959	2943	6528890	199	199_2943	393	407	370	945	751	996	21	21	21	739	584	865	21	21	21	21	21	62	21	21	21
960	2976	6602095	199	199_2976	394	21	440	987	21	896	21	21	21	715	588	21	21	21	21	21	21	21	21	21	21
961	3001	6657516	199	199_3001	430	21	483	1052	979	21	21	21	21	730	817	744	21	46	21	21	21	21	21	21	21
962	3027	6715187	199	199_3027	454	617	602	1246	1064	1083	21	21	21	926	989	720	21	34	38	48	21	21	21	21	21
963	3049	6763938	199	199_3049	21	630	704	21	21	1201	21	21	21	1049	991	21	21	21	21	21	21	21	21	21	21
964	3047	6759510	199	199_3047	627	615	765	1261	1259	1330	65	21	21	1153	968	1211	21	97	65	21	21	21	21	21	21
965	3082	6837100	199	199_3082	682	703	783	1368	1309	1409	49	21	21	999	1045	1171	41	83	78	21	21	46	21	21	21
966	3115	6910312	199	199_3115	629	691	717	1226	1320	1170	21	21	21	1093	773	998	76	89	113	21	21	21	21	21	21
967	3127	6936892	199	199_3127	526	648	603	21	1222	1078	21	21	21	805	629	664	61	43	54	21	21	21	21	21	21
968	3145	6976810	199	199_3145	437	521	504	930	948	795	21	21	21	594	382	21	21	21	21	21	21	21	21	21	21
969	3158	7005631	199	199_3158	365	331	371	666	861	725	21	21	21	757	358	21	21	21	21	21	21	21	21	21	21
970	3182	7058892	199	199_3182	253	160	160	486	817	611	21	21	21	347	210	145	21	21	21	21	21	21	21	21	21
971	3170	7032252	199	199_3170	355	58	86	21	682	21	21	21	21	122	82	21	21	21	21	21	21	21	21	21	21
972	3210	7120986	199	199_3210	89	21	21	391	507	359	21	21	21	91	21	21	21	21	21	21	21	21	21	21	21
973	3238	7183050	199	199_3238	21	21	21	211	296	249	21	21	21	21	21	21	21	21	21	21	21	21	21	21	21
974	3266	7245145	199	199_3266	21	21	21	141	168	85	21	21	21	21	21	21	21	21	21	21	21	21	21	21	21
975	3281	7278405	199	199_3281	21	21	21	102	124	28	21	21	21	21	21	21	21	21	21	21	21	21	21	21	21
976	4032	8943994	199	199_4032	21	100	35	261	389	329	94	21	21	686	467	21	21	21	21	21	69	70	21	21	21
977	4056	8997198	199	199_4056	86	97	94	259	319	278	246	149	183	1360	1246	1332	21	21	21	130	120	194	209	222	234
978	4079	9048222	199	199_4079	72	118	63	398	197	399	82	71	118	978	993	865	21	21	21	157	147	21	21	114	113
979	4095	9083689	199	199_4095	100	74	48	90	105	167	21	50	21	957	716	811	21	21	21	21	95	21	21	21	21
980	4116	9130248	199	199_4116	21	28	32	21	31	67	21	21	21	487	21	414	21	21	21	61	52	21	21	21	21
981	4134	9170160	199	199_4134	21	21	21	21	21	22	21	21	21	207	81	21	21	21	21	21	21	21	21	21	21
982	421	935850	200	200_ 421	21	21	21	75	48	59	21	21	21	21	21	21	21	21	21	21	21	21	21	21	21
983	421	935850	201	201_ 421	87	135	125	853	763	812	21	21	21	1429	1510	1598	79	21	21	1903	1676	2062	21	21	21
984	434	964668	201	201_ 434	35	21	63	21	21	21	21	21	21	237	402	1022	21	21	21	301	251	132	21	21	21
985	451	1002392	201	201_ 451	21	21	21	21	21	21	21	21	21	140	21	519	21	21	21	108	99	148	21	21	21
986	492	1093395	201	201_ 492	21	21	21	21	21	21	21	21	21	300	222	337	21	21	21	91	180	128	21	21	21
987	504	1120003	201	201_ 504	21	21	21	21	21	21	21	21	21	21	136	296	21	21	21	102	88	54	21	21	21
988	716	1590152	201	201_ 716	41	21	21	21	21	21	143	70	517	21	67	103	21	21	21	21	21	21	76	378	824
989	744	1652208	201	201_ 744	255	226	152	21	21	21	688	868	1003	95	182	198	21	21	21	21	21	21	783	1024	1347
990	765	1698802	201	201_ 765	21	435	21	21	21	21	1205	21	1337	21	225	21	21	21	21	21	21	21	1155	21	21
991	763	1694373	201	201_ 763	402	517	482	21	21	21	1720	1507	1810	206	249	265	21	40	42	21	21	21	1604	1934	2343
992	789	1752005	201	201_ 789	600	547	519	21	21	21	1724	1919	1723	370	254	456	47	61	163	21	21	21	2114	2213	2762
993	801	1778617	201	201_ 801	533	566	668	21	21	21	2012	1842	2069	330	269	439	57	21	99	21	21	21	21	2535	2622
994	858	1905025	201	201_ 858	610	558	665	21	21	21	1843	1886	1726	304	310	309	72	54	101	21	21	21	2600	2886	3065
995	872	1936060	201	201_ 872	500	526	547	21	21	21	1613	1851	1838	201	195	21	66	72	21	21	21	21	2271	2519	2430
996	863	1916095	201	201_ 863	21	423	513	21	21	21	1475	1523	1443	179	141	176	21	21	21	21	21	21	21	2369	2286
997	914	2029210	201	201_ 914	383	284	413	21	21	21	1383	21	1353	92	137	80	80	21	92	21	21	21	2066	2197	1750
998	927	2058008	201	201_ 927	237	172	335	21	21	21	911	925	984	69	81	119	90	21	32	21	21	21	1632	1924	1441
999	945	2097963	201	201_ 945	199	21	331	21	21	21	550	619	1050	21	21	21	21	21	21	21	21	21	1198	1522	21
1000	965	2142318	201	201_ 965	149	82	184	21	21	21	681	757	891	21	131	97	21	21	59	21	21	21	1783	1367	1074
1001	985	2186733	201	201_ 985	21	58	59	21	21	21	187	402	226	21	75	21	21	21	21	21	21	21	807	1131	602
1002	1013	2248828	201	201_1013	21	21	53	21	21	21	123	290	222	21	21	21	21	21	21	21	21	21	752	715	196
1003	1042	2313140	201	201_1042	21	21	21	21	21	21	188	21	21	21	21	21	21	21	21	21	21	21	401	383	191
1004	1057	2346413	201	201_1057	21	21	21	21	21	21	99	21	21	21	21	21	21	21	21	21	21	21	179	140	21
1005	4265	9460696	201	201_4265	21	21	21	21	35	42	62	236	21	21	21	2949	21	21	21	21	1999	4717	21	21	21
1006	4287	9509454	201	201_4287	21	22	21	112	98	80	291	438	431	2739	2547	2482	21	21	21	5006	4957	4934	21	21	21
1007	4292	9520550	201	201_4292	21	21	21	42	57	93	401	132	258	2424	21	1957	21	21	21	4395	4138	4786	21	21	21
1008	4313	9567139	201	201_4313	21	21	21	21	71	21	89	133	21	201	285	65	21	21	21	21	2618	2772	21	21	21
1009	4335	9615910	201	201_4335	21	21	21	21	21	21	21	21	21	21	21	21	21	21	21	83	83	1187	21	21	21
1010	4264	9458482	202	202_4264	21	21	21	21	21	21	21	21	21	21	21	21	21	21	21	159	166	169	21	21	21
1011	4292	9520550	202	202_4292	21	21	21	21	21	21	21	21	21	21	21	55	21	21	21	177	88	89	21	21	21
1012	421	935850	203	203_ 421	21	36	21	21	21	21	21	21	21	101	21	79	21	21	21	21	86	21	21	21	21
1013	424	942502	203	203_ 424	50	72	152	21	21	21	87	156	89	225	292	433	21	21	21	456	214	235	21	21	21
1014	456	1013462	203	203_ 456	72	85	64	21	24	21	102	85	21	209	290	297	21	21	21	74	69	192	21	21	21
1015	476	1057817	203	203_ 476	37	40	66	21	21	21	21	21	21	21	60	140	21	21	21	64	94	46	21	21	21
1016	543	1206453	203	203_ 543	38	90	31	21	21	21	21	21	21	128	57	55	21	21	21	70	21	21	21	21	21
1017	556	1235293	203	203_ 556	38	76	78	21	21	21	21	21	21	85	21	97	21	21	21	21	21	21	21	21	21
1018	430	955810	204	204_ 430	39	49	21	21	21	21	21	21	21	904	801	749	21	21	21	66	21	56	21	63	21
1019	456	1013462	204	204_ 456	21	21	21	21	21	21	21	21	21	489	122	367	21	21	21	21	21	21	21	21	21
1020	2664	5910090	204	204_2664	21	21	21	21	21	21	21	21	21	21	21	21	21	21	21	90	53	49	21	21	21
1021	2702	5994377	204	204_2702	21	21	21	21	21	21	21	21	21	21	21	21	21	21	21	130	126	112	21	21	21
1022	438	973562	205	205_ 438	21	21	21	457	21	21	21	124	21	21	21	21	157	21	21	21	21	21	21	21	21
1023	481	1068888	205	205_ 481	794	983	993	607	612	21	914	283	368	3716	3621	4115	452	21	387	2397	2740	21	655	175	761
1024	469	1042315	205	205_ 469	906	933	1034	683	605	599	656	721	762	4186	3932	4435	495	426	417	3293	3077	3446	374	626	431
1025	479	1064460	205	205_ 479	21	839	856	21	21	21	21	21	21	21	21	21	21	21	124	21	21	21	21	21	824
1026	508	1128860	205	205_ 508	663	680	726	530	21	543	162	144	21	2811	21	2570	128	181	215	1765	1568	1674	229	343	385
1027	527	1170990	205	205_ 527	21	653	659	21	21	21	164	21	21	21	21	2294	21	226	191	21	21	21	150	155	166
1028	523	1162123	205	205_ 523	633	1617	792	486	520	724	150	312	188	2072	2375	5816	283	578	214	2068	1506	1474	21	422	704
1029	571	1268553	205	205_ 571	2068	2047	2132	1773	1861	1914	630	652	492	6518	6945	7189	598	702	581	4938	4739	5663	552	640	637
1030	614	1363945	205	205_ 614	519	945	1954	1941	1750	1779	181	635	228	3813	4853	6339	307	661	418	5171	3583	2171	558	287	378
1031	604	1341743	205	205_ 604	21	302	766	1538	1609	1577	21	94	21	21	3786	5016	120	33	118	2158	2477	21	123	68	122
1032	618	1372802	205	205_ 618	21	181	447	1420	1374	1522	21	21	21	2911	3113	3856	46	21	21	1440	1307	1628	21	21	21
1033	665	1477022	205	205_ 665	100	48	38	912	891	1282	21	21	21	2715	2309	1752	21	21	48	727	751	1464	21	21	21
1034	690	1532475	205	205_ 690	21	21	21	1284	31	188	21	21	21	1754	305	136	21	21	21	1270	21	105	21	21	21
1035	573	1272980	206	206_ 573	25	21	21	43	32	69	21	21	21	112	244	281	21	21	21	96	92	110	86	21	60
1036	623	1383913	206	206_ 623	21	21	21	36	36	50	21	21	21	21	142	164	21	21	21	21	21	21	21	197	257
1037	649	1441558	206	206_ 649	21	21	21	33	21	21	21	21	21	21	57	21	21	21	21	21	21	21	291	315	269
1038	664	1474807	206	206_ 664	21	21	21	21	28	21	21	21	21	21	21	21	21	21	21	21	21	21	409	626	475
1039	680	1510292	206	206_ 680	21	21	21	21	21	21	21	21	21	21	66	21	21	21	21	21	21	21	1183	1238	1549
1040	693	1539127	206	206_ 693	21	21	21	21	21	21	21	21	21	21	21	21	21	21	21	21	21	21	1520	1507	1489
1041	711	1579045	206	206_ 711	21	21	21	21	21	21	21	21	21	21	21	21	21	21	21	21	21	21	713	1372	622
1042	391	869320	207	207_ 391	21	21	21	21	21	21	21	21	367	21	21	21	21	21	21	62	21	21	21	135	21
1043	409	909243	207	207_ 409	21	21	21	21	21	21	263	21	890	2762	2792	2020	21	21	21	497	783	21	77	1025	286
1044	420	933635	207	207_ 420	2568	2717	3020	1169	1118	1179	1264	21	1283	4780	4502	21	4820	5329	5007	2224	2329	2652	1185	1277	1255
1045	459	1020123	207	207_ 459	1566	21	1637	557	626	528	1419	21	1177	4320	4402	21	1910	2032	1850	21	2134	2041	850	979	1046
1046	481	1068888	207	207_ 481	1351	21	1409	516	526	524	990	21	1146	3474	3866	21	1687	1789	1984	1549	21	1652	718	763	1173
1047	492	1093395	207	207_ 492	21	21	21	517	21	21	21	21	21	3119	21	21	21	21	21	21	21	21	21	706	797
1048	507	1126645	207	207_ 507	1395	21	1363	508	484	501	21	21	21	3243	3195	21	2152	21	21	1657	2308	1620	692	771	885
1049	522	1159910	207	207_ 522	1401	21	1463	676	786	479	716	21	948	3449	3334	21	2211	2416	2131	1722	1634	1781	695	822	950
1050	536	1190953	207	207_ 536	1350	21	1271	494	661	606	735	21	1081	3400	3664	1738	1352	1845	2351	2011	1918	2238	778	693	878
1051	583	1295175	207	207_ 583	1082	21	1084	792	21	791	801	21	956	2809	3044	21	984	704	1007	2311	2070	2605	552	668	619
1052	615	1366160	207	207_ 615	433	21	1441	669	559	722	451	21	689	1755	2293	21	698	237	337	2129	1639	1720	729	541	21
1053	604	1341743	207	207_ 604	21	21	697	21	21	591	21	21	21	21	21	21	21	21	21	615	21	21	21	201	21
1054	639	1419407	207	207_ 639	271	21	259	571	552	598	444	21	431	1824	1589	21	171	63	73	819	1116	959	327	324	352
1055	643	1428263	207	207_ 643	21	21	397	21	21	542	21	21	443	21	21	21	21	21	21	641	607	778	385	383	21
1056	670	1488147	207	207_ 670	187	21	159	593	21	493	338	21	235	1487	1329	21	67	73	113	387	431	605	331	407	269
1057	701	1556895	207	207_ 701	68	21	88	402	21	306	443	21	478	1299	1102	21	59	32	80	436	354	409	259	362	501
1058	696	1545770	207	207_ 696	21	21	21	183	21	21	21	21	21	359	336	21	54	21	21	48	21	21	163	21	514
1059	701	1556895	207	207_ 701	21	21	67	256	92	62	243	21	184	860	826	21	63	21	21	105	236	280	290	193	325
1060	739	1641132	207	207_ 739	21	21	25	21	21	21	292	21	21	21	237	21	21	21	21	21	21	21	21	21	282
1061	765	1698802	207	207_ 765	50	21	64	38	50	25	193	21	360	336	181	21	21	59	21	99	81	46	132	179	322
1062	780	1732057	207	207_ 780	90	21	63	21	34	39	201	21	236	357	156	21	21	21	21	21	41	21	98	77	141
1063	793	1760897	207	207_ 793	93	21	28	21	21	21	201	21	134	242	136	21	21	21	21	21	21	21	21	163	126
1064	823	1827427	207	207_ 823	103	21	57	21	32	27	106	21	269	307	118	21	21	21	21	68	68	103	166	141	114
1065	809	1796367	207	207_ 809	32	21	21	21	21	36	21	21	150	21	21	21	21	21	21	21	21	21	21	45	86
1066	841	1867318	207	207_ 841	47	21	78	24	21	31	66	21	133	227	146	21	21	21	39	21	21	125	178	111	142
1067	879	1951578	207	207_ 879	84	21	39	27	21	21	21	21	190	21	133	21	21	21	21	21	21	21	87	131	139
1068	893	1982613	207	207_ 893	21	21	44	21	21	21	21	21	21	21	21	21	21	21	21	21	21	21	21	90	21
1069	896	1989257	207	207_ 896	57	21	42	21	24	37	122	21	147	189	141	21	21	66	96	21	58	90	248	109	211
1070	954	2117895	207	207_ 954	58	21	84	21	24	21	21	21	169	102	101	21	21	21	21	21	21	21	160	136	98
1071	951	2111248	207	207_ 951	21	21	59	21	21	21	21	21	21	21	111	21	21	21	21	21	21	21	84	21	21
1072	968	2148960	207	207_ 968	31	21	40	24	21	22	176	21	149	131	210	21	42	21	62	21	72	21	119	134	170
1073	985	2186733	207	207_ 985	51	21	42	21	21	21	148	21	82	106	111	21	21	40	51	21	90	139	70	156	125
1074	994	2206698	207	207_ 994	21	21	21	21	21	23	78	21	21	21	100	21	21	21	21	21	21	21	21	21	21
1075	1028	2282098	207	207_1028	21	21	21	21	21	22	138	21	107	56	131	21	21	70	79	127	111	130	66	143	21
1076	1061	2355270	207	207_1061	21	21	21	21	21	21	91	21	81	79	21	21	21	21	21	21	118	21	93	103	106
1077	1076	2388527	207	207_1076	36	21	60	26	21	21	149	21	128	58	117	21	21	39	48	89	64	90	21	135	113
1078	1098	2437302	207	207_1098	29	21	50	30	21	21	82	21	269	150	54	21	47	38	21	21	96	73	141	182	109
1079	1142	2534862	207	207_1142	21	21	21	21	21	21	21	21	46	21	86	21	21	21	21	21	21	21	21	83	141
1080	1152	2557060	207	207_1152	52	21	61	21	21	21	21	21	128	105	160	21	21	21	21	21	21	118	74	89	74
1081	1188	2636878	207	207_1188	38	21	39	40	21	21	76	21	97	110	151	21	56	47	21	59	58	100	76	110	184
1082	1209	2683470	207	207_1209	21	21	21	21	21	21	21	21	85	96	99	21	21	21	21	52	21	81	21	178	21
1083	1233	2736673	207	207_1233	34	21	37	28	21	21	149	21	121	207	93	21	21	74	51	113	58	102	130	94	153
1084	1254	2783225	207	207_1254	21	21	21	21	21	21	21	21	60	65	87	21	21	21	21	21	21	21	21	138	21
1085	1268	2814258	207	207_1268	33	21	21	21	21	21	21	21	76	160	125	21	21	40	41	21	139	97	79	108	111
1086	1311	2909635	207	207_1311	21	21	21	21	21	21	21	21	21	21	86	21	21	21	21	99	113	53	21	93	99
1087	1338	2969523	207	207_1338	21	21	25	21	21	21	69	21	121	103	104	21	21	21	21	87	144	104	104	168	86
1088	1386	3075940	207	207_1386	21	21	34	23	21	21	21	21	108	147	196	21	21	21	21	68	64	150	21	105	115
1089	1439	3193447	207	207_1439	47	21	44	21	21	21	21	21	142	266	133	21	21	21	21	151	153	215	104	159	63
1090	1439	3193447	207	207_1439	21	21	21	21	21	21	21	21	119	223	179	21	21	21	21	179	107	231	21	47	21
1091	1474	3271092	207	207_1474	52	21	51	21	21	21	84	21	162	334	114	21	21	21	48	162	242	173	113	21	129
1092	1498	3324327	207	207_1498	21	21	21	21	21	21	21	21	49	228	199	21	21	21	21	196	21	21	21	21	21
1093	1533	3401930	207	207_1533	21	21	21	21	21	21	21	21	220	129	114	21	21	21	21	280	132	352	21	65	132
1094	1547	3432985	207	207_1547	21	21	21	34	21	21	68	21	98	152	243	21	21	39	21	211	283	388	56	69	104
1095	1584	3515053	207	207_1584	21	21	21	21	21	21	21	21	94	127	207	21	21	21	21	307	21	21	88	87	82
1096	1624	3603758	207	207_1624	21	21	21	21	21	21	21	21	21	254	127	21	21	55	21	396	441	435	21	84	127
1097	1652	3665860	207	207_1652	21	21	50	21	21	21	21	21	143	241	191	21	21	53	21	428	297	511	119	21	59
1098	1626	3608195	207	207_1626	34	21	55	21	21	21	21	21	130	248	145	21	21	53	51	264	377	549	139	21	85
1099	1697	3765652	207	207_1697	21	21	21	21	21	21	21	21	188	203	130	21	21	48	21	460	317	487	47	21	21
1100	1734	3847683	207	207_1734	21	21	21	21	21	21	21	21	59	142	198	21	21	21	21	507	522	472	81	21	114
1101	1711	3796698	207	207_1711	44	21	58	35	21	21	46	21	161	339	287	21	21	21	47	398	646	601	52	21	71
1102	1760	3905342	207	207_1760	21	21	21	21	21	21	21	21	112	21	21	21	21	21	21	514	446	520	21	21	141
1103	1758	3900913	207	207_1758	40	21	48	21	21	21	131	21	128	300	144	21	21	21	44	654	532	520	81	73	77
1104	1803	4000689	207	207_1803	21	21	21	21	21	21	21	21	21	21	21	21	21	21	21	636	450	595	21	21	77
1105	1801	3996260	207	207_1801	35	21	34	21	21	21	126	21	118	214	21	21	21	40	21	625	580	821	142	79	186
1106	1856	4118196	207	207_1856	21	21	21	21	21	21	60	21	152	95	21	21	21	21	21	659	21	770	21	57	68
1107	1864	4135945	207	207_1864	21	21	21	21	21	21	21	21	96	21	21	21	21	21	21	553	21	21	21	21	78
1108	1895	4204679	207	207_1895	37	21	33	21	21	21	72	21	111	287	248	21	21	21	57	814	623	630	44	21	21
1109	1911	4240218	207	207_1911	21	21	21	21	21	21	59	21	166	141	21	21	21	21	21	693	21	729	21	21	21
1110	1936	4295635	207	207_1936	21	21	40	30	21	21	88	21	128	293	308	21	21	21	40	804	652	838	128	75	110
1111	1966	4362145	207	207_1966	21	21	21	21	21	21	21	21	179	345	21	21	21	21	21	986	657	845	77	21	105
1112	1958	4344422	207	207_1958	56	21	35	21	21	21	101	21	167	223	314	21	21	21	21	1217	21	845	21	21	21
1113	1991	4417592	207	207_1991	57	21	21	21	21	21	21	21	131	318	344	21	21	21	21	1455	862	21	21	21	21
1114	2033	4510735	207	207_2033	21	21	21	21	21	21	104	21	21	262	215	21	21	52	21	1789	992	1362	21	21	21
1115	2047	4541780	207	207_2047	21	21	21	21	21	21	66	21	21	21	21	21	21	21	40	2002	1033	1660	103	21	69
1116	2061	4572800	207	207_2061	21	21	21	21	21	21	21	21	145	193	306	21	21	33	59	2051	1955	2017	93	21	21
1117	2047	4541780	207	207_2047	39	21	60	21	21	21	21	21	147	357	265	21	21	35	66	2129	1907	2230	65	58	139
1118	2117	4697030	207	207_2117	21	21	21	21	21	21	21	21	116	265	307	21	21	21	39	2577	2117	2231	130	21	21
1119	2177	4830091	207	207_2177	67	21	33	21	21	21	95	21	111	277	236	21	45	34	48	2616	2357	2307	180	21	82
1120	2160	4792383	207	207_2160	21	21	21	21	21	21	21	21	141	21	208	21	21	21	45	2149	2331	2111	70	21	21
1121	2169	4812310	207	207_2169	21	21	42	21	21	21	21	21	74	161	152	21	21	46	51	2547	2171	2273	65	21	21
1122	2248	4987545	207	207_2248	45	21	58	21	21	21	75	21	80	236	21	21	58	21	50	2270	2422	1908	105	77	21
1123	2247	4985293	207	207_2247	21	21	21	21	21	21	21	21	21	127	21	21	21	21	21	2362	2090	1997	21	21	21
1124	2277	5051818	207	207_2277	21	21	27	21	21	21	21	21	74	119	177	21	21	21	74	2377	2272	2285	21	103	64
1125	2291	5082871	207	207_2291	32	21	28	21	21	21	143	21	129	135	155	21	47	21	59	2522	2238	2436	71	87	81
1126	2307	5118347	207	207_2307	21	21	54	21	21	21	21	21	21	21	196	21	21	21	21	2347	1995	1935	21	21	21
1127	2322	5151623	207	207_2322	24	21	32	21	21	21	21	21	21	153	140	21	21	21	57	2475	2239	2369	21	21	21
1128	2347	5207075	207	207_2347	31	21	21	21	21	21	68	21	21	178	124	21	39	21	43	2894	2525	2553	77	21	21
1129	2382	5284677	207	207_2382	21	21	21	21	21	21	21	21	21	21	129	21	21	21	56	2502	2737	21	21	21	21
1130	2400	5324663	207	207_2400	21	21	21	21	21	21	77	21	140	158	164	21	54	47	41	2918	2622	2570	65	21	21
1131	2442	5417817	207	207_2442	21	21	21	21	21	21	101	21	106	172	69	21	59	53	21	3426	2812	2837	21	21	67
1132	2425	5380116	207	207_2425	49	21	32	21	21	21	84	21	115	238	262	21	21	21	83	3561	21	3159	21	21	21
1133	2444	5422245	207	207_2444	51	21	40	21	21	21	119	21	129	332	132	21	21	69	21	3653	2991	3395	21	21	21
1134	2490	5524228	207	207_2490	42	21	23	21	21	21	87	21	167	185	189	21	38	65	72	4041	3340	3606	21	21	95
1135	2517	5584102	207	207_2517	32	21	21	21	21	21	21	21	159	231	175	21	21	48	48	21	3956	21	21	21	21
1136	2563	5686121	207	207_2563	21	21	21	21	21	21	148	21	21	21	150	21	21	21	59	4448	4079	3901	21	21	21
1137	2550	5657270	207	207_2550	44	21	21	21	21	21	96	21	166	253	184	21	21	50	48	5033	21	4181	88	72	21
1138	2601	5770339	207	207_2601	21	21	21	21	21	21	21	21	96	21	281	21	34	21	57	5722	21	4414	21	21	21
1139	2624	5821427	207	207_2624	21	21	48	21	21	21	21	21	149	157	305	21	89	53	21	5859	21	5319	21	21	21
1140	2636	5848033	207	207_2636	21	21	31	21	21	21	87	21	95	344	21	21	21	67	78	6081	21	5148	21	21	21
1141	2626	5825855	207	207_2626	35	21	87	21	21	21	50	21	136	318	212	21	93	50	111	6286	5440	5554	51	21	21
1142	2655	5890163	207	207_2655	46	21	30	21	21	21	165	21	107	313	282	21	61	90	90	6399	6148	5976	76	71	83
1143	2688	5963340	207	207_2688	40	21	42	21	21	21	21	21	144	270	201	21	21	63	32	5274	5970	21	21	21	21
1144	2707	6005465	207	207_2707	31	21	45	21	21	21	21	21	166	266	193	21	21	56	84	6204	6017	5756	66	21	21
1145	2723	6040928	207	207_2723	21	21	26	21	21	21	21	21	186	128	118	21	44	51	64	21	5797	21	21	21	75
1146	2737	6071997	207	207_2737	21	21	21	21	21	21	21	21	97	21	84	21	21	60	46	3852	5629	21	21	61	21
1147	2781	6169557	207	207_2781	21	21	34	21	21	21	48	21	89	21	85	21	21	50	21	2734	3762	3931	21	43	21
1148	2810	6233880	207	207_2810	21	21	48	21	21	21	21	21	51	141	150	21	21	21	21	2437	3201	2350	21	21	76
1149	2832	6282647	207	207_2832	21	21	21	21	21	21	21	21	21	21	50	21	21	21	21	1819	2216	1889	21	21	21
1150	2893	6418022	207	207_2893	33	21	21	21	21	21	21	21	72	21	21	21	21	21	44	1327	1481	1515	21	21	21
1151	2893	6418022	207	207_2893	21	21	21	21	21	21	21	21	21	21	21	21	43	21	21	924	1128	1246	56	21	21
1152	2915	6466836	207	207_2915	21	21	21	21	21	21	21	21	21	21	21	21	21	21	21	665	634	476	21	21	21
1153	2948	6539997	207	207_2948	21	21	21	21	21	21	21	21	21	113	21	21	21	21	21	465	410	366	21	47	21
1154	2974	6597630	207	207_2974	21	21	21	21	21	21	21	21	21	53	21	21	21	21	21	430	261	21	21	21	21
1155	2997	6648660	207	207_2997	21	21	21	21	21	21	21	21	72	67	21	21	21	21	21	156	274	21	21	21	21
1156	3076	6823815	207	207_3076	21	21	21	21	21	21	21	21	21	21	21	21	21	21	21	84	21	149	21	21	72
1157	3104	6885903	207	207_3104	31	21	21	21	21	21	97	21	65	76	50	21	21	21	21	100	132	224	21	45	83
1158	3140	6965712	207	207_3140	47	21	21	21	21	21	21	21	21	91	21	21	21	21	21	117	54	220	21	21	21
1159	3155	6998990	207	207_3155	21	21	21	21	21	21	21	21	85	21	21	21	21	21	21	68	82	97	21	21	21
1160	3189	7074390	207	207_3189	21	21	21	21	21	21	107	21	119	59	46	21	21	21	21	71	102	115	21	90	21
1161	3235	7176407	207	207_3235	34	21	21	21	21	21	21	21	77	21	21	21	21	21	21	144	82	150	21	21	21
1162	3292	7302808	207	207_3292	21	21	30	21	21	21	21	21	74	21	21	21	21	21	21	84	53	96	21	21	21
1163	3337	7402613	207	207_3337	21	21	21	21	21	21	21	21	74	21	21	21	21	21	21	21	95	73	62	21	21
1164	3420	7586757	207	207_3420	21	21	42	21	21	21	52	21	21	21	21	21	21	21	21	21	21	21	21	89	116
1165	3540	7852869	207	207_3540	21	21	21	21	21	21	21	21	21	21	51	21	21	21	21	78	89	46	21	21	21
1166	3575	7930463	207	207_3575	21	21	21	21	21	21	21	21	21	55	21	21	21	21	21	66	21	77	21	21	21
1167	3617	8023625	207	207_3617	21	21	21	21	21	21	21	21	21	59	71	21	21	21	21	21	21	49	21	21	21
1168	3632	8056895	207	207_3632	21	21	21	21	21	21	21	21	21	68	79	21	21	21	21	110	62	79	21	21	21
1169	3727	8267556	207	207_3727	21	21	37	21	21	21	87	21	141	21	21	21	21	21	21	21	21	21	21	21	21
1170	3767	8356272	207	207_3767	21	21	21	21	21	21	204	21	504	90	91	21	446	21	21	21	21	65	21	21	52
1171	3799	8427232	207	207_3799	21	21	21	21	21	21	534	21	622	245	191	21	5715	8276	21	99	119	182	21	21	126
1172	3827	8489302	207	207_3827	21	21	21	21	21	21	946	21	959	608	408	21	11454	12200	11851	657	495	764	21	21	158
1173	3839	8515930	207	207_3839	21	21	21	21	21	21	523	21	839	159	174	21	8427	11864	21	497	701	740	91	21	21
1174	3851	8542546	207	207_3851	21	21	35	21	21	21	505	21	774	573	512	21	11253	12256	12028	715	477	533	116	127	177
1175	3863	8569152	207	207_3863	21	21	21	21	21	21	216	21	182	21	99	21	6759	10077	3976	238	139	307	21	21	21
1176	3920	8695625	207	207_3920	21	21	21	21	21	21	54	21	21	21	21	21	1811	444	344	47	71	115	21	21	21
1177	3948	8757722	207	207_3948	21	21	21	21	21	21	21	21	75	21	21	21	564	50	21	21	21	21	21	21	21
1178	4490	9959717	207	207_4490	21	21	21	21	21	21	21	21	21	21	21	21	129	21	21	21	21	71	21	21	176
1179	4503	9988565	207	207_4503	21	21	21	21	63	21	21	21	21	21	21	21	655	95	109	273	21	206	119	21	207
1180	4536	10061737	207	207_4536	8382	8722	7603	176	119	151	57423	59410	55735	139	125	21	1105	1183	1228	439	443	503	504	533	797
1181	4552	10097205	207	207_4552	5909	8204	9254	135	146	48	57075	40039	58483	85	87	21	1189	1299	1197	463	505	595	622	433	710
1182	4566	10128272	207	207_4566	5269	6616	4863	44	84	52	21	32146	46150	56	21	21	21	641	663	234	177	109	437	167	363
1183	4591	10183725	207	207_4591	21	21	2685	23	30	21	21	21	21	21	21	21	237	232	281	153	66	73	166	21	82
1184	4652	10318994	207	207_4652	342	337	637	21	21	21	1831	986	2254	21	21	21	21	21	41	21	21	21	21	21	21
1185	4667	10352242	207	207_4667	150	21	194	21	21	21	887	271	1386	21	21	21	21	21	21	21	21	21	21	21	21
1186	4694	10412095	207	207_4694	21	21	60	21	21	21	445	21	850	21	21	21	21	21	21	21	21	21	21	21	21
1187	4706	10438720	207	207_4706	21	21	32	21	21	21	288	21	570	21	21	21	21	21	21	21	21	21	21	21	21
1188	4974	11033122	207	207_4974	21	21	22	21	21	21	78	21	70	21	21	21	21	21	21	21	21	21	21	21	21
1189	423	940278	208	208_ 423	21	21	45	21	21	21	21	21	21	21	21	69	113	96	153	21	21	21	21	21	21
1190	435	966918	208	208_ 435	21	21	62	21	21	21	21	21	21	21	21	96	54	144	48	21	21	21	21	21	21
1191	2453	5442208	208	208_2453	21	21	21	21	21	21	21	21	21	21	21	21	21	21	21	71	65	71	21	21	21
1192	2486	5515372	208	208_2486	21	21	21	21	21	21	21	21	21	21	21	21	21	21	21	62	134	102	21	21	21
1193	2547	5650627	208	208_2547	21	21	21	21	21	21	21	21	21	21	21	21	21	21	21	179	168	123	21	21	21
1194	2573	5708300	208	208_2573	21	21	21	21	21	21	21	21	21	21	21	21	21	21	21	162	233	170	21	21	21
1195	2593	5752625	208	208_2593	21	21	21	21	21	21	21	21	21	21	21	21	21	21	21	178	165	175	21	21	21
1196	2626	5825855	208	208_2626	21	21	21	21	21	21	21	21	21	21	21	21	21	21	21	203	194	163	21	21	21
1197	2639	5854677	208	208_2639	21	21	21	21	21	21	21	21	21	21	21	21	21	21	21	296	165	228	21	21	21
1198	2661	5903447	208	208_2661	21	21	21	21	21	21	21	21	21	21	21	21	21	21	21	308	322	263	21	21	21
1199	2689	5965553	208	208_2689	21	21	21	21	21	21	21	21	21	21	21	21	21	21	21	260	353	326	21	21	21
1200	2704	5998803	208	208_2704	21	21	21	21	21	21	21	21	21	21	21	21	21	21	21	273	334	133	21	21	21
1201	2736	6069782	208	208_2736	21	21	21	21	21	21	21	21	21	21	21	21	21	21	21	238	285	178	21	21	21
1202	2752	6105253	208	208_2752	21	21	21	21	21	21	21	21	21	21	21	21	21	21	21	79	202	132	21	21	21
1203	3794	8416123	208	208_3794	21	21	21	21	21	21	21	21	21	21	21	21	377	783	713	21	21	21	21	21	21
1204	3827	8489302	208	208_3827	21	21	21	21	21	21	21	21	21	21	21	21	978	1353	1285	21	21	21	21	21	21
1205	3851	8542546	208	208_3851	21	21	21	21	21	21	21	21	21	21	21	21	1231	1289	919	21	21	21	21	21	21
1206	4455	9882102	208	208_4455	21	21	63	21	21	21	50	272	85	21	21	21	21	21	21	21	21	21	21	21	21
1207	4484	9946426	208	208_4484	100	211	507	21	21	21	21	4613	21	21	21	21	21	21	21	21	21	21	21	21	21
1208	4538	10066165	208	208_4538	847	1000	993	21	21	21	6943	6903	6601	21	21	21	21	21	21	21	21	21	21	21	21
1209	4556	10106083	208	208_4556	525	725	680	21	21	21	5149	3667	6866	21	21	21	21	21	21	21	21	21	21	21	21
1210	4549	10090564	208	208_4549	21	425	866	21	21	21	21	21	5279	21	21	21	21	21	21	21	21	21	21	21	21
1211	4600	10203651	208	208_4600	33	49	209	21	21	21	1949	21	3047	21	21	21	21	21	21	21	21	21	21	21	21
1212	4598	10199224	208	208_4598	21	21	21	21	21	21	382	57	1567	21	21	21	21	21	21	21	21	21	21	21	21
1213	398	884838	209	209_ 398	501	562	519	21	21	21	21	140	21	21	21	21	68	126	51	21	21	122	21	21	566
1214	426	946930	209	209_ 426	1514	1683	1717	8330	8647	8749	21	2470	2551	6250	5791	6129	650	802	729	5465	5260	5511	4472	4617	4563
1215	444	986847	209	209_ 444	917	21	782	21	21	21	21	21	2194	21	21	21	21	195	21	21	21	21	21	21	21
1216	487	1082303	209	209_ 487	565	560	532	2808	2664	2791	21	932	1096	2295	2640	3072	156	287	627	1870	2180	1817	2114	2250	2294
1217	493	1095610	209	209_ 493	21	21	605	2604	21	2390	21	1046	897	21	21	2690	237	21	188	21	21	21	2030	21	2661
1218	508	1128860	209	209_ 508	655	634	656	2813	2486	2902	21	1063	1049	2665	2731	3019	21	192	166	2234	1620	21	2019	1930	2229
1219	520	1155482	209	209_ 520	717	747	693	2831	2816	2616	21	1344	1134	3151	3007	3323	242	258	229	2332	2066	2232	1985	2085	2250
1220	536	1190953	209	209_ 536	637	21	501	1924	2321	2421	21	1170	1145	2463	2963	3024	134	158	178	1799	1639	2088	1623	1636	1895
1221	549	1219795	209	209_ 549	517	21	308	1759	1773	1954	21	760	546	1576	1447	1223	55	79	56	1362	1133	1436	1354	453	1320
1222	616	1368373	209	209_ 616	41	53	55	1480	1566	1523	21	484	730	895	742	568	21	21	69	323	716	768	646	21	815
1223	638	1417193	209	209_ 638	32	21	21	1382	1536	1448	21	82	317	311	592	216	21	21	21	172	237	126	166	73	133
1224	620	1377230	209	209_ 620	21	21	21	1170	1407	1379	21	132	143	178	317	265	21	21	21	151	78	21	21	21	76
1225	671	1490362	209	209_ 671	28	30	21	21	1189	1233	21	101	21	193	171	21	21	21	21	21	21	21	21	21	21
1226	673	1494793	209	209_ 673	21	21	21	1027	21	1130	21	21	21	21	206	21	21	21	21	21	21	73	21	21	21
1227	705	1565752	209	209_ 705	29	21	21	1029	1047	1156	21	94	21	193	112	118	21	21	21	21	64	69	21	74	21
1228	729	1618953	209	209_ 729	21	21	21	988	978	986	21	81	21	125	187	153	21	21	21	58	79	21	21	21	21
1229	753	1672182	209	209_ 753	21	21	21	946	984	972	21	94	21	119	90	139	21	21	21	21	21	21	21	21	21
1230	775	1720943	209	209_ 775	21	21	21	902	900	21	21	104	21	74	38	21	21	21	21	21	21	21	21	21	21
1231	783	1738698	209	209_ 783	25	21	21	852	1008	1007	21	88	21	96	93	144	21	21	21	21	97	67	21	21	21
1232	809	1796367	209	209_ 809	21	21	21	772	889	21	21	21	21	81	21	99	21	21	21	21	21	21	21	21	21
1233	824	1829640	209	209_ 824	21	21	21	914	867	923	21	88	72	76	98	58	21	21	21	71	21	21	21	21	21
1234	856	1900585	209	209_ 856	21	21	21	21	735	826	21	21	21	21	21	57	21	21	21	21	21	21	21	21	21
1235	864	1918308	209	209_ 864	21	21	21	817	852	803	21	81	67	88	38	154	21	21	21	21	21	21	21	21	21
1236	893	1982613	209	209_ 893	21	21	21	785	840	710	21	65	21	115	84	53	21	21	21	21	21	21	21	21	21
1237	905	2009247	209	209_ 905	21	21	21	733	775	705	21	21	21	112	21	99	21	21	21	21	21	21	21	21	21
1238	967	2146747	209	209_ 967	25	21	21	764	729	690	21	93	21	95	72	93	21	21	21	21	21	21	21	21	21
1239	969	2151175	209	209_ 969	21	21	21	644	668	710	21	21	21	21	61	21	21	21	21	21	21	21	21	21	21
1240	1011	2244400	209	209_1011	21	21	21	653	659	726	21	95	21	21	43	54	21	21	21	21	73	21	21	21	21
1241	1045	2319783	209	209_1045	21	21	21	593	643	630	21	21	21	21	21	21	21	21	21	21	21	21	21	21	21
1242	1094	2428442	209	209_1094	30	21	21	600	666	582	21	66	21	55	53	21	21	21	21	21	57	21	21	21	21
1243	1076	2388527	209	209_1076	21	21	21	21	563	577	21	21	21	57	21	21	21	21	21	21	21	21	21	21	21
1244	1116	2477230	209	209_1116	21	21	21	582	604	510	21	21	21	56	21	40	21	21	21	21	21	70	21	21	21
1245	1147	2545968	209	209_1147	21	21	21	491	534	501	21	21	21	21	21	21	21	21	21	21	21	21	21	21	21
1246	1174	2605815	209	209_1174	21	21	21	553	530	515	21	21	21	21	59	76	21	21	21	21	21	21	21	21	21
1247	1192	2645757	209	209_1192	21	21	21	469	481	499	21	21	21	21	21	21	21	21	21	21	21	21	21	21	21
1248	1215	2696773	209	209_1215	21	21	21	492	487	542	21	70	21	37	21	21	21	21	21	21	21	21	21	21	21
1249	1237	2745528	209	209_1237	21	21	21	535	449	480	21	21	73	21	59	21	21	21	21	21	21	21	21	21	21
1250	1295	2874153	209	209_1295	21	21	21	507	470	444	21	21	21	56	21	58	21	21	21	72	21	21	21	21	21
1251	1321	2931818	209	209_1321	21	21	21	423	424	406	21	21	21	21	21	21	21	21	21	21	21	21	21	21	21
1252	1333	2958447	209	209_1333	21	21	21	452	464	439	21	21	21	21	21	65	21	21	21	21	21	21	21	21	21
1253	1354	3004987	209	209_1354	21	21	21	466	464	456	21	21	21	21	59	107	21	21	21	21	21	21	21	21	21
1254	1378	3058192	209	209_1378	21	21	21	441	464	444	21	21	95	21	21	21	21	21	21	21	21	21	21	21	21
1255	1385	3073727	209	209_1385	21	21	21	450	445	429	21	21	21	21	21	21	21	21	21	21	21	21	21	21	21
1256	1404	3115862	209	209_1404	21	21	21	415	379	374	21	21	21	21	21	64	21	21	21	21	21	21	21	21	21
1257	1445	3206778	209	209_1445	21	21	21	406	408	398	21	21	21	21	21	21	21	21	21	21	21	21	21	21	21
1258	1462	3244485	209	209_1462	21	21	21	395	341	398	21	21	21	21	21	21	21	21	21	21	21	21	21	21	21
1259	1492	3311042	209	209_1492	21	21	21	422	399	391	21	21	66	21	59	54	21	21	21	21	21	21	21	21	21
1260	1531	3397503	209	209_1531	21	21	21	364	405	383	21	21	21	21	21	21	21	21	21	21	21	21	21	21	21
1261	1561	3464018	209	209_1561	21	21	21	417	346	318	21	21	21	58	21	66	21	21	21	21	21	21	21	21	21
1262	1585	3517267	209	209_1585	21	21	21	415	350	340	21	21	21	101	21	21	21	21	21	21	21	21	21	21	21
1263	1615	3583832	209	209_1615	21	21	21	387	365	362	21	21	21	21	21	21	21	21	21	21	21	21	21	21	21
1264	1662	3688037	209	209_1662	21	21	21	345	352	337	21	21	21	21	51	21	21	21	21	21	21	21	21	21	21
1265	1716	3807770	209	209_1716	21	21	21	354	353	348	21	64	21	21	59	21	21	21	21	21	21	57	21	21	21
1266	1769	3925305	209	209_1769	21	21	21	367	307	288	21	108	85	21	59	58	21	21	21	21	61	21	21	21	21
1267	1783	3956342	209	209_1783	21	21	21	321	361	328	21	82	21	62	62	21	21	21	21	21	21	21	21	21	21
1268	1805	4005115	209	209_1805	21	21	21	346	303	265	21	77	21	21	21	21	21	21	21	21	21	21	21	21	21
1269	1837	4076075	209	209_1837	21	21	21	306	297	235	21	21	21	21	21	21	21	21	21	21	21	21	21	21	21
1270	1853	4111555	209	209_1853	21	21	21	288	307	291	21	21	21	21	21	21	21	21	21	21	21	21	21	21	21
1271	1886	4184711	209	209_1886	21	21	21	306	280	275	21	21	21	21	21	21	21	21	21	21	21	21	21	21	21
1272	1898	4211380	209	209_1898	21	21	21	313	283	280	21	66	21	21	50	21	21	21	21	21	21	21	21	21	21
1273	1931	4284545	209	209_1931	21	21	21	312	333	293	21	48	73	21	21	21	21	21	21	21	21	21	21	21	21
1274	1964	4357718	209	209_1964	21	21	21	277	290	270	21	21	21	21	21	21	21	21	21	21	21	21	21	21	21
1275	2008	4455287	209	209_2008	21	21	21	298	292	268	21	21	21	21	21	50	21	21	21	21	21	21	21	21	21
1276	2063	4577265	209	209_2063	21	21	21	300	309	255	21	21	21	21	21	21	21	21	21	21	21	21	21	21	21
1277	2080	4614950	209	209_2080	21	21	21	203	287	226	21	69	21	21	21	21	21	21	21	21	21	21	21	21	21
1278	2131	4728068	209	209_2131	21	21	21	209	268	253	21	21	21	21	21	21	21	21	21	21	21	21	21	21	21
1279	2143	4754695	209	209_2143	21	21	21	203	246	227	21	21	21	21	21	21	21	21	21	21	21	21	21	21	21
1280	2163	4799026	209	209_2163	21	21	21	228	245	213	21	21	21	21	21	21	21	21	21	21	21	21	21	21	21
1281	2258	5009715	209	209_2258	21	21	21	233	265	249	21	74	21	21	21	21	21	21	21	21	21	21	21	21	21
1282	2288	5076228	209	209_2288	21	21	21	240	250	212	21	70	21	21	21	21	21	21	21	21	21	21	21	21	21
1283	2342	5195987	209	209_2342	21	21	21	212	245	192	21	21	21	21	60	21	21	21	21	21	21	21	21	21	21
1284	2359	5233692	209	209_2359	21	21	21	206	239	183	21	21	56	21	21	21	21	21	21	21	21	21	21	21	21
1285	2444	5422245	209	209_2444	21	21	21	169	208	207	21	21	21	21	21	21	21	21	21	21	21	21	21	21	21
1286	2463	5464396	209	209_2463	21	21	21	218	194	237	21	21	21	21	21	21	21	21	21	21	21	21	21	21	21
1287	2501	5548640	209	209_2501	21	21	21	137	201	208	21	21	21	21	21	21	21	21	21	21	21	21	21	21	21
1288	2526	5604088	209	209_2526	21	21	21	168	202	213	21	21	21	21	21	21	21	21	21	21	21	21	21	21	21
1289	2544	5643985	209	209_2544	21	21	21	154	183	228	21	21	21	48	21	51	21	21	21	21	21	21	21	21	21
1290	2614	5799225	209	209_2614	21	21	21	147	203	179	21	21	21	21	21	21	21	21	21	21	21	21	21	21	21
1291	2622	5816993	209	209_2622	21	21	21	162	194	205	21	21	21	21	21	21	21	21	21	21	21	21	21	21	21
1292	2697	5983304	209	209_2697	21	21	21	157	191	205	21	21	21	21	21	21	21	21	21	69	21	21	21	21	21
1293	2713	6018786	209	209_2713	21	21	21	154	146	205	21	21	21	21	21	21	21	21	21	21	21	21	21	21	21
1294	2742	6083066	209	209_2742	21	21	21	108	191	168	21	21	21	21	21	21	21	21	21	21	21	21	21	21	21
1295	2772	6149593	209	209_2772	21	21	21	184	160	168	21	21	21	21	21	21	21	21	21	21	21	21	21	21	21
1296	2784	6176198	209	209_2784	21	21	21	177	156	167	21	21	21	21	21	21	21	21	21	21	21	21	21	21	21
1297	2824	6264933	209	209_2824	21	21	21	120	171	190	21	21	21	21	55	21	21	21	21	21	63	21	21	21	21
1298	2872	6371356	209	209_2872	21	21	21	152	187	176	21	72	21	21	21	21	21	21	21	21	21	21	21	21	21
1299	2888	6406838	209	209_2888	21	21	21	126	170	160	21	21	21	21	21	21	21	21	21	21	21	21	21	21	21
1300	2930	6500088	209	209_2930	21	21	21	92	140	164	21	21	21	21	21	21	21	21	21	21	21	21	21	21	21
1301	2994	6641985	209	209_2994	21	21	21	81	151	175	21	21	21	65	21	21	21	21	21	21	21	21	21	21	21
1302	3011	6679695	209	209_3011	21	21	21	100	109	137	21	21	21	21	21	21	21	21	21	21	21	21	21	21	21
1303	3032	6726257	209	209_3032	21	21	21	103	110	171	21	21	21	47	21	21	21	21	21	21	21	21	21	21	21
1304	3095	6865938	209	209_3095	21	21	21	96	104	121	21	21	21	21	21	21	21	21	21	21	21	21	21	21	21
1305	3107	6892547	209	209_3107	21	21	21	102	55	136	21	21	21	21	21	21	21	21	21	21	21	21	21	21	21
1306	3131	6945785	209	209_3131	21	21	21	81	88	124	21	21	21	21	21	21	21	21	21	21	21	21	21	21	21
1307	3145	6976810	209	209_3145	21	21	21	118	127	148	21	21	21	21	21	21	21	21	21	21	21	21	21	21	21
1308	3175	7043345	209	209_3175	21	21	21	104	165	158	21	21	21	21	21	21	21	21	21	21	21	21	21	21	21
1309	3197	7092140	209	209_3197	21	21	21	79	144	160	21	21	21	21	21	21	21	21	21	21	21	21	21	21	21
1310	3234	7174171	209	209_3234	21	21	21	94	100	179	21	21	21	21	21	21	21	21	21	21	21	21	21	21	21
1311	3277	7269545	209	209_3277	21	21	21	103	106	153	21	21	21	21	21	21	21	21	21	21	21	21	21	21	21
1312	3294	7307260	209	209_3294	21	21	21	49	113	147	21	21	21	21	21	21	21	21	21	21	21	21	21	21	21
1313	3313	7349368	209	209_3313	21	21	21	66	80	135	21	21	21	21	21	21	21	21	21	21	21	21	21	21	21
1314	3356	7444746	209	209_3356	21	21	21	68	62	124	21	21	21	21	21	21	21	21	21	21	21	21	21	21	21
1315	3421	7588972	209	209_3421	21	21	21	86	56	135	21	21	21	21	21	21	21	21	21	21	21	21	21	21	21
1316	3447	7646632	209	209_3447	21	21	21	73	129	117	21	21	21	21	21	21	21	21	21	21	21	21	21	21	21
1317	3495	7753072	209	209_3495	21	21	21	81	109	121	21	21	21	21	21	21	21	21	21	21	21	21	21	21	21
1318	3510	7786350	209	209_3510	21	21	21	80	97	138	21	21	21	21	21	21	21	21	21	21	21	21	21	21	21
1319	3534	7839585	209	209_3534	21	21	21	79	61	115	21	21	21	21	21	21	21	21	21	21	21	21	21	21	21
1320	3569	7917180	209	209_3569	21	21	21	60	83	127	21	21	21	21	21	21	21	21	21	21	21	21	21	21	21
1321	3584	7950428	209	209_3584	21	21	21	51	68	103	21	21	21	21	21	21	21	21	21	21	21	21	21	21	21
1322	3611	8010293	209	209_3611	21	21	21	47	62	95	21	21	21	21	21	21	21	21	21	21	21	21	21	21	21
1323	3677	8156689	209	209_3677	21	21	21	50	75	91	21	21	21	21	21	21	21	21	21	21	21	21	21	21	21
1324	3728	8269772	209	209_3728	21	21	21	54	46	91	21	21	21	21	21	21	21	21	21	21	21	21	21	21	21
1325	3748	8314120	209	209_3748	21	21	21	52	69	95	21	21	21	21	21	21	21	21	21	21	21	21	21	21	21
1326	3776	8376220	209	209_3776	21	21	21	44	69	85	21	21	21	21	21	21	21	21	21	21	21	21	21	21	21
1327	3798	8425016	209	209_3798	21	21	21	27	79	89	21	21	21	21	21	21	33	21	21	21	21	21	21	21	21
1328	3825	8484875	209	209_3825	21	21	21	29	77	79	21	21	21	21	21	21	47	21	21	21	21	21	21	21	21
1329	3885	8618022	209	209_3885	21	21	21	36	60	75	21	21	21	21	21	21	44	21	21	21	21	21	21	21	21
1330	3956	8775470	209	209_3956	21	21	21	25	52	98	21	21	21	21	21	21	21	21	21	21	21	21	21	21	21
1331	3990	8850862	209	209_3990	21	21	21	36	68	55	21	21	21	21	21	21	21	21	21	21	21	21	21	21	21
1332	4038	8957276	209	209_4038	21	21	21	34	37	63	21	21	21	21	21	21	21	21	21	21	21	21	21	21	21
1333	4067	9021590	209	209_4067	21	21	21	21	42	54	21	21	21	21	87	21	21	21	21	21	21	21	21	21	21
1334	4095	9083689	209	209_4095	21	21	21	33	67	90	21	21	21	69	63	136	21	21	21	21	21	21	21	21	21
1335	4117	9132463	209	209_4117	21	21	21	31	51	32	21	21	21	85	72	21	21	21	21	21	21	21	21	21	21
1336	4162	9232244	209	209_4162	21	21	21	23	46	41	21	21	21	21	21	21	21	21	21	21	21	21	21	21	21
1337	4203	9323200	209	209_4203	21	21	21	35	35	22	21	21	21	21	21	21	21	21	21	21	21	21	21	21	21
1338	4210	9338698	209	209_4210	21	21	21	38	41	35	21	21	21	21	21	21	21	21	21	21	21	21	21	21	21
1339	4256	9440726	209	209_4256	21	21	21	22	47	55	21	21	21	21	21	21	21	21	21	21	21	21	21	21	21
1340	4271	9473980	209	209_4271	21	21	21	21	40	57	21	21	21	21	21	21	21	21	21	21	21	21	21	21	21
1341	4305	9549388	209	209_4305	21	21	21	36	48	63	21	21	21	21	21	21	21	21	21	21	21	21	21	21	21
1342	4383	9722450	209	209_4383	21	21	21	34	38	47	21	21	21	21	21	21	21	21	21	21	21	21	21	21	21
1343	4404	9769043	209	209_4404	21	21	21	29	33	37	21	21	21	21	21	21	21	21	21	21	21	21	21	21	21
1344	4473	9922020	209	209_4473	21	21	21	21	41	21	21	143	21	21	21	21	21	21	21	21	21	21	21	21	21
1345	4486	9950858	209	209_4486	21	21	21	21	25	40	21	152	21	21	21	21	21	21	21	21	21	21	21	21	21
1346	4500	9981914	209	209_4500	21	21	21	27	30	57	21	346	78	21	21	21	21	21	21	21	21	21	21	21	21
1347	4518	10021813	209	209_4518	21	21	31	32	31	31	21	799	530	21	21	21	21	21	21	21	21	21	21	21	21
1348	4531	10050667	209	209_4531	21	21	21	21	21	49	21	679	705	21	21	21	21	21	21	21	21	21	21	21	21
1349	4548	10088348	209	209_4548	21	21	21	21	22	21	21	529	99	21	21	21	21	21	21	21	21	21	21	21	21
1350	4634	10279068	209	209_4634	21	21	21	22	24	33	21	21	21	21	21	21	21	21	21	21	21	21	21	21	21
1351	4747	10529654	209	209_4747	21	21	21	31	25	30	21	74	21	21	21	53	21	21	21	118	21	61	21	21	21
1352	4762	10562908	209	209_4762	21	21	21	21	21	41	21	21	21	21	21	21	21	21	21	71	21	21	21	21	21
1353	4804	10656067	209	209_4804	21	21	21	22	53	30	21	21	21	21	21	21	21	21	21	21	21	21	21	21	21
1354	414	920313	210	210_ 414	21	21	21	617	637	623	21	21	21	295	93	187	21	21	21	69	21	56	70	21	61
1355	431	958025	210	210_ 431	21	21	21	498	162	80	21	21	21	21	21	109	21	21	21	21	21	21	21	21	21
1356	469	1042315	210	210_ 469	21	21	21	126	87	94	21	21	21	21	21	95	21	21	21	21	21	21	21	21	21
1357	512	1137753	210	210_ 512	21	21	21	189	115	143	21	21	21	61	21	85	21	21	21	21	21	21	21	21	21
1358	529	1175453	210	210_ 529	21	21	21	136	85	103	21	21	21	21	21	21	21	21	21	21	21	21	21	21	21
1359	543	1206453	210	210_ 543	21	21	21	85	42	80	21	21	21	21	21	21	21	21	21	21	21	21	21	21	21
1360	601	1335102	210	210_ 601	21	21	21	30	40	27	21	21	21	21	21	21	21	21	21	21	21	21	21	21	21
1361	621	1379480	210	210_ 621	21	21	21	26	22	23	21	21	21	21	21	21	21	21	21	21	21	21	21	21	21
1362	340	756205	211	211_ 340	59	62	40	21	21	49	328	159	334	172	200	198	103	148	162	216	205	356	124	169	401
1363	325	722938	211	211_ 325	89	57	21	21	21	21	88	21	140	21	21	21	21	21	21	21	21	21	21	21	21
1364	376	836065	211	211_ 376	21	21	71	21	21	21	301	212	239	21	21	21	21	21	21	21	74	21	21	21	21
1365	417	926957	211	211_ 417	21	61	21	21	21	21	21	21	21	21	84	303	21	21	21	21	97	48	84	21	21
1366	429	953597	211	211_ 429	292	282	327	119	102	87	117	75	47	668	743	833	21	21	21	1279	1264	1345	728	1049	1007
1367	444	986847	211	211_ 444	21	89	125	27	24	21	21	84	21	340	613	648	21	21	21	839	1008	953	970	558	693
1368	460	1022338	211	211_ 460	21	29	32	21	21	21	21	21	21	276	480	573	21	21	21	489	736	448	351	501	487
1369	494	1097825	211	211_ 494	21	46	21	21	21	21	21	21	21	401	243	21	21	21	21	481	422	21	21	21	419
1370	534	1186525	211	211_ 534	49	66	76	21	21	21	21	21	21	415	291	323	21	21	21	563	481	601	294	239	361
1371	522	1159910	211	211_ 522	21	21	44	21	21	21	21	21	21	238	231	497	21	21	21	21	527	551	186	221	224
1372	579	1286317	211	211_ 579	21	21	28	21	21	21	21	74	21	138	240	355	21	21	21	479	347	551	123	183	166
1373	590	1310745	211	211_ 590	21	21	21	21	21	21	21	21	21	21	21	21	21	21	21	370	163	336	140	43	21
1374	615	1366160	211	211_ 615	21	21	21	21	21	21	21	21	21	21	190	211	21	21	21	243	390	491	21	87	78
1375	653	1450450	211	211_ 653	21	21	21	21	21	21	21	21	21	21	288	278	21	21	21	497	295	547	21	21	21
1376	664	1474807	211	211_ 664	21	21	21	21	21	21	21	21	21	21	172	21	21	21	21	339	483	299	21	21	21
1377	676	1501437	211	211_ 676	21	21	21	21	21	21	21	21	21	21	376	379	21	21	21	511	607	604	21	21	21
1378	688	1528043	211	211_ 688	21	21	21	21	21	21	21	21	21	417	500	460	74	59	47	848	895	1057	21	21	21
1379	705	1565752	211	211_ 705	21	21	21	21	21	21	21	21	21	382	477	251	21	21	21	751	713	880	21	21	21
1380	723	1605650	211	211_ 723	21	21	21	21	21	21	21	21	21	113	246	138	21	21	21	598	426	490	21	21	21
1381	745	1654460	211	211_ 745	21	21	21	21	21	21	21	21	21	93	103	83	21	21	21	121	217	378	21	21	21
1382	759	1685480	211	211_ 759	21	21	21	21	21	21	21	21	21	21	66	80	21	21	21	160	21	144	21	21	21
1383	772	1714302	211	211_ 772	21	21	21	21	21	21	21	21	21	21	50	21	21	21	21	128	64	21	21	21	21
1384	839	1862890	211	211_ 839	21	21	21	21	21	21	21	21	21	21	71	21	21	21	21	77	21	95	21	21	21
1385	5212	11560885	211	211_5212	21	21	21	21	21	21	21	21	21	21	21	21	21	21	21	169	131	334	21	21	21
1386	5239	11620757	211	211_5239	21	21	21	30	21	21	21	21	21	117	166	247	21	21	21	693	784	1071	21	21	21
1387	5254	11654030	211	211_5254	21	21	21	21	21	21	21	21	21	21	70	21	21	21	21	799	519	611	21	21	21
1388	5282	11716100	211	211_5282	21	21	21	21	21	21	21	21	21	21	21	21	21	21	21	222	253	256	21	21	21
1389	439	975775	213	213_ 439	57	21	73	21	21	21	21	21	21	564	695	1049	94	21	21	213	265	215	21	21	21
1390	426	946930	213	213_ 426	150	144	254	21	21	21	21	21	21	1112	1012	664	171	184	168	789	675	830	21	21	21
1391	477	1060032	213	213_ 477	21	21	21	21	21	21	21	21	21	373	21	419	49	21	21	21	21	21	21	21	21
1392	494	1097825	213	213_ 494	21	21	21	44	43	21	21	21	21	267	254	452	21	21	21	91	142	116	21	21	21
1393	515	1144397	213	213_ 515	21	21	21	21	29	24	21	21	21	318	103	272	21	21	21	21	21	21	21	21	21
1394	531	1179883	213	213_ 531	21	21	21	92	71	29	21	21	21	385	208	140	21	39	21	87	47	21	21	21	21
1395	585	1299602	213	213_ 585	21	21	21	62	21	110	21	21	21	75	21	57	21	21	21	21	21	21	21	21	21
1396	656	1457093	213	213_ 656	21	21	21	43	62	54	21	21	21	21	21	21	21	21	21	21	21	21	21	21	21
1397	4530	10048451	213	213_4530	21	21	21	21	21	21	21	21	21	497	335	528	21	21	21	92	74	21	21	21	21
1398	4544	10079485	213	213_4544	21	21	21	21	21	21	21	21	21	392	414	406	21	21	21	21	21	21	21	21	21
1399	4560	10114977	213	213_4560	21	21	21	21	21	21	21	21	21	86	406	167	21	21	21	21	21	21	21	21	21
1400	4622	10252463	213	213_4622	21	21	21	21	21	21	57	21	21	21	21	128	21	21	21	129	21	21	21	21	21
1401	4644	10301208	213	213_4644	21	45	21	21	21	21	119	21	369	259	918	1066	21	21	21	319	65	197	21	21	21
1402	4650	10314565	213	213_4650	21	29	36	21	21	21	196	200	356	1013	1211	1102	21	21	46	479	339	337	21	21	21
1403	4680	10381057	213	213_4680	21	21	21	21	21	21	21	21	21	311	445	674	21	21	21	21	102	108	21	21	21
1404	4692	10407668	213	213_4692	21	21	21	21	21	21	21	21	21	56	81	345	21	21	21	21	21	21	21	21	21
1405	4962	11006516	213	213_4962	57	98	21	21	21	21	21	21	21	315	21	207	21	21	21	211	90	21	21	21	21
1406	4978	11041998	213	213_4978	134	160	180	21	21	21	111	21	21	357	378	529	21	21	21	244	421	128	21	21	21
1407	4991	11070818	213	213_4991	159	53	81	21	21	21	66	21	21	228	160	330	21	21	21	192	143	21	21	21	21
1408	418	929172	215	215_ 418	13959	14724	14771	2360	2285	2299	21067	20667	19789	31511	31269	34363	14516	15370	14448	49964	43590	49540	39451	37198	42449
1409	467	1037887	215	215_ 467	21	21	21	52	21	21	21	3701	21	9887	21	10802	2017	2173	2163	10556	9002	21	7143	21	21
1410	518	1151053	215	215_ 518	2986	3260	2975	177	167	162	4374	4344	4530	11086	11146	12651	2779	2748	2728	11805	11731	10042	7478	7174	7843
1411	482	1071140	215	215_ 482	2078	21	1972	136	24	102	21	2446	4113	10819	21	21	21	21	2519	10402	8706	21	21	21	21
1412	526	1168775	215	215_ 526	21	2970	21	132	95	145	3018	4604	3834	10250	9729	12234	2448	1137	2576	12333	21	12358	7327	7082	7650
1413	571	1268553	215	215_ 571	623	741	508	21	21	34	1143	1498	1434	1529	21	21	928	828	671	21	1271	21	1970	2563	1722
1414	578	1284103	215	215_ 578	21	436	143	21	21	21	997	669	302	21	21	21	478	577	31	21	581	933	151	232	328
1415	592	1315175	215	215_ 592	21	21	21	21	21	21	796	162	21	449	418	188	166	160	21	21	21	21	21	21	21
1416	649	1441558	215	215_ 649	21	21	21	21	21	21	45	93	21	193	86	105	21	21	21	176	21	74	21	21	21
1417	670	1488147	215	215_ 670	21	21	21	21	21	21	21	70	21	153	106	72	21	21	21	21	21	67	21	21	21
1418	742	1647780	215	215_ 742	21	21	21	21	21	21	21	21	21	124	60	94	21	21	21	21	21	21	21	21	21
1419	4667	10352242	215	215_4667	21	21	21	21	21	21	21	21	21	93	1548	21	21	21	21	21	95	50	21	21	21
1420	4666	10350028	215	215_4666	64	21	21	21	25	21	21	183	391	21	2175	208	21	21	21	47	469	21	21	21	21
1421	4683	10387736	215	215_4683	232	268	227	61	44	38	914	898	860	2529	2373	2668	21	21	61	1690	1584	2105	21	21	142
1422	4706	10438720	215	215_4706	145	259	37	51	26	21	631	616	791	1469	1459	2358	21	21	48	1593	706	1801	21	21	21
1423	4727	10485298	215	215_4727	21	21	21	21	21	21	21	21	21	49	21	21	21	21	21	586	21	76	21	21	21
1424	4734	10500807	215	215_4734	21	21	21	21	21	21	148	149	81	428	341	104	21	21	21	485	98	605	21	21	21
1425	438	973562	216	216_ 438	224	98	21	21	21	21	667	1256	554	1732	1665	21	21	21	21	21	21	21	21	21	588
1426	418	929172	216	216_ 418	1011	998	1136	74	44	62	1212	834	1318	2218	2646	2759	1045	1088	997	3913	3248	3624	2899	2660	3054
1427	452	1004605	216	216_ 452	31	21	35	21	21	21	21	163	357	672	651	1183	51	21	34	921	652	451	212	218	131
1428	469	1042315	216	216_ 469	21	21	21	21	21	21	21	56	21	225	369	469	21	21	21	21	186	328	134	43	21
1429	499	1108932	216	216_ 499	21	80	21	21	21	21	21	65	21	415	434	625	21	21	21	376	455	440	135	104	135
1430	508	1128860	216	216_ 508	53	76	48	21	21	21	21	21	111	763	517	826	21	21	41	636	604	645	111	182	283
1431	526	1168775	216	216_ 526	21	76	21	21	21	21	21	21	21	644	488	530	21	21	21	652	391	429	21	104	128
1432	179	399197	217	217_ 179	21	21	21	21	21	21	21	21	21	141	21	21	21	43	49	21	21	72	21	21	21
1433	234	521138	217	217_ 234	21	21	21	21	21	21	21	21	21	56	21	21	21	52	43	21	21	112	21	21	21
1434	246	547772	217	217_ 246	21	21	21	21	21	21	21	21	21	113	21	21	21	48	44	21	21	124	21	21	21
1435	295	656412	217	217_ 295	21	21	21	21	21	21	21	21	21	21	21	21	21	43	65	21	21	100	21	21	21
1436	418	929172	217	217_ 418	5340	5633	6064	803	21	753	7735	7823	7179	13777	13572	14946	4918	5303	5058	22822	19857	23327	14375	14339	15394
1437	469	1042315	217	217_ 469	21	814	1190	21	21	21	21	21	21	21	4100	4608	21	943	1022	21	4094	4807	21	21	21
1438	492	1093395	217	217_ 492	21	920	1015	21	21	21	21	21	21	4543	4309	5319	21	980	1006	4483	4393	4557	21	21	21
1439	505	1122217	217	217_ 505	21	1044	811	21	21	21	21	21	21	5220	4906	4496	21	655	1112	21	3686	5176	21	21	21
1440	521	1157695	217	217_ 521	21	1154	1215	21	21	21	21	21	21	5147	4339	5520	21	1171	1017	5995	5130	5987	21	21	21
1441	532	1182097	217	217_ 532	21	409	511	21	21	21	21	21	21	4476	21	1395	21	386	282	21	21	21	21	21	21
1442	582	1292960	217	217_ 582	21	21	197	21	21	21	21	21	21	699	909	21	21	385	203	1065	21	1368	21	21	21
1443	607	1348423	217	217_ 607	21	21	21	21	21	21	21	21	21	345	21	21	21	86	21	501	21	530	21	21	21
1444	413	918100	218	218_ 413	21	21	21	21	21	21	94	79	168	408	564	312	21	40	21	434	21	21	21	789	21
1445	418	929172	218	218_ 418	299	262	353	21	21	21	232	156	256	825	857	910	89	102	173	1811	1515	1708	775	500	814
1446	449	997925	218	218_ 449	21	21	21	21	21	21	21	21	95	222	201	448	21	21	21	304	256	305	21	21	21
1447	493	1095610	218	218_ 493	21	21	21	21	21	21	21	21	21	275	219	278	21	21	21	190	172	150	21	21	21
1448	507	1126645	218	218_ 507	21	21	21	21	21	21	21	21	21	21	21	209	21	21	21	57	98	21	21	21	21
1449	515	1144397	218	218_ 515	21	21	21	21	21	21	21	21	21	129	144	160	21	21	21	59	216	21	21	21	21
1450	560	1244187	218	218_ 560	21	21	21	21	21	21	21	21	21	68	50	183	21	21	21	124	122	118	21	21	21
1451	596	1324030	218	218_ 596	21	21	21	21	21	21	21	21	21	63	59	104	21	21	21	21	86	91	21	21	21
1452	651	1445985	218	218_ 651	21	21	21	21	21	21	21	21	21	81	97	89	21	21	21	21	21	21	21	21	21
1453	660	1465950	218	218_ 660	21	21	21	21	21	21	21	21	21	142	76	154	21	21	21	77	21	90	21	21	21
1454	433	962453	219	219_ 433	21	21	1009	21	21	21	21	21	21	21	21	21	280	21	21	21	21	21	2926	21	21
1455	448	995712	219	219_ 448	21	21	699	21	21	21	21	21	21	21	21	21	213	21	21	21	21	21	4159	21	21
1456	535	1188740	219	219_ 535	21	21	673	21	21	21	21	21	21	21	21	21	283	21	21	21	21	21	3496	21	21
1457	549	1219795	219	219_ 549	21	21	691	21	21	21	21	21	21	21	21	21	313	21	21	21	21	21	3688	21	21
1458	561	1246402	219	219_ 561	21	21	760	21	21	21	21	21	21	21	21	21	373	21	21	21	21	21	3509	21	21
1459	579	1286317	219	219_ 579	21	21	518	21	21	21	21	21	21	21	21	21	316	21	21	21	21	21	3307	21	21
1460	604	1341743	219	219_ 604	21	21	438	21	21	21	21	21	21	21	21	21	217	21	21	21	21	21	2913	21	21
1461	617	1370588	219	219_ 617	21	21	310	21	21	21	21	21	21	21	21	21	193	21	21	21	21	21	2596	21	21
1462	650	1443772	219	219_ 650	21	21	229	21	21	21	21	21	21	21	21	21	89	21	21	21	21	21	2098	21	21
1463	758	1683265	219	219_ 758	21	21	283	21	21	21	21	21	21	21	21	21	50	21	21	21	21	21	1022	21	21
1464	802	1780832	219	219_ 802	21	21	485	21	21	21	21	21	21	21	21	21	46	21	21	21	21	21	979	21	21
1465	817	1814098	219	219_ 817	21	21	367	21	21	21	21	21	21	21	21	21	34	21	21	21	21	21	841	21	21
1466	855	1898372	219	219_ 855	21	21	708	21	21	21	21	21	21	21	21	21	48	21	21	21	21	21	930	21	21
1467	890	1975972	219	219_ 890	21	21	1327	21	21	21	21	21	21	21	21	21	45	21	21	21	21	21	797	21	21
1468	903	2004800	219	219_ 903	21	21	1025	21	21	21	21	21	21	21	21	21	89	21	21	21	21	21	1025	21	21
1469	964	2140105	219	219_ 964	21	21	1800	21	21	21	21	21	21	21	21	21	38	21	21	21	21	21	728	21	21
1470	998	2215580	219	219_ 998	21	21	2013	21	21	21	21	21	21	21	21	21	99	21	21	21	21	21	753	21	21
1471	1011	2244400	219	219_1011	21	21	1872	21	21	21	21	21	21	21	21	21	105	21	21	21	21	21	426	21	21
1472	1030	2286527	219	219_1030	21	21	2137	21	21	21	21	21	21	21	21	21	78	21	21	21	21	21	463	21	21
1473	1049	2328640	219	219_1049	21	21	1832	21	21	21	21	21	21	21	21	21	90	21	21	21	21	21	688	21	21
1474	1099	2439553	219	219_1099	21	21	1754	21	21	21	21	21	21	21	21	21	88	21	21	21	21	21	503	21	21
1475	1165	2585880	219	219_1165	21	21	1621	21	21	21	21	21	21	21	21	21	96	21	21	21	21	21	475	21	21
1476	1205	2674577	219	219_1205	21	21	1542	21	21	21	21	21	21	21	21	21	88	21	21	21	21	21	413	21	21
1477	1232	2734458	219	219_1232	21	21	1498	21	21	21	21	21	21	21	21	21	45	21	21	21	21	21	371	21	21
1478	1253	2781010	219	219_1253	21	21	1336	21	21	21	21	21	21	21	21	21	27	21	21	21	21	21	351	21	21
1479	1301	2887438	219	219_1301	21	21	1069	21	21	21	21	21	21	21	21	21	52	21	21	21	21	21	398	21	21
1480	1319	2927392	219	219_1319	21	21	1037	21	21	21	21	21	21	21	21	21	72	21	21	21	21	21	420	21	21
1481	1346	2987237	219	219_1346	21	21	823	21	21	21	21	21	21	21	21	21	67	21	21	21	21	21	306	21	21
1482	1364	3027145	219	219_1364	21	21	701	21	21	21	21	21	21	21	21	21	117	21	21	21	21	21	302	21	21
1483	1377	3055967	219	219_1377	21	21	595	21	21	21	21	21	21	21	21	21	98	21	21	21	21	21	263	21	21
1484	1399	3104790	219	219_1399	21	21	419	21	21	21	21	21	21	21	21	21	48	21	21	21	21	21	360	21	21
1485	1424	3160198	219	219_1424	21	21	376	21	21	21	21	21	21	21	21	21	89	21	21	21	21	21	273	21	21
1486	1454	3226725	219	219_1454	21	21	133	21	21	21	21	21	21	21	21	21	57	21	21	21	21	21	280	21	21
1487	1628	3612622	219	219_1628	21	21	80	21	21	21	21	21	21	21	21	21	47	21	21	21	21	21	306	21	21
1488	1646	3652575	219	219_1646	21	21	60	21	21	21	21	21	21	21	21	21	41	21	21	21	21	21	240	21	21
1489	1716	3807770	219	219_1716	21	21	119	21	21	21	21	21	21	21	21	21	52	21	21	21	21	21	233	21	21
1490	1787	3965217	219	219_1787	21	21	59	21	21	21	21	21	21	21	21	21	73	21	21	21	21	21	100	21	21
1491	1800	3994045	219	219_1800	21	21	70	21	21	21	21	21	21	21	21	21	42	21	21	21	21	21	289	21	21
1492	1859	4124875	219	219_1859	21	21	86	21	21	21	21	21	21	21	21	21	50	21	21	21	21	21	137	21	21
1493	1872	4153658	219	219_1872	21	21	84	21	21	21	21	21	21	21	21	21	70	21	21	21	21	21	362	21	21
1494	1987	4408735	219	219_1987	21	21	71	21	21	21	21	21	21	21	21	21	45	21	21	21	21	21	214	21	21
1495	2024	4490768	219	219_2024	21	21	59	21	21	21	21	21	21	21	21	21	42	21	21	21	21	21	126	21	21
1496	2050	4548423	219	219_2050	21	21	70	21	21	21	21	21	21	21	21	21	63	21	21	21	21	21	181	21	21
1497	2071	4594986	219	219_2071	21	21	39	21	21	21	21	21	21	21	21	21	40	21	21	21	21	21	198	21	21
1498	2094	4646012	219	219_2094	21	21	50	21	21	21	21	21	21	21	21	21	46	21	21	21	21	21	256	21	21
1499	2143	4754695	219	219_2143	21	21	83	21	21	21	21	21	21	21	21	21	72	21	21	21	21	21	274	21	21
1500	2158	4787955	219	219_2158	21	21	72	21	21	21	21	21	21	21	21	21	28	21	21	21	21	21	274	21	21
1501	2218	4921021	219	219_2218	21	21	36	21	21	21	21	21	21	21	21	21	52	21	21	21	21	21	148	21	21
1502	2244	4978652	219	219_2244	21	21	151	21	21	21	21	21	21	21	21	21	75	21	21	21	21	21	181	21	21
1503	2299	5100633	219	219_2299	21	21	52	21	21	21	21	21	21	21	21	21	63	21	21	21	21	21	201	21	21
1504	2322	5151623	219	219_2322	21	21	39	21	21	21	21	21	21	21	21	21	73	21	21	21	21	21	158	21	21
1505	2358	5231477	219	219_2358	21	21	24	21	21	21	21	21	21	21	21	21	107	21	21	21	21	21	137	21	21
1506	2414	5355725	219	219_2414	21	21	41	21	21	21	21	21	21	21	21	21	56	21	21	21	21	21	165	21	21
1507	2428	5386758	219	219_2428	21	21	41	21	21	21	21	21	21	21	21	21	49	21	21	21	21	21	235	21	21
1508	2461	5459932	219	219_2461	21	21	38	21	21	21	21	21	21	21	21	21	54	21	21	21	21	21	176	21	21
1509	2596	5759267	219	219_2596	21	21	44	21	21	21	21	21	21	21	21	21	44	21	21	21	21	21	147	21	21
1510	2884	6397980	219	219_2884	21	21	45	21	21	21	21	21	21	21	21	21	45	21	21	21	21	21	107	21	21
1511	3160	7010060	219	219_3160	21	21	50	21	21	21	21	21	21	21	21	21	47	21	21	21	21	21	131	21	21
1512	446	991275	221	221_ 446	21	21	21	21	21	21	21	21	21	21	21	55	67	122	60	21	21	21	21	21	21
1513	520	1155482	221	221_ 520	21	21	21	21	21	21	21	21	21	53	21	21	51	35	21	21	21	21	21	21	21
1514	901	2000372	221	221_ 901	163	217	48	21	21	21	21	21	21	21	21	21	21	21	21	21	21	21	21	21	21
1515	920	2042503	221	221_ 920	337	250	213	21	21	21	21	21	21	21	21	21	21	21	21	21	21	21	21	21	21
1516	940	2086850	221	221_ 940	401	179	300	21	21	21	21	21	21	21	21	21	21	21	21	21	21	21	21	21	21
1517	955	2120110	221	221_ 955	430	456	330	21	21	21	21	21	21	21	21	21	21	21	21	21	21	21	21	21	21
[truncated: 17,862 more rows]

## Sheet: Fig 4
Peak Nr	Scan Nr	Ret(umin)	Mass	Mass_Scan	1440d_1	1440d_2	1440d_3	1448d_1	1448d_2	1448d_3	1480d_1	1480d_2	1480d_3	1488d_1	1488d_2	1488d_3	1500d_1	1500d_2	1500d_3	1508d_1	1508d_2	1508d_3	1550d_1	1550d_2	1550d_3	1558d_1	1558d_2	1558d_3	23-0d-1	23-0d-2	23-0d-3	23-8d-1	23-8d-2	23-8d-3	27-0d-1	27-0d-2	27-0d-3	27-8d-1	27-8d-2	27-8d-3	53-0d-1	53-0d-2	53-0d-3	53-8d-1	53-8d-2	53-8d-3
[truncated: 23,728 more rows]
